# Supplementary material for: Loss of NECTIN1 triggers melanoma dissemination upon local IGF1 depletion
Source: Nat Genet. 2022 Oct 13;54(12):1839–52. doi: 10.1038/s41588-022-01191-z (PMC9729115; doi:10.1038/s41588-022-01191-z)
Supplement: Supplementary file 4 — Table 1. Gene set enrichment analysis of the transcriptional difference between NECTIN1-knockout and NECTIN1-wild-type A375 human melanoma cells under serum starvation. Table 2. Gene Ontology analysis of the transcriptional response of A375 human melanoma cells to serum depletion. Table 3. Gene set enrichment analysis of the transcriptional response of A375 human melanoma cells to serum depletion. Table 4. Sequences of oligonucleotides. [file 41588_2022_1191_MOESM4_ESM.xlsx]

## Sheet: Supplementary Table 1
Supplementary Table 1. Gene Set Enrichment Analysis of the transcriptional difference between NECTIN1-knockout and NECTIN1-wildtype A375 human melanoma cells under serum starvation.
	GSEA report for A375 NECTIN1-KO - FBS
	NAME	SIZE	ES	NES	NOM p-val	FDR q-val	FWER p-val	RANK AT MAX	LEADING EDGE
	BROWNE_HCMV_INFECTION_16HR_DN	85	-0.660352	-1.6583685	0.0	0.19109966	0.133	8982	tags=53%, list=16%, signal=63%
	WANG_THOC1_TARGETS_DN	18	-0.7776995	-1.6414049	0.0	0.16271974	0.195	6039	tags=56%, list=11%, signal=62%
	WANG_METASTASIS_OF_BREAST_CANCER_ESR1_DN	27	-0.6979383	-1.6387522	0.0	0.11314649	0.195	10417	tags=59%, list=19%, signal=73%
	PID_SYNDECAN_1_PATHWAY	46	-0.7060958	-1.6367296	0.0	0.10161377	0.195	7811	tags=57%, list=14%, signal=66%
	BAUS_TFF2_TARGETS_UP	31	-0.7063716	-1.6268581	0.0	0.11354394	0.28	6810	tags=39%, list=12%, signal=44%
	WOO_LIVER_CANCER_RECURRENCE_UP	102	-0.57554734	-1.6241174	0.0	0.09938073	0.28	8792	tags=39%, list=16%, signal=46%
	SENESE_HDAC2_TARGETS_DN	118	-0.6674238	-1.614774	0.0	0.13105613	0.403	8513	tags=53%, list=15%, signal=63%
	ISSAEVA_MLL2_TARGETS	58	-0.7317855	-1.6079419	0.0	0.13418709	0.403	9066	tags=67%, list=16%, signal=80%
	TRAYNOR_RETT_SYNDROM_DN	17	-0.7698541	-1.5990751	0.0	0.14329395	0.435	5998	tags=53%, list=11%, signal=59%
	HUANG_DASATINIB_RESISTANCE_UP	79	-0.66033006	-1.5977081	0.0	0.140195	0.446	9360	tags=56%, list=17%, signal=67%
	KANG_CISPLATIN_RESISTANCE_UP	18	-0.74241644	-1.5973172	0.0	0.1297031	0.446	5585	tags=50%, list=10%, signal=55%
	AIGNER_ZEB1_TARGETS	34	-0.7620627	-1.5910074	0.0	0.14140825	0.472	6412	tags=59%, list=11%, signal=66%
	HUANG_FOXA2_TARGETS_DN	36	-0.74562085	-1.5879868	0.0	0.14472231	0.472	8633	tags=64%, list=15%, signal=75%
	CHARAFE_BREAST_CANCER_BASAL_VS_MESENCHYMAL_DN	50	-0.64401263	-1.5852276	0.0	0.14562626	0.487	8929	tags=46%, list=16%, signal=55%
	PID_AVB3_INTEGRIN_PATHWAY	74	-0.5864107	-1.5839952	0.0	0.1421922	0.52	7811	tags=41%, list=14%, signal=47%
	KEGG_AXON_GUIDANCE	127	-0.5756456	-1.5822254	0.0	0.13696933	0.52	8663	tags=42%, list=15%, signal=49%
	PETROVA_ENDOTHELIUM_LYMPHATIC_VS_BLOOD_DN	157	-0.6154225	-1.5737407	0.0	0.15396895	0.546	9507	tags=55%, list=17%, signal=66%
	PID_IL23_PATHWAY	37	-0.60676116	-1.5736709	0.0	0.14619291	0.546	10506	tags=38%, list=19%, signal=46%
	SEITZ_NEOPLASTIC_TRANSFORMATION_BY_8P_DELETION_UP	73	-0.6741948	-1.5667216	0.0	0.15619014	0.546	7990	tags=49%, list=14%, signal=57%
	BROWNE_INTERFERON_RESPONSIVE_GENES	67	-0.69877845	-1.5657784	0.0	0.15577184	0.563	7990	tags=51%, list=14%, signal=59%
	YAMASHITA_LIVER_CANCER_STEM_CELL_UP	47	-0.6071453	-1.5608652	0.0	0.1628531	0.595	8881	tags=49%, list=16%, signal=58%
	PID_ALK1_PATHWAY	26	-0.6472895	-1.5570892	0.0	0.17562158	0.633	9489	tags=54%, list=17%, signal=65%
	CROONQUIST_IL6_DEPRIVATION_UP	20	-0.7370978	-1.5551755	0.0	0.17714109	0.647	9144	tags=65%, list=16%, signal=78%
	PID_LYMPH_ANGIOGENESIS_PATHWAY	24	-0.6636496	-1.5527812	0.0	0.17588289	0.647	13529	tags=58%, list=24%, signal=77%
	ZHANG_ANTIVIRAL_RESPONSE_TO_RIBAVIRIN_DN	50	-0.590969	-1.5525873	0.0	0.16940758	0.647	9193	tags=46%, list=16%, signal=55%
	PETROVA_PROX1_TARGETS_DN	62	-0.631405	-1.5505793	0.0	0.1731385	0.68	9360	tags=55%, list=17%, signal=66%
	SANA_TNF_SIGNALING_DN	90	-0.5883876	-1.5496306	0.0	0.17152123	0.68	10225	tags=47%, list=18%, signal=57%
	WU_CELL_MIGRATION	182	-0.6150314	-1.5477015	0.0	0.17498003	0.696	6687	tags=47%, list=12%, signal=53%
	HOFFMANN_SMALL_PRE_BII_TO_IMMATURE_B_LYMPHOCYTE_DN	48	-0.5813101	-1.5473125	0.0	0.1702107	0.696	8109	tags=40%, list=14%, signal=46%
	NIELSEN_GIST_AND_SYNOVIAL_SARCOMA_DN	20	-0.6731615	-1.5461805	0.0	0.17138791	0.696	7558	tags=45%, list=13%, signal=52%
	TSAI_RESPONSE_TO_RADIATION_THERAPY	32	-0.7128334	-1.5437107	0.0	0.17309827	0.696	6280	tags=53%, list=11%, signal=60%
	CONCANNON_APOPTOSIS_BY_EPOXOMICIN_UP	237	-0.49728176	-1.5415314	0.0	0.17220606	0.696	11492	tags=45%, list=20%, signal=56%
	WILLERT_WNT_SIGNALING	22	-0.62532526	-1.5392973	0.0	0.1765353	0.696	5721	tags=41%, list=10%, signal=46%
	ZHU_CMV_8_HR_DN	52	-0.6193541	-1.5379775	0.0	0.18295251	0.73	11533	tags=56%, list=20%, signal=70%
	KIM_RESPONSE_TO_TSA_AND_DECITABINE_UP	127	-0.60969186	-1.5377121	0.0	0.18149318	0.73	7244	tags=47%, list=13%, signal=54%
	REACTOME_GROWTH_HORMONE_RECEPTOR_SIGNALING	24	-0.64080966	-1.5326648	0.0	0.19528621	0.747	15008	tags=50%, list=27%, signal=68%
	PID_UPA_UPAR_PATHWAY	42	-0.5837321	-1.5312656	0.0	0.19431311	0.747	9429	tags=43%, list=17%, signal=51%
	PEDERSEN_TARGETS_OF_611CTF_ISOFORM_OF_ERBB2	71	-0.6159155	-1.5309317	0.0	0.19234245	0.747	6687	tags=42%, list=12%, signal=48%
	KEGG_FOCAL_ADHESION	197	-0.5289293	-1.5295548	0.0	0.19634984	0.759	9011	tags=38%, list=16%, signal=45%
	SUZUKI_RESPONSE_TO_TSA_AND_DECITABINE_1A	21	-0.63375753	-1.5281111	0.0	0.19571538	0.759	6133	tags=33%, list=11%, signal=37%
	GUENTHER_GROWTH_SPHERICAL_VS_ADHERENT_DN	26	-0.64140064	-1.5278064	0.0	0.19128329	0.759	6837	tags=54%, list=12%, signal=61%
	HINATA_NFKB_TARGETS_KERATINOCYTE_DN	22	-0.6749547	-1.5277694	0.0	0.18706223	0.759	11137	tags=59%, list=20%, signal=74%
	LUND_SILENCED_BY_METHYLATION	15	-0.6660097	-1.5275401	0.022132797	0.18443659	0.759	10583	tags=60%, list=19%, signal=74%
	WU_HBX_TARGETS_1_UP	15	-0.6634523	-1.5274706	0.0	0.18133554	0.759	10305	tags=53%, list=18%, signal=65%
	CROMER_TUMORIGENESIS_UP	61	-0.6684523	-1.5255504	0.0	0.18232705	0.759	9193	tags=57%, list=16%, signal=69%
	CHIANG_LIVER_CANCER_SUBCLASS_INTERFERON_DN	47	-0.59326524	-1.5254215	0.0	0.17940897	0.759	9687	tags=45%, list=17%, signal=54%
	HELLEBREKERS_SILENCED_DURING_TUMOR_ANGIOGENESIS	78	-0.6116369	-1.523761	0.0	0.18284181	0.759	8286	tags=45%, list=15%, signal=53%
	ZHU_CMV_ALL_DN	126	-0.60755044	-1.5231165	0.0	0.18220702	0.778	13769	tags=63%, list=24%, signal=84%
	REACTOME_OTHER_SEMAPHORIN_INTERACTIONS	15	-0.6861874	-1.5226815	0.0	0.18078417	0.778	2496	tags=33%, list=4%, signal=35%
	FERRANDO_T_ALL_WITH_MLL_ENL_FUSION_UP	86	-0.568348	-1.5223864	0.0	0.17856641	0.778	10813	tags=47%, list=19%, signal=57%
	KEGG_NOD_LIKE_RECEPTOR_SIGNALING_PATHWAY	60	-0.5684493	-1.5220695	0.0	0.17713153	0.787	10305	tags=38%, list=18%, signal=47%
	SANDERSON_PPARA_TARGETS	15	-0.73312145	-1.5214186	0.031055901	0.17664738	0.787	7569	tags=40%, list=13%, signal=46%
	PID_INTEGRIN_CS_PATHWAY	26	-0.66746813	-1.5174086	0.0	0.1852853	0.787	7581	tags=58%, list=13%, signal=67%
	HALLMARK_XENOBIOTIC_METABOLISM	199	-0.5197879	-1.517223	0.0	0.18243931	0.787	9772	tags=42%, list=17%, signal=51%
	TSUNODA_CISPLATIN_RESISTANCE_DN	48	-0.61113805	-1.5154225	0.0	0.18549326	0.787	4519	tags=40%, list=8%, signal=43%
	REACTOME_SIGNALLING_TO_RAS	27	-0.61535686	-1.514875	0.0	0.18639933	0.818	10803	tags=52%, list=19%, signal=64%
	REACTOME_NCAM1_INTERACTIONS	39	-0.6529783	-1.5146993	0.0	0.1840111	0.818	7811	tags=62%, list=14%, signal=71%
	GENTILE_UV_LOW_DOSE_UP	27	-0.67268217	-1.514462	0.0	0.18166591	0.818	6093	tags=52%, list=11%, signal=58%
	ONDER_CDH1_SIGNALING_VIA_CTNNB1	79	-0.6175183	-1.513251	0.0	0.18301515	0.85	8297	tags=53%, list=15%, signal=62%
	UROSEVIC_RESPONSE_TO_IMIQUIMOD	23	-0.6830837	-1.5128403	0.0	0.18310256	0.85	11099	tags=57%, list=20%, signal=70%
	HAN_JNK_SINGALING_UP	35	-0.6792436	-1.5125158	0.0	0.18116091	0.85	11219	tags=69%, list=20%, signal=86%
	HOELZEL_NF1_TARGETS_DN	104	-0.6077323	-1.5110705	0.0	0.1842778	0.85	11579	tags=52%, list=21%, signal=65%
	PID_EPHB_FWD_PATHWAY	40	-0.55119777	-1.5103284	0.0	0.18409391	0.85	10006	tags=35%, list=18%, signal=43%
	LI_WILMS_TUMOR_VS_FETAL_KIDNEY_2_DN	51	-0.610505	-1.5092121	0.0	0.18526912	0.85	6410	tags=37%, list=11%, signal=42%
	HOLLERN_EMT_BREAST_TUMOR_UP	102	-0.57041675	-1.5090226	0.0	0.18348786	0.85	9017	tags=47%, list=16%, signal=56%
	ZHAN_MULTIPLE_MYELOMA_CD1_UP	44	-0.6017993	-1.5082606	0.0	0.18355617	0.865	8007	tags=45%, list=14%, signal=53%
	GUILLAUMOND_KLF10_TARGETS_DN	30	-0.6235219	-1.506673	0.05102041	0.18621528	0.875	10691	tags=43%, list=19%, signal=53%
	REACTOME_NCAM_SIGNALING_FOR_NEURITE_OUT_GROWTH	64	-0.5794975	-1.506644	0.0	0.18418062	0.875	8698	tags=48%, list=15%, signal=57%
	REACTOME_SIGNALLING_TO_ERKS	36	-0.6011016	-1.5063154	0.0	0.1819156	0.875	11492	tags=50%, list=20%, signal=63%
	FIGUEROA_AML_METHYLATION_CLUSTER_1_DN	44	-0.5268351	-1.5059474	0.0	0.18146953	0.875	9781	tags=39%, list=17%, signal=47%
	SAGIV_CD24_TARGETS_DN	44	-0.6523048	-1.5052563	0.0	0.18174651	0.886	12100	tags=61%, list=21%, signal=78%
	SCHAVOLT_TARGETS_OF_TP53_AND_TP63	15	-0.8587081	-1.5045077	0.0	0.18247992	0.886	7598	tags=93%, list=13%, signal=108%
	LIAN_NEUTROPHIL_GRANULE_CONSTITUENTS	24	-0.6193379	-1.5025144	0.0	0.18807322	0.902	12536	tags=50%, list=22%, signal=64%
	MANTOVANI_VIRAL_GPCR_SIGNALING_UP	83	-0.523482	-1.5001414	0.0	0.19379815	0.923	10864	tags=42%, list=19%, signal=52%
	KANG_AR_TARGETS_UP	17	-0.7349805	-1.4985603	0.027310925	0.19652258	0.923	10549	tags=59%, list=19%, signal=72%
	ZHANG_ANTIVIRAL_RESPONSE_TO_RIBAVIRIN_UP	30	-0.66987705	-1.4968592	0.0	0.20085326	0.923	7226	tags=47%, list=13%, signal=54%
	YAO_TEMPORAL_RESPONSE_TO_PROGESTERONE_CLUSTER_5	28	-0.66969746	-1.4961578	0.0	0.2021558	0.923	6150	tags=50%, list=11%, signal=56%
	SASAI_RESISTANCE_TO_NEOPLASTIC_TRANSFROMATION	49	-0.628402	-1.4939525	0.026476579	0.20853265	0.923	12861	tags=65%, list=23%, signal=85%
	CHIARADONNA_NEOPLASTIC_TRANSFORMATION_KRAS_CDC25_DN	49	-0.63317096	-1.4933937	0.0	0.20815793	0.923	8440	tags=45%, list=15%, signal=53%
	PID_RHOA_REG_PATHWAY	45	-0.5873643	-1.4933084	0.0	0.20658061	0.923	10548	tags=49%, list=19%, signal=60%
	BIOCARTA_PPARA_PATHWAY	57	-0.50125307	-1.4924664	0.0	0.20927012	0.923	9692	tags=37%, list=17%, signal=44%
	ZEMBUTSU_SENSITIVITY_TO_DOXORUBICIN	15	-0.7234192	-1.4920723	0.0	0.20855686	0.923	6100	tags=33%, list=11%, signal=37%
	TSUNODA_CISPLATIN_RESISTANCE_UP	15	-0.7911363	-1.4918365	0.026422765	0.20792796	0.923	9066	tags=73%, list=16%, signal=87%
	HALLMARK_UV_RESPONSE_DN	142	-0.5698161	-1.4917359	0.0	0.20561922	0.923	9193	tags=42%, list=16%, signal=50%
	PID_RET_PATHWAY	39	-0.5605196	-1.4910892	0.0	0.20620966	0.923	9550	tags=36%, list=17%, signal=43%
	PID_MYC_REPRESS_PATHWAY	62	-0.5795506	-1.49081	0.0	0.20535219	0.923	14187	tags=58%, list=25%, signal=78%
	BROWNE_HCMV_INFECTION_24HR_DN	145	-0.5515089	-1.4900032	0.0	0.20438263	0.923	9301	tags=48%, list=17%, signal=57%
	LANDIS_ERBB2_BREAST_TUMORS_65_DN	36	-0.6261831	-1.489617	0.03368421	0.20409676	0.923	8460	tags=42%, list=15%, signal=49%
	JECHLINGER_EPITHELIAL_TO_MESENCHYMAL_TRANSITION_UP	70	-0.5806701	-1.4890321	0.0	0.20291013	0.923	8203	tags=44%, list=15%, signal=52%
	ROSS_AML_WITH_CBFB_MYH11_FUSION	52	-0.6093033	-1.4879439	0.0	0.20411427	0.923	6091	tags=35%, list=11%, signal=39%
	BROWN_MYELOID_CELL_DEVELOPMENT_UP	157	-0.49747542	-1.4879242	0.0	0.2020251	0.923	8511	tags=36%, list=15%, signal=42%
	KOHOUTEK_CCNT1_TARGETS	48	-0.59109783	-1.487478	0.0	0.20050919	0.923	10564	tags=54%, list=19%, signal=67%
	PID_IL27_PATHWAY	26	-0.70685655	-1.4868988	0.0	0.20045121	0.923	10506	tags=46%, list=19%, signal=57%
	TAKEDA_TARGETS_OF_NUP98_HOXA9_FUSION_10D_DN	132	-0.59715676	-1.4854815	0.026859503	0.20253247	0.923	6751	tags=36%, list=12%, signal=41%
	KIM_PTEN_TARGETS_UP	17	-0.6772342	-1.4853483	0.0	0.20103489	0.923	7450	tags=53%, list=13%, signal=61%
	LI_PROSTATE_CANCER_EPIGENETIC	30	-0.61665356	-1.4850512	0.0	0.20029876	0.923	8319	tags=40%, list=15%, signal=47%
	REACTOME_REGULATION_OF_KIT_SIGNALING	16	-0.6461615	-1.4848065	0.0	0.19894192	0.923	7754	tags=44%, list=14%, signal=51%
	PID_EPHA_FWDPATHWAY	34	-0.6109365	-1.4847883	0.0	0.19705474	0.923	5841	tags=35%, list=10%, signal=39%
	GAUSSMANN_MLL_AF4_FUSION_TARGETS_C_DN	18	-0.6180645	-1.4844536	0.0	0.19685239	0.938	6555	tags=39%, list=12%, signal=44%
	REACTOME_SIGNALING_BY_BMP	22	-0.61283773	-1.4837983	0.028985508	0.19849585	0.938	12401	tags=59%, list=22%, signal=76%
	WILLIAMS_ESR2_TARGETS_UP	26	-0.65791196	-1.4829441	0.0	0.1986338	0.938	14581	tags=69%, list=26%, signal=93%
	VART_KSHV_INFECTION_ANGIOGENIC_MARKERS_UP	163	-0.5554672	-1.4824879	0.0	0.19801421	0.938	9489	tags=44%, list=17%, signal=52%
	CROONQUIST_NRAS_SIGNALING_UP	39	-0.67641056	-1.4824733	0.0	0.19622765	0.938	9144	tags=44%, list=16%, signal=52%
	WILCOX_RESPONSE_TO_PROGESTERONE_DN	66	-0.5549928	-1.4805988	0.0	0.19911012	0.938	6811	tags=39%, list=12%, signal=45%
	DELASERNA_MYOD_TARGETS_DN	54	-0.5960124	-1.4804994	0.0	0.197815	0.938	9268	tags=43%, list=16%, signal=51%
	SWEET_KRAS_TARGETS_UP	81	-0.608482	-1.4795791	0.0	0.19883761	0.938	12022	tags=57%, list=21%, signal=72%
	HUPER_BREAST_BASAL_VS_LUMINAL_DN	59	-0.64202446	-1.479516	0.0	0.19711019	0.938	8133	tags=59%, list=14%, signal=69%
	CHIBA_RESPONSE_TO_TSA	47	-0.5249129	-1.4794989	0.0	0.19541469	0.938	11146	tags=45%, list=20%, signal=56%
	ONDER_CDH1_TARGETS_1_UP	136	-0.5606882	-1.4789436	0.0	0.19503912	0.938	10744	tags=55%, list=19%, signal=68%
	ROY_WOUND_BLOOD_VESSEL_UP	49	-0.62739414	-1.4784484	0.0	0.19406776	0.938	10871	tags=59%, list=19%, signal=73%
	LE_NEURONAL_DIFFERENTIATION_UP	17	-0.6404692	-1.477596	0.051229507	0.19490986	0.938	6984	tags=53%, list=12%, signal=60%
	GENTILE_UV_HIGH_DOSE_UP	25	-0.6157252	-1.4742483	0.0	0.20709066	0.938	8881	tags=52%, list=16%, signal=62%
	BAELDE_DIABETIC_NEPHROPATHY_UP	80	-0.6011893	-1.473777	0.0	0.20688985	0.938	9349	tags=45%, list=17%, signal=54%
	PID_INTEGRIN5_PATHWAY	17	-0.6926242	-1.472105	0.0	0.2142431	0.948	10379	tags=65%, list=18%, signal=79%
	BEGUM_TARGETS_OF_PAX3_FOXO1_FUSION_DN	45	-0.64748836	-1.4714209	0.0	0.21457799	0.948	6951	tags=44%, list=12%, signal=51%
	ZHU_CMV_24_HR_DN	89	-0.57996464	-1.4713781	0.0	0.21284883	0.948	13769	tags=62%, list=24%, signal=82%
	KEGG_MELANOMA	71	-0.5170983	-1.4704566	0.0	0.21513373	0.948	10214	tags=37%, list=18%, signal=45%
	WESTON_VEGFA_TARGETS	104	-0.56319886	-1.4702628	0.0	0.21389267	0.948	7697	tags=43%, list=14%, signal=50%
	WANG_RECURRENT_LIVER_CANCER_DN	16	-0.6257563	-1.4683986	0.026	0.22069028	0.948	4519	tags=38%, list=8%, signal=41%
	KATSANOU_ELAVL1_TARGETS_UP	166	-0.5986815	-1.4672358	0.0	0.22329195	0.948	9652	tags=49%, list=17%, signal=59%
	MATTHEWS_AP1_TARGETS	17	-0.67328054	-1.4656248	0.0	0.22709104	0.948	7714	tags=53%, list=14%, signal=61%
	PID_INTEGRIN1_PATHWAY	66	-0.5691254	-1.4655747	0.0	0.22562759	0.948	7627	tags=39%, list=14%, signal=46%
	HUMMERICH_SKIN_CANCER_PROGRESSION_UP	88	-0.52581805	-1.4646629	0.0	0.22706173	0.948	8011	tags=40%, list=14%, signal=46%
	ZHENG_GLIOBLASTOMA_PLASTICITY_DN	57	-0.59528786	-1.4641435	0.031185031	0.2259868	0.948	5670	tags=37%, list=10%, signal=41%
	GU_PDEF_TARGETS_UP	71	-0.5396239	-1.4639802	0.0	0.22559302	0.948	12236	tags=58%, list=22%, signal=74%
	BIOCARTA_IGF1_PATHWAY	21	-0.50254864	-1.4637506	0.0	0.22506063	0.948	8663	tags=33%, list=15%, signal=39%
	GROSS_ELK3_TARGETS_DN	31	-0.5574216	-1.4631639	0.0	0.22673424	0.948	13415	tags=61%, list=24%, signal=80%
	GARGALOVIC_RESPONSE_TO_OXIDIZED_PHOSPHOLIPIDS_GREY_UP	16	-0.7274031	-1.4631346	0.03368421	0.22507223	0.948	8249	tags=63%, list=15%, signal=73%
	LUI_THYROID_CANCER_CLUSTER_2	40	-0.60269284	-1.4630696	0.024390243	0.2236376	0.948	6599	tags=45%, list=12%, signal=51%
	GHANDHI_DIRECT_IRRADIATION_DN	32	-0.66391677	-1.462201	0.026262626	0.22554515	0.948	8647	tags=53%, list=15%, signal=63%
	WEBER_METHYLATED_ICP_IN_FIBROBLAST	22	-0.6401786	-1.4617717	0.0	0.22634196	0.948	3227	tags=18%, list=6%, signal=19%
	HASLINGER_B_CLL_WITH_13Q14_DELETION	24	-0.55349755	-1.4611946	0.0	0.2271803	0.948	7865	tags=46%, list=14%, signal=53%
	HALMOS_CEBPA_TARGETS_DN	45	-0.610373	-1.4609765	0.0	0.22626849	0.948	9143	tags=62%, list=16%, signal=74%
	GILDEA_METASTASIS	28	-0.6523625	-1.4600868	0.0	0.22880381	0.948	9076	tags=57%, list=16%, signal=68%
	LIEN_BREAST_CARCINOMA_METAPLASTIC_VS_DUCTAL_DN	107	-0.5393843	-1.4599413	0.0	0.22831091	0.948	9710	tags=44%, list=17%, signal=53%
	STAEGE_EWING_FAMILY_TUMOR	32	-0.6243312	-1.4599324	0.02739726	0.2267351	0.948	5571	tags=44%, list=10%, signal=49%
	HALLMARK_APICAL_JUNCTION	195	-0.54302716	-1.4584674	0.0	0.23202157	0.967	11283	tags=50%, list=20%, signal=62%
	COATES_MACROPHAGE_M1_VS_M2_DN	74	-0.53872067	-1.4578843	0.0	0.23177244	0.967	11779	tags=47%, list=21%, signal=60%
	YAMASHITA_METHYLATED_IN_PROSTATE_CANCER	56	-0.5924325	-1.4575554	0.0	0.23120081	0.967	9455	tags=39%, list=17%, signal=47%
	SAKAI_CHRONIC_HEPATITIS_VS_LIVER_CANCER_DN	35	-0.56234825	-1.4574238	0.0	0.23048185	0.967	10506	tags=40%, list=19%, signal=49%
	REACTOME_HS_GAG_BIOSYNTHESIS	31	-0.5861871	-1.4573882	0.0	0.22905359	0.967	9764	tags=45%, list=17%, signal=55%
	KEGG_DILATED_CARDIOMYOPATHY	90	-0.53300494	-1.4561166	0.0	0.23082331	0.967	8630	tags=37%, list=15%, signal=43%
	KEGG_GLYCOSPHINGOLIPID_BIOSYNTHESIS_LACTO_AND_NEOLACTO_SERIES	25	-0.58129925	-1.455999	0.0	0.22957295	0.967	6543	tags=48%, list=12%, signal=54%
	CHIARADONNA_NEOPLASTIC_TRANSFORMATION_CDC25_UP	117	-0.5321909	-1.4559469	0.03368421	0.22825569	0.967	8975	tags=40%, list=16%, signal=48%
	HALLMARK_EPITHELIAL_MESENCHYMAL_TRANSITION	197	-0.57318664	-1.455599	0.0	0.2278946	0.967	9290	tags=50%, list=17%, signal=59%
	SWEET_KRAS_TARGETS_DN	63	-0.5288206	-1.4555421	0.0	0.22656216	0.967	8792	tags=30%, list=16%, signal=36%
	DACOSTA_ERCC3_ALLELE_XPCS_VS_TTD_UP	27	-0.62609017	-1.4551178	0.0	0.22678822	0.967	8416	tags=59%, list=15%, signal=70%
	GAUSSMANN_MLL_AF4_FUSION_TARGETS_F_UP	178	-0.6012144	-1.4548165	0.051124744	0.22571328	0.967	8568	tags=47%, list=15%, signal=55%
	BIOCARTA_TOB1_PATHWAY	19	-0.6247612	-1.4542887	0.023952097	0.22665446	0.967	9489	tags=58%, list=17%, signal=70%
	PID_P75_NTR_PATHWAY	67	-0.5117584	-1.4539355	0.023809524	0.2259519	0.967	13644	tags=54%, list=24%, signal=71%
	LEIN_ASTROCYTE_MARKERS	41	-0.5886376	-1.4538896	0.0	0.22454819	0.967	11813	tags=63%, list=21%, signal=80%
	KEGG_HYPERTROPHIC_CARDIOMYOPATHY_HCM	83	-0.53925925	-1.4529539	0.0	0.22700137	0.967	7770	tags=36%, list=14%, signal=42%
	CLASPER_LYMPHATIC_VESSELS_DURING_METASTASIS_DN	36	-0.7075148	-1.4528447	0.0	0.22591391	0.967	9141	tags=61%, list=16%, signal=73%
	NAKAMURA_METASTASIS_MODEL_DN	41	-0.61060625	-1.4527024	0.0	0.22552234	0.967	10015	tags=54%, list=18%, signal=65%
	HALLMARK_P53_PATHWAY	198	-0.54973257	-1.4525691	0.0	0.22458896	0.967	11874	tags=52%, list=21%, signal=65%
	JOHNSTONE_PARVB_TARGETS_2_UP	131	-0.5351424	-1.4522796	0.023904383	0.2250294	0.967	10744	tags=41%, list=19%, signal=51%
	KEGG_BLADDER_CANCER	40	-0.5951202	-1.4522026	0.0	0.22394589	0.967	8663	tags=43%, list=15%, signal=50%
	BOYLAN_MULTIPLE_MYELOMA_D_CLUSTER_UP	27	-0.54698247	-1.4520111	0.0	0.2230286	0.967	6555	tags=33%, list=12%, signal=38%
	HOOI_ST7_TARGETS_UP	84	-0.5875652	-1.4504492	0.0	0.22688882	0.967	9456	tags=49%, list=17%, signal=59%
	HOFFMANN_PRE_BI_TO_LARGE_PRE_BII_LYMPHOCYTE_DN	72	-0.59164095	-1.4503764	0.0	0.22606073	0.967	11604	tags=54%, list=21%, signal=68%
	BIOCARTA_IGF1R_PATHWAY	23	-0.53435194	-1.450285	0.0	0.22521421	0.967	14592	tags=48%, list=26%, signal=65%
	SHARMA_PILOCYTIC_ASTROCYTOMA_LOCATION_UP	23	-0.648326	-1.4494307	0.030181086	0.22669347	0.967	13065	tags=57%, list=23%, signal=74%
	SENESE_HDAC1_AND_HDAC2_TARGETS_DN	211	-0.5810989	-1.4491514	0.0	0.22597502	0.967	8696	tags=46%, list=15%, signal=55%
	NIELSEN_MALIGNAT_FIBROUS_HISTIOCYTOMA_UP	18	-0.64872307	-1.4488317	0.0	0.2258539	0.967	8803	tags=44%, list=16%, signal=53%
	SMID_BREAST_CANCER_RELAPSE_IN_LUNG_UP	20	-0.70180976	-1.448489	0.0	0.22680278	0.967	7853	tags=50%, list=14%, signal=58%
	MIKKELSEN_MCV6_LCP_WITH_H3K4ME3	150	-0.524772	-1.4484133	0.0	0.22558583	0.967	9568	tags=43%, list=17%, signal=52%
	DANG_REGULATED_BY_MYC_DN	246	-0.52543175	-1.4483749	0.0	0.22460084	0.967	8518	tags=36%, list=15%, signal=42%
	KEGG_INSULIN_SIGNALING_PATHWAY	137	-0.49029967	-1.4483732	0.0	0.22334717	0.967	9790	tags=30%, list=17%, signal=36%
	REACTOME_AXON_GUIDANCE	241	-0.5023646	-1.4483259	0.0	0.22235627	0.967	9360	tags=40%, list=17%, signal=48%
	VERRECCHIA_EARLY_RESPONSE_TO_TGFB1	58	-0.57999134	-1.4474607	0.0	0.22434291	0.967	9193	tags=47%, list=16%, signal=56%
	LI_WILMS_TUMOR_VS_FETAL_KIDNEY_1_UP	179	-0.5652184	-1.4466143	0.0	0.22638191	0.967	12568	tags=59%, list=22%, signal=76%
	CLASPER_LYMPHATIC_VESSELS_DURING_METASTASIS_UP	18	-0.7000461	-1.4464006	0.026262626	0.22650525	0.967	12798	tags=61%, list=23%, signal=79%
	RODWELL_AGING_KIDNEY_NO_BLOOD_UP	207	-0.54712105	-1.4458305	0.0	0.22730745	0.967	10490	tags=43%, list=19%, signal=53%
	HADDAD_T_LYMPHOCYTE_AND_NK_PROGENITOR_UP	76	-0.57661086	-1.4456644	0.0	0.22694363	0.967	8074	tags=41%, list=14%, signal=48%
	AMIT_EGF_RESPONSE_60_MCF10A	37	-0.5743547	-1.4440353	0.0	0.23271087	0.967	6341	tags=38%, list=11%, signal=43%
	MARSON_FOXP3_TARGETS_UP	63	-0.5527775	-1.4433597	0.0	0.23392628	0.967	11839	tags=51%, list=21%, signal=64%
	WIERENGA_STAT5A_TARGETS_GROUP2	57	-0.5485338	-1.4432397	0.0	0.23320238	0.967	14270	tags=56%, list=25%, signal=75%
	TAKEDA_TARGETS_OF_NUP98_HOXA9_FUSION_10D_UP	183	-0.56099826	-1.4430897	0.024539877	0.23234072	0.967	10126	tags=46%, list=18%, signal=56%
	PEDERSEN_METASTASIS_BY_ERBB2_ISOFORM_6	28	-0.6392457	-1.4426472	0.03041825	0.2324041	0.967	5238	tags=43%, list=9%, signal=47%
	KEGG_PANCREATIC_CANCER	69	-0.53159773	-1.4420623	0.0256917	0.23271386	0.967	11109	tags=41%, list=20%, signal=50%
	REACTOME_REGULATION_OF_INSULIN_LIKE_GROWTH_FACTOR_IGF_ACTIVITY_BY_INSULIN_LIKE_GROWTH_FACTOR_BINDING_PROTEINS_IGFBPS	16	-0.6877519	-1.4418833	0.0	0.23214531	0.967	4911	tags=56%, list=9%, signal=62%
	PID_AMB2_NEUTROPHILS_PATHWAY	41	-0.5630574	-1.4415818	0.016129032	0.23234294	0.967	12504	tags=49%, list=22%, signal=63%
	CHIARADONNA_NEOPLASTIC_TRANSFORMATION_KRAS_DN	140	-0.5591867	-1.4402254	0.050200805	0.2360164	0.967	9175	tags=46%, list=16%, signal=55%
	GU_PDEF_TARGETS_DN	39	-0.6072175	-1.4399772	0.0	0.23539816	0.967	5254	tags=33%, list=9%, signal=37%
	BIOCARTA_CTCF_PATHWAY	23	-0.6464758	-1.4382461	0.01632653	0.23933206	0.967	6931	tags=43%, list=12%, signal=50%
	GAJATE_RESPONSE_TO_TRABECTEDIN_UP	66	-0.5994387	-1.4381584	0.026476579	0.23825699	0.967	8881	tags=44%, list=16%, signal=52%
	ONDER_CDH1_TARGETS_2_UP	246	-0.527633	-1.4381002	0.0	0.23750354	0.967	9290	tags=46%, list=17%, signal=55%
	BERENJENO_ROCK_SIGNALING_NOT_VIA_RHOA_UP	28	-0.57674754	-1.437548	0.0	0.23794854	0.967	9999	tags=54%, list=18%, signal=65%
	ZEMBUTSU_SENSITIVITY_TO_CISPLATIN	18	-0.6703479	-1.4368876	0.024844721	0.23844057	0.967	6607	tags=44%, list=12%, signal=50%
	ZEMBUTSU_SENSITIVITY_TO_METHOTREXATE	18	-0.55070025	-1.4368322	0.03187251	0.2376305	0.967	3214	tags=17%, list=6%, signal=18%
	SMID_BREAST_CANCER_ERBB2_UP	144	-0.551086	-1.4358253	0.0	0.24056731	0.967	6811	tags=28%, list=12%, signal=32%
	WANG_BARRETTS_ESOPHAGUS_UP	51	-0.5270181	-1.4354018	0.022357723	0.24031912	0.967	6696	tags=45%, list=12%, signal=51%
	VANDESLUIS_COMMD1_TARGETS_GROUP_4_DN	15	-0.6961841	-1.4353257	0.04453441	0.2393232	0.967	11748	tags=67%, list=21%, signal=84%
	BURTON_ADIPOGENESIS_8	84	-0.60472566	-1.4351697	0.07739308	0.23863336	0.967	10613	tags=58%, list=19%, signal=72%
	RODRIGUES_NTN1_TARGETS_DN	152	-0.49223614	-1.4349947	0.0	0.23773336	0.967	10064	tags=47%, list=18%, signal=58%
	TURASHVILI_BREAST_LOBULAR_CARCINOMA_VS_LOBULAR_NORMAL_DN	74	-0.57115984	-1.4344155	0.0	0.23805529	0.967	8384	tags=43%, list=15%, signal=51%
	TAKEDA_TARGETS_OF_NUP98_HOXA9_FUSION_16D_DN	126	-0.52988786	-1.4341125	0.0	0.23788454	0.967	6518	tags=34%, list=12%, signal=39%
	SUNG_METASTASIS_STROMA_UP	106	-0.5168771	-1.4340184	0.0	0.23702751	0.967	10145	tags=44%, list=18%, signal=54%
	FLECHNER_BIOPSY_KIDNEY_TRANSPLANT_REJECTED_VS_OK_UP	86	-0.5567952	-1.4338539	0.0	0.23649186	0.967	10506	tags=38%, list=19%, signal=47%
	THUM_MIR21_TARGETS_HEART_DISEASE_UP	16	-0.7607301	-1.4326569	0.0	0.24075897	0.967	4832	tags=44%, list=9%, signal=48%
	ZHAN_MULTIPLE_MYELOMA_MF_UP	44	-0.61865574	-1.4323763	0.0	0.23992446	0.967	8392	tags=41%, list=15%, signal=48%
	YANAGIHARA_ESX1_TARGETS	29	-0.68552685	-1.4312768	0.0	0.2423797	0.967	9724	tags=55%, list=17%, signal=67%
	GYORFFY_DOXORUBICIN_RESISTANCE	52	-0.5433208	-1.4307994	0.0	0.24262875	0.967	11604	tags=56%, list=21%, signal=70%
	GEISS_RESPONSE_TO_DSRNA_UP	37	-0.61215895	-1.4306194	0.030425964	0.2417887	0.967	14500	tags=62%, list=26%, signal=84%
	JEON_SMAD6_TARGETS_UP	23	-0.660075	-1.4299054	0.057569295	0.24278603	0.967	11810	tags=65%, list=21%, signal=82%
	VANDESLUIS_COMMD1_TARGETS_GROUP_4_UP	19	-0.66500586	-1.4296899	0.05905512	0.2418862	0.967	12075	tags=58%, list=21%, signal=74%
	MASRI_RESISTANCE_TO_TAMOXIFEN_AND_AROMATASE_INHIBITORS_DN	20	-0.6334128	-1.4294093	0.0	0.24205473	0.967	10409	tags=55%, list=18%, signal=67%
	KORKOLA_EMBRYONIC_CARCINOMA_VS_SEMINOMA_UP	21	-0.66356117	-1.4293352	0.0	0.24122293	0.967	6390	tags=38%, list=11%, signal=43%
	FRASOR_RESPONSE_TO_ESTRADIOL_DN	79	-0.6065217	-1.4293116	0.026209677	0.24022546	0.967	10461	tags=47%, list=19%, signal=57%
	BIOCARTA_PGC1A_PATHWAY	23	-0.6227393	-1.4292009	0.0	0.23929816	0.967	6540	tags=30%, list=12%, signal=34%
	SATO_SILENCED_BY_METHYLATION_IN_PANCREATIC_CANCER_2	45	-0.55148065	-1.4291428	0.0	0.23846707	0.967	13074	tags=60%, list=23%, signal=78%
	FRIDMAN_SENESCENCE_UP	77	-0.5554388	-1.4290892	0.0	0.2375278	0.967	10981	tags=53%, list=20%, signal=66%
	BROWNE_HCMV_INFECTION_4HR_UP	53	-0.54271287	-1.428759	0.0	0.23779047	0.967	11634	tags=45%, list=21%, signal=57%
	RICKMAN_HEAD_AND_NECK_CANCER_E	84	-0.5646459	-1.4277251	0.0	0.23848338	0.967	10136	tags=43%, list=18%, signal=52%
	GERY_CEBP_TARGETS	125	-0.5103652	-1.4271362	0.0	0.24012832	0.984	11360	tags=44%, list=20%, signal=55%
	REACTOME_NRAGE_SIGNALS_DEATH_THROUGH_JNK	43	-0.50642294	-1.4264293	0.0	0.2419869	0.984	11109	tags=44%, list=20%, signal=55%
	PID_ARF6_TRAFFICKING_PATHWAY	49	-0.54695755	-1.4264224	0.0	0.2409363	0.984	6186	tags=31%, list=11%, signal=34%
	VERHAAK_GLIOBLASTOMA_MESENCHYMAL	213	-0.52766395	-1.4263982	0.0	0.24005514	0.984	9193	tags=39%, list=16%, signal=47%
	HOFMANN_MYELODYSPLASTIC_SYNDROM_RISK_UP	24	-0.59377766	-1.4257444	0.027083334	0.24195474	0.984	10348	tags=46%, list=18%, signal=56%
	WANG_NEOPLASTIC_TRANSFORMATION_BY_CCND1_MYC	21	-0.70981085	-1.4250646	0.0	0.2436009	0.984	12713	tags=90%, list=23%, signal=117%
	NABA_BASEMENT_MEMBRANES	40	-0.5589133	-1.4237386	0.0	0.24845086	0.984	7342	tags=43%, list=13%, signal=49%
	KYNG_RESPONSE_TO_H2O2	70	-0.5147074	-1.4237076	0.02020202	0.24747601	0.984	12536	tags=50%, list=22%, signal=64%
	VALK_AML_CLUSTER_8	25	-0.6074464	-1.4236981	0.033472802	0.24642904	0.984	8899	tags=52%, list=16%, signal=62%
	SENESE_HDAC1_TARGETS_DN	234	-0.573812	-1.4235251	0.024539877	0.24611804	0.984	11055	tags=48%, list=20%, signal=59%
	NEWMAN_ERCC6_TARGETS_DN	38	-0.60517883	-1.4232422	0.0	0.24651486	0.984	9193	tags=58%, list=16%, signal=69%
	LANDIS_BREAST_CANCER_PROGRESSION_DN	70	-0.5939293	-1.422962	0.026639344	0.24700813	0.984	9613	tags=46%, list=17%, signal=55%
	NIELSEN_SYNOVIAL_SARCOMA_DN	20	-0.682556	-1.4218805	0.057377048	0.24948844	0.984	6362	tags=55%, list=11%, signal=62%

## Sheet: Supplementary Table 2
Supplementary Table 2. Gene Ontology analysis of the transcriptional response of A375 human melanoma cells to serum depletion.
	GO biological process complete	FDR			GO biological process complete	91
	nucleosome assembly (GO:0006334)	0.00000000262			Response to external signal	22
	chromatin silencing (GO:0006342)	0.00000329			DNA replication. transcription. translation	17
	negative regulation of transcription by RNA polymerase II (GO:0000122)	0.00000416			Organ development	15
	cellular response to oxidative stress (GO:0034599)	0.000158			Protein folding and trafficking	9
	apoptotic process (GO:0006915)	0.00017			Cell proliferation	8
	regulation of small molecule metabolic process (GO:0062012)	0.000178			Mitochondria. metabolism	4
	detection of chemical stimulus involved in sensory perception of smell (GO:0050911)	0.000263			Apoptosis	4
	cellular response to oxygen-containing compound (GO:1901701)	0.000273
	cellular response to glucose starvation (GO:0042149)	0.000807
	negative regulation of cell population proliferation (GO:0008285)	0.00113
	positive regulation of DNA biosynthetic process (GO:2000573)	0.00186
	positive regulation of protein localization to nucleus (GO:1900182)	0.00195
	positive regulation of epithelial cell proliferation (GO:0050679)	0.00198
	cellular response to lipid (GO:0071396)	0.002
	positive regulation of neuron apoptotic process (GO:0043525)	0.00256
	nucleosome positioning (GO:0016584)	0.00344
	positive regulation of organelle organization (GO:0010638)	0.00383
	cellular response to organic cyclic compound (GO:0071407)	0.00424
	response to drug (GO:0042493)	0.00485
	transcription by RNA polymerase II (GO:0006366)	0.0054
	liver regeneration (GO:0097421)	0.00565
	positive regulation of erythrocyte differentiation (GO:0045648)	0.00567
	negative regulation of chromatin silencing (GO:0031936)	0.00658
	PERK-mediated unfolded protein response (GO:0036499)	0.00719
	positive regulation of transcription from RNA polymerase II promoter in response to endoplasmic reticulum stress (GO:1990440)	0.00722
	cellular response to leukemia inhibitory factor (GO:1990830)	0.00821
	chromosome condensation (GO:0030261)	0.00824
	chaperone cofactor-dependent protein refolding (GO:0051085)	0.0089
	establishment of protein localization to mitochondrion (GO:0072655)	0.00954
	protein stabilization (GO:0050821)	0.0103
	connective tissue development (GO:0061448)	0.0104
	response to abiotic stimulus (GO:0009628)	0.011
	regulation of steroid biosynthetic process (GO:0050810)	0.0113
	positive regulation of protein import (GO:1904591)	0.0115
	mitotic cell cycle phase (GO:0098763)	0.0115
	renal absorption (GO:0070293)	0.0116
	G1/S transition of mitotic cell cycle (GO:0000082)	0.0125
	positive regulation of tau-protein kinase activity (GO:1902949)	0.0127
	cell division (GO:0051301)	0.0128
	protein refolding (GO:0042026)	0.0129
	ribonucleoprotein complex biogenesis (GO:0022613)	0.0129
	response to estradiol (GO:0032355)	0.013
	negative regulation of signal transduction (GO:0009968)	0.0135
	epithelial cell proliferation (GO:0050673)	0.0136
	negative regulation of ossification (GO:0030279)	0.0139
	muscle organ development (GO:0007517)	0.0163
	mitochondrion organization (GO:0007005)	0.0164
	viral entry into host cell (GO:0046718)	0.0168
	negative regulation of vascular smooth muscle cell differentiation (GO:1905064)	0.0173
	positive regulation of supramolecular fiber organization (GO:1902905)	0.0213
	response to inorganic substance (GO:0010035)	0.0216
	cellular response to hormone stimulus (GO:0032870)	0.0217
	response to peptide (GO:1901652)	0.0265
	nucleobase-containing small molecule interconversion (GO:0015949)	0.0274
	negative regulation of cell death (GO:0060548)	0.0277
	epithelium development (GO:0060429)	0.0277
	cellular response to acid chemical (GO:0071229)	0.0286
	cellular response to antibiotic (GO:0071236)	0.0289
	positive regulation of pri-miRNA transcription by RNA polymerase II (GO:1902895)	0.0308
	nuclear DNA replication (GO:0033260)	0.0326
	positive regulation of peptidase activity (GO:0010952)	0.0347
	regulation of neuron projection regeneration (GO:0070570)	0.0352
	regulation of response to wounding (GO:1903034)	0.0352
	mammary gland alveolus development (GO:0060749)	0.0354
	middle ear morphogenesis (GO:0042474)	0.0356
	amino acid import (GO:0043090)	0.0357
	innate immune response in mucosa (GO:0002227)	0.0358
	anatomical structure formation involved in morphogenesis (GO:0048646)	0.0379
	roof of mouth development (GO:0060021)	0.038
	regulation of intracellular signal transduction (GO:1902531)	0.038
	regulation of apoptotic signaling pathway (GO:2001233)	0.0381
	cellular response to mycotoxin (GO:0036146)	0.0383
	cell morphogenesis involved in differentiation (GO:0000904)	0.0388
	antibacterial humoral response (GO:0019731)	0.0389
	nucleoside monophosphate biosynthetic process (GO:0009124)	0.039
	mitotic nuclear division (GO:0140014)	0.039
	cell surface receptor signaling pathway (GO:0007166)	0.0394
	negative regulation of mitotic cell cycle (GO:0045930)	0.0416
	DNA replication initiation (GO:0006270)	0.0435
	regulation of DNA replication (GO:0006275)	0.0457
	nephron development (GO:0072006)	0.046
	platelet degranulation (GO:0002576)	0.0461
	regulation of protein folding (GO:1903332)	0.0465
	purine nucleobase biosynthetic process (GO:0009113)	0.0467
	adaptive immune response (GO:0002250)	0.0467
	calcineurin-NFAT signaling cascade (GO:0033173)	0.0468
	cellular response to growth factor stimulus (GO:0071363)	0.0469
	protein transmembrane import into intracellular organelle (GO:0044743)	0.0484
	mitochondrial transmembrane transport (GO:1990542)	0.0485
	artery morphogenesis (GO:0048844)	0.0486
	behavior (GO:0007610)	0.0493

## Sheet: Supplementary Table 3
Supplementary Table 3. Gene Set Enrichment Analysis of the transcriptional response of A375 human melanoma cells to serum depletion.
	GSEA report for A375 + FBS
	NAME	SIZE	ES	NES	NOM p-val	FDR q-val	FWER p-val	RANK AT MAX	LEADING EDGE
	ELVIDGE_HIF1A_TARGETS_UP	64	-0.75574815	-1.6175071	0	0.12638474	0.165	3969	tags=55%, list=7%, signal=59%
	AMIT_DELAYED_EARLY_GENES	18	-0.7879418	-1.6440847	0	0.14770627	0.135	1738	tags=33%, list=3%, signal=34%
	MATTIOLI_MGUS_VS_PCL	108	-0.635978	-1.4722074	0	0.17431344	0.942	6642	tags=46%, list=12%, signal=52%
	REACTOME_RNA_POL_I_PROMOTER_OPENING	61	-0.8783209	-1.487355	0	0.17453265	0.905	2716	tags=77%, list=5%, signal=81%
	REACTOME_PROCESSING_OF_CAPPED_INTRONLESS_PRE_MRNA	23	-0.8249308	-1.485831	0	0.17508401	0.905	5871	tags=70%, list=10%, signal=78%
	SARRIO_EPITHELIAL_MESENCHYMAL_TRANSITION_UP	173	-0.7135396	-1.47246	0	0.17670235	0.942	5391	tags=68%, list=10%, signal=75%
	DALESSIO_TSA_RESPONSE	24	-0.6395546	-1.4914911	0	0.17768863	0.905	2477	tags=33%, list=4%, signal=35%
	SUNG_METASTASIS_STROMA_DN	51	-0.69594085	-1.4879364	0	0.17790659	0.905	5213	tags=57%, list=9%, signal=63%
	REACTOME_RNA_POL_I_TRANSCRIPTION	86	-0.7996306	-1.4648545	0	0.1793848	0.972	4492	tags=65%, list=8%, signal=71%
	RHODES_UNDIFFERENTIATED_CANCER	68	-0.85013735	-1.4724783	0	0.18023676	0.942	4984	tags=75%, list=9%, signal=82%
	GARCIA_TARGETS_OF_FLI1_AND_DAX1_DN	166	-0.6953573	-1.4919239	0	0.18141627	0.905	5379	tags=60%, list=10%, signal=66%
	REACTOME_DEPOSITION_OF_NEW_CENPA_CONTAINING_NUCLEOSOMES_AT_THE_CENTROMERE	62	-0.8595815	-1.4627393	0	0.18170199	0.972	3454	tags=81%, list=6%, signal=86%
	HALLMARK_UNFOLDED_PROTEIN_RESPONSE	110	-0.684186	-1.4652427	0.035343036	0.18209647	0.972	7080	tags=61%, list=13%, signal=70%
	SCHLOSSER_MYC_AND_SERUM_RESPONSE_SYNERGY	32	-0.75961626	-1.4615147	0.033932135	0.18285017	0.972	6744	tags=69%, list=12%, signal=78%
	REACTOME_MEIOSIS	112	-0.7426844	-1.4879396	0	0.18316163	0.905	2236	tags=50%, list=4%, signal=52%
	REACTOME_RNA_POL_I_RNA_POL_III_AND_MITOCHONDRIAL_TRANSCRIPTION	118	-0.75315607	-1.4739137	0	0.18344639	0.942	4492	tags=57%, list=8%, signal=62%
	FERRANDO_T_ALL_WITH_MLL_ENL_FUSION_DN	87	-0.66053987	-1.4727672	0.033864543	0.18384542	0.942	5712	tags=53%, list=10%, signal=59%
	SARTIPY_NORMAL_AT_INSULIN_RESISTANCE_UP	33	-0.6022935	-1.4653243	0.034068137	0.1852405	0.972	2722	tags=48%, list=5%, signal=51%
	NAGASHIMA_EGF_SIGNALING_UP	57	-0.6150381	-1.4775954	0.029469548	0.1853095	0.942	4973	tags=40%, list=9%, signal=44%
	FRASOR_RESPONSE_TO_SERM_OR_FULVESTRANT_DN	50	-0.76125365	-1.4745425	0	0.18563314	0.942	6093	tags=70%, list=11%, signal=78%
	BURTON_ADIPOGENESIS_1	33	-0.5820867	-1.4784396	0.030120483	0.18637538	0.942	4805	tags=39%, list=9%, signal=43%
	AMIT_SERUM_RESPONSE_120_MCF10A	64	-0.5594734	-1.4659091	0	0.1864201	0.972	4805	tags=39%, list=9%, signal=43%
	BIOCARTA_RACCYCD_PATHWAY	26	-0.61743164	-1.492096	0	0.1870124	0.905	7978	tags=50%, list=14%, signal=58%
	REACTOME_AMYLOIDS	81	-0.7730075	-1.4930341	0.027253669	0.18864298	0.905	2236	tags=58%, list=4%, signal=60%
	SCHUHMACHER_MYC_TARGETS_UP	77	-0.7903399	-1.4661869	0.035789475	0.18925087	0.972	4697	tags=70%, list=8%, signal=76%
	GAJATE_RESPONSE_TO_TRABECTEDIN_DN	19	-0.6470252	-1.4675734	0	0.1894429	0.972	1711	tags=37%, list=3%, signal=38%
	REACTOME_TRANSCRIPTION	200	-0.7409919	-1.4745634	0	0.19000839	0.942	6318	tags=59%, list=11%, signal=66%
	REACTOME_FORMATION_OF_RNA_POL_II_ELONGATION_COMPLEX_	40	-0.746426	-1.4582285	0.07862903	0.19003658	0.972	9037	tags=70%, list=16%, signal=83%
	STREICHER_LSM1_TARGETS_DN	19	-0.78811693	-1.4947945	0	0.19032924	0.905	5541	tags=74%, list=10%, signal=82%
	MENSSEN_MYC_TARGETS	51	-0.7790731	-1.4784659	0	0.19113584	0.942	5391	tags=71%, list=10%, signal=78%
	GHO_ATF5_TARGETS_DN	16	-0.68392	-1.4796572	0	0.19163924	0.917	4109	tags=50%, list=7%, signal=54%
	COLLER_MYC_TARGETS_UP	25	-0.8711054	-1.4951453	0	0.19572328	0.886	5145	tags=76%, list=9%, signal=84%
	YAO_TEMPORAL_RESPONSE_TO_PROGESTERONE_CLUSTER_11	97	-0.6966916	-1.4548358	0.03420523	0.19597927	0.972	5281	tags=60%, list=9%, signal=66%
	VANDESLUIS_COMMD1_TARGETS_GROUP_2_UP	15	-0.6995015	-1.4959607	0	0.20001909	0.886	6840	tags=47%, list=12%, signal=53%
	ELVIDGE_HYPOXIA_DN	138	-0.6670733	-1.496114	0	0.20806342	0.886	5145	tags=54%, list=9%, signal=59%
	ELVIDGE_HIF1A_AND_HIF2A_TARGETS_UP	39	-0.76543325	-1.5700547	0	0.21020502	0.426	4751	tags=62%, list=8%, signal=67%
	REACTOME_M_G1_TRANSITION	78	-0.7895043	-1.3924568	0	0.21223438	1	6788	tags=72%, list=12%, signal=82%
	REACTOME_GLUCOSE_TRANSPORT	37	-0.6555736	-1.3927876	0.035343036	0.21317622	1	6038	tags=57%, list=11%, signal=64%
	ZHAN_MULTIPLE_MYELOMA_SUBGROUPS	30	-0.8207762	-1.3899918	0	0.21395504	1	5014	tags=70%, list=9%, signal=77%
	REACTOME_INTERACTIONS_OF_VPR_WITH_HOST_CELLULAR_PROTEINS	31	-0.7002472	-1.3930655	0.08108108	0.21409301	1	7133	tags=61%, list=13%, signal=70%
	PACHER_TARGETS_OF_IGF1_AND_IGF2_UP	35	-0.6739026	-1.4967237	0.03177966	0.21421897	0.886	5251	tags=40%, list=9%, signal=44%
	REACTOME_MITOTIC_G1_G1_S_PHASES	132	-0.70398146	-1.3905952	0.050403226	0.21437794	1	6830	tags=67%, list=12%, signal=77%
	REACTOME_ABORTIVE_ELONGATION_OF_HIV1_TRANSCRIPT_IN_THE_ABSENCE_OF_TAT	19	-0.7891944	-1.393671	0.035416666	0.21454097	1	9653	tags=79%, list=17%, signal=95%
	KEGG_DNA_REPLICATION	36	-0.77632964	-1.3901532	0	0.21477285	1	6224	tags=81%, list=11%, signal=91%
	PUJANA_BREAST_CANCER_WITH_BRCA1_MUTATED_UP	55	-0.820938	-1.390716	0	0.21508504	1	5383	tags=76%, list=10%, signal=84%
	REACTOME_HIV_LIFE_CYCLE	111	-0.6630639	-1.3931295	0.07910751	0.2152201	1	9037	tags=67%, list=16%, signal=79%
	LY_AGING_OLD_DN	55	-0.8088539	-1.4379083	0	0.21525846	0.972	6537	tags=76%, list=12%, signal=86%
	BURTON_ADIPOGENESIS_4	45	-0.57187	-1.3938477	0.06048387	0.21575509	1	4255	tags=51%, list=8%, signal=55%
	RICKMAN_TUMOR_DIFFERENTIATED_MODERATELY_VS_POORLY_DN	15	-0.75359714	-1.438932	0.05367793	0.21593577	0.972	3591	tags=53%, list=6%, signal=57%
	SESTO_RESPONSE_TO_UV_C3	19	-0.620703	-1.3872875	0	0.21604507	1	2697	tags=42%, list=5%, signal=44%
	REACTOME_G1_S_TRANSITION	107	-0.73465097	-1.3824617	0.050403226	0.21681577	1	6830	tags=70%, list=12%, signal=80%
	SIMBULAN_PARP1_TARGETS_DN	17	-0.7847402	-1.3862706	0.043841336	0.21686192	1	5912	tags=82%, list=11%, signal=92%
	CHANG_CORE_SERUM_RESPONSE_UP	203	-0.7435069	-1.4978327	0	0.21690942	0.886	6226	tags=69%, list=11%, signal=77%
	GARGALOVIC_RESPONSE_TO_OXIDIZED_PHOSPHOLIPIDS_BLUE_UP	120	-0.54112726	-1.3939523	0.034274194	0.21692258	1	4174	tags=35%, list=7%, signal=38%
	GENTILE_UV_RESPONSE_CLUSTER_D5	37	-0.54009455	-1.3880156	0.061349694	0.21701328	1	7890	tags=51%, list=14%, signal=60%
	REACTOME_MRNA_SPLICING_MINOR_PATHWAY	41	-0.8082214	-1.3828832	0.0186722	0.21703035	1	6177	tags=68%, list=11%, signal=77%
	REACTOME_REGULATION_OF_MRNA_STABILITY_BY_PROTEINS_THAT_BIND_AU_RICH_ELEMENTS	81	-0.65893286	-1.3851837	0.06048387	0.21709941	1	8302	tags=62%, list=15%, signal=72%
	RAHMAN_TP53_TARGETS_PHOSPHORYLATED	21	-0.7528764	-1.3874816	0.081419624	0.2171563	1	3677	tags=52%, list=7%, signal=56%
	NADERI_BREAST_CANCER_PROGNOSIS_UP	47	-0.619757	-1.4400442	0	0.21730469	0.972	6597	tags=53%, list=12%, signal=60%
	ONDER_CDH1_TARGETS_1_DN	166	-0.60999846	-1.3838905	0.050200805	0.21767907	1	4930	tags=47%, list=9%, signal=51%
	CHEN_LUNG_CANCER_SURVIVAL	26	-0.57818776	-1.3882362	0.015717093	0.21770197	1	6030	tags=42%, list=11%, signal=47%
	HALLMARK_G2M_CHECKPOINT	198	-0.732692	-1.3830115	0.052419353	0.21795572	1	6758	tags=67%, list=12%, signal=76%
	REACTOME_TRANSPORT_OF_MATURE_TRANSCRIPT_TO_CYTOPLASM	51	-0.7393917	-1.3941797	0.08108108	0.21810076	1	5871	tags=59%, list=10%, signal=66%
	KOBAYASHI_EGFR_SIGNALING_24HR_DN	243	-0.8107648	-1.4407033	0	0.21811065	0.972	5094	tags=77%, list=9%, signal=85%
	BAKER_HEMATOPOIESIS_STAT3_TARGETS	16	-0.7184935	-1.3852922	0.053497944	0.2182244	1	1682	tags=44%, list=3%, signal=45%
	BIOCARTA_PROTEASOME_PATHWAY	28	-0.8012797	-1.3944836	0	0.21827576	1	8194	tags=79%, list=15%, signal=92%
	KEGG_SPLICEOSOME	123	-0.712588	-1.3965179	0.079918034	0.21840586	1	8171	tags=71%, list=15%, signal=83%
	CAFFAREL_RESPONSE_TO_THC_24HR_5_UP	32	-0.63623464	-1.3948423	0.03206413	0.21870637	1	5028	tags=50%, list=9%, signal=55%
	KAUFFMANN_DNA_REPLICATION_GENES	144	-0.600998	-1.39693	0.026209677	0.21882387	1	6224	tags=53%, list=11%, signal=59%
	MORI_LARGE_PRE_BII_LYMPHOCYTE_UP	84	-0.78251404	-1.3838953	0.06048387	0.21892612	1	5732	tags=71%, list=10%, signal=79%
	REACTOME_RNA_POL_I_TRANSCRIPTION_TERMINATION	21	-0.7303569	-1.4389831	0.026530612	0.21893851	0.972	10297	tags=81%, list=18%, signal=99%
	REACTOME_SYNTHESIS_OF_DNA	90	-0.75414735	-1.3830711	0	0.21907432	1	6830	tags=72%, list=12%, signal=82%
	MCCABE_HOXC6_TARGETS_CANCER_DN	20	-0.612726	-1.3956485	0.086519115	0.21928026	1	5772	tags=50%, list=10%, signal=56%
	HALLMARK_MYC_TARGETS_V2	58	-0.82855815	-1.3951539	0	0.21937425	1	5182	tags=81%, list=9%, signal=89%
	MARZEC_IL2_SIGNALING_UP	111	-0.5343697	-1.3802079	0	0.21941611	1	5721	tags=43%, list=10%, signal=48%
	REACTOME_LATE_PHASE_OF_HIV_LIFE_CYCLE	97	-0.68429476	-1.3810809	0.08108108	0.21945128	1	9037	tags=66%, list=16%, signal=78%
	REACTOME_MRNA_SPLICING	105	-0.7282337	-1.3992316	0.07942974	0.2198312	1	8191	tags=67%, list=15%, signal=78%
	SEMENZA_HIF1_TARGETS	35	-0.5330329	-1.3987813	0	0.21991093	1	6507	tags=49%, list=12%, signal=55%
	NAGASHIMA_NRG1_SIGNALING_UP	172	-0.48318842	-1.3805655	0.030364372	0.2199682	1	4973	tags=36%, list=9%, signal=39%
	REACTOME_S_PHASE	106	-0.74616385	-1.3977648	0.050403226	0.22011344	1	8111	tags=75%, list=14%, signal=87%
	REACTOME_ORC1_REMOVAL_FROM_CHROMATIN	65	-0.7477894	-1.3970418	0.016129032	0.22030711	1	6830	tags=66%, list=12%, signal=75%
	REACTOME_FORMATION_OF_TRANSCRIPTION_COUPLED_NER_TC_NER_REPAIR_COMPLEX	29	-0.64790356	-1.3786148	0.078	0.2204472	1	9037	tags=69%, list=16%, signal=82%
	DORN_ADENOVIRUS_INFECTION_24HR_DN	43	-0.47896025	-1.3792424	0	0.22055587	1	5555	tags=49%, list=10%, signal=54%
	REACTOME_G2_M_CHECKPOINTS	41	-0.8131626	-1.3981551	0	0.22058101	1	4546	tags=73%, list=8%, signal=80%
	LEE_METASTASIS_AND_RNA_PROCESSING_UP	17	-0.80977213	-1.3993958	0	0.22115207	1	5055	tags=59%, list=9%, signal=65%
	DASU_IL6_SIGNALING_SCAR_DN	16	-0.7161212	-1.4407241	0.03292181	0.22138664	0.972	1866	tags=38%, list=3%, signal=39%
	IRITANI_MAD1_TARGETS_DN	47	-0.67875063	-1.4467931	0.0186722	0.22152713	0.972	5668	tags=51%, list=10%, signal=57%
	VERNELL_RETINOBLASTOMA_PATHWAY_UP	68	-0.82258695	-1.3997192	0	0.22199483	1	5595	tags=76%, list=10%, signal=85%
	KARLSSON_TGFB1_TARGETS_UP	122	-0.709846	-1.4989103	0	0.22208057	0.886	5964	tags=63%, list=11%, signal=70%
	REACTOME_ACTIVATION_OF_THE_PRE_REPLICATIVE_COMPLEX	30	-0.8822158	-1.4443113	0	0.22210474	0.972	5094	tags=90%, list=9%, signal=99%
	REACTOME_CLEAVAGE_OF_GROWING_TRANSCRIPT_IN_THE_TERMINATION_REGION_	42	-0.77570665	-1.4241085	0.018556701	0.22348551	1	5871	tags=62%, list=10%, signal=69%
	GROSS_HYPOXIA_VIA_HIF1A_UP	75	-0.5672753	-1.3998523	0.06036217	0.22353622	1	6380	tags=49%, list=11%, signal=56%
	MULLIGAN_NTF3_SIGNALING_VIA_INSR_AND_IGF1R_UP	23	-0.7440285	-1.4408996	0.026476579	0.22390856	0.972	6695	tags=83%, list=12%, signal=94%
	REACTOME_MRNA_PROCESSING	153	-0.7151757	-1.4295241	0.08008213	0.22407341	0.972	8807	tags=67%, list=16%, signal=79%
	NGO_MALIGNANT_GLIOMA_1P_LOH	16	-0.77339	-1.432949	0	0.22410837	0.972	8528	tags=69%, list=15%, signal=81%
	REACTOME_RNA_POL_II_PRE_TRANSCRIPTION_EVENTS	56	-0.70900214	-1.4313018	0.078313254	0.22428238	0.972	9037	tags=68%, list=16%, signal=81%
	FERRANDO_HOX11_NEIGHBORS	23	-0.8057562	-1.4086074	0.045643155	0.22457974	1	5383	tags=52%, list=10%, signal=58%
	ELVIDGE_HYPOXIA_BY_DMOG_DN	56	-0.59051245	-1.4201878	0	0.22470002	1	3969	tags=41%, list=7%, signal=44%
	REACTOME_ACTIVATION_OF_ATR_IN_RESPONSE_TO_REPLICATION_STRESS	35	-0.83384424	-1.4250759	0	0.22477	0.972	4546	tags=77%, list=8%, signal=84%
	SCHLOSSER_MYC_TARGETS_AND_SERUM_RESPONSE_UP	46	-0.74675	-1.4185356	0.053169735	0.22483206	1	4795	tags=70%, list=9%, signal=76%
	LY_AGING_MIDDLE_DN	16	-0.89758384	-1.3999538	0	0.2248661	1	5465	tags=88%, list=10%, signal=97%
	SHIPP_DLBCL_VS_FOLLICULAR_LYMPHOMA_UP	44	-0.672409	-1.4070921	0.052419353	0.22487354	1	7011	tags=64%, list=12%, signal=73%
	MORI_PRE_BI_LYMPHOCYTE_UP	79	-0.67816806	-1.4152166	0.060606062	0.2251519	1	5732	tags=57%, list=10%, signal=63%
	REACTOME_MRNA_3_END_PROCESSING	33	-0.74611473	-1.4066167	0.07942974	0.22524805	1	9939	tags=73%, list=18%, signal=88%
	BURTON_ADIPOGENESIS_PEAK_AT_16HR	40	-0.80866814	-1.5036865	0	0.2253273	0.845	5116	tags=75%, list=9%, signal=82%
	RIZ_ERYTHROID_DIFFERENTIATION_CCNE1	39	-0.57931954	-1.4273635	0.026804123	0.22556399	0.972	4726	tags=41%, list=8%, signal=45%
	BIOCARTA_CELLCYCLE_PATHWAY	23	-0.73972964	-1.4412278	0	0.22564039	0.972	7236	tags=65%, list=13%, signal=75%
	GARGALOVIC_RESPONSE_TO_OXIDIZED_PHOSPHOLIPIDS_RED_UP	17	-0.88857436	-1.4444153	0	0.22573817	0.972	2785	tags=71%, list=5%, signal=74%
	CAFFAREL_RESPONSE_TO_THC_DN	30	-0.73622227	-1.4088743	0.05338809	0.22604048	1	3498	tags=63%, list=6%, signal=67%
	REACTOME_CHROMOSOME_MAINTENANCE	118	-0.73897177	-1.4332311	0	0.226116	0.972	5391	tags=67%, list=10%, signal=74%
	SCHLOSSER_MYC_TARGETS_AND_SERUM_RESPONSE_DN	45	-0.82403994	-1.4241178	0.035343036	0.22612461	1	4697	tags=82%, list=8%, signal=90%
	REACTOME_RNA_POL_II_TRANSCRIPTION	98	-0.7245381	-1.4339954	0.078156315	0.22617362	0.972	9939	tags=72%, list=18%, signal=88%
	HU_GENOTOXIC_DAMAGE_4HR	35	-0.64077175	-1.429739	0.02631579	0.22624022	0.972	6616	tags=63%, list=12%, signal=71%
	HALLMARK_E2F_TARGETS	198	-0.79176784	-1.3762598	0	0.22624426	1	5391	tags=72%, list=10%, signal=80%
	REACTOME_ELONGATION_ARREST_AND_RECOVERY	28	-0.75604486	-1.4051902	0.08125	0.226414	1	9653	tags=68%, list=17%, signal=82%
	REACTOME_NEP_NS2_INTERACTS_WITH_THE_CELLULAR_EXPORT_MACHINERY	26	-0.77488756	-1.4188293	0.016161617	0.22654924	1	5157	tags=65%, list=9%, signal=72%
	PENG_LEUCINE_DEPRIVATION_DN	183	-0.73346484	-1.4253199	0.05394191	0.22655326	0.972	4795	tags=64%, list=9%, signal=70%
	KIM_WT1_TARGETS_12HR_DN	203	-0.5376929	-1.4037323	0.03131524	0.22657189	1	8409	tags=54%, list=15%, signal=63%
	DEN_INTERACT_WITH_LCA5	26	-0.767292	-1.4000139	0.016129032	0.22663583	1	6267	tags=81%, list=11%, signal=91%
	REACTOME_TRANSPORT_OF_MATURE_MRNA_DERIVED_FROM_AN_INTRONLESS_TRANSCRIPT	31	-0.7386342	-1.4203275	0.044444446	0.22680084	1	5871	tags=61%, list=10%, signal=68%
	REACTOME_DNA_STRAND_ELONGATION	30	-0.8096966	-1.4071742	0	0.22684449	1	4610	tags=87%, list=8%, signal=94%
	PENG_RAPAMYCIN_RESPONSE_DN	236	-0.7611079	-1.5004022	0	0.22691973	0.857	6537	tags=72%, list=12%, signal=81%
	FOURNIER_ACINAR_DEVELOPMENT_LATE_DN	21	-0.809361	-1.3752323	0	0.22698271	1	4450	tags=71%, list=8%, signal=78%
	REACTOME_PROCESSING_OF_CAPPED_INTRON_CONTAINING_PRE_MRNA	133	-0.7299826	-1.415414	0.08008213	0.22701284	1	7169	tags=63%, list=13%, signal=72%
	ZHAN_EARLY_DIFFERENTIATION_GENES_DN	42	-0.59356135	-1.4418006	0.035196688	0.22732137	0.972	4595	tags=45%, list=8%, signal=49%
	REACTOME_MICRORNA_MIRNA_BIOGENESIS	18	-0.7831476	-1.413456	0.026970955	0.22739246	1	4726	tags=56%, list=8%, signal=61%
	REACTOME_ASSEMBLY_OF_THE_PRE_REPLICATIVE_COMPLEX	63	-0.7646494	-1.4002638	0	0.22745076	1	6788	tags=68%, list=12%, signal=78%
	REACTOME_METABOLISM_OF_NON_CODING_RNA	48	-0.805059	-1.4041386	0	0.2274731	1	5157	tags=73%, list=9%, signal=80%
	DANG_MYC_TARGETS_UP	141	-0.67720854	-1.4091331	0.078156315	0.2280479	1	7889	tags=65%, list=14%, signal=76%
	REACTOME_FORMATION_OF_THE_HIV1_EARLY_ELONGATION_COMPLEX	29	-0.7572735	-1.427428	0.08125	0.2280835	0.972	9653	tags=79%, list=17%, signal=96%
	KEGG_GLYOXYLATE_AND_DICARBOXYLATE_METABOLISM	16	-0.68639344	-1.5088985	0	0.22809502	0.787	8157	tags=56%, list=14%, signal=66%
	NUNODA_RESPONSE_TO_DASATINIB_IMATINIB_UP	29	-0.5784024	-1.3752586	0.06918239	0.22823174	1	6720	tags=48%, list=12%, signal=55%
	REACTOME_MRNA_CAPPING	29	-0.75510097	-1.4171684	0.078947365	0.22828512	1	10297	tags=83%, list=18%, signal=101%
	REACTOME_G1_PHASE	35	-0.64669174	-1.4007524	0.083333336	0.2284013	1	7236	tags=63%, list=13%, signal=72%
	SONG_TARGETS_OF_IE86_CMV_PROTEIN	60	-0.85602814	-1.4126127	0	0.22840643	1	5316	tags=82%, list=9%, signal=90%
	REACTOME_MITOCHONDRIAL_PROTEIN_IMPORT	48	-0.72506905	-1.4156127	0	0.22873174	1	5267	tags=54%, list=9%, signal=60%
	SMID_BREAST_CANCER_LUMINAL_A_DN	18	-0.82843006	-1.4253672	0	0.2290839	0.972	5108	tags=67%, list=9%, signal=73%
	HALLMARK_MYC_TARGETS_V1	197	-0.82057536	-1.4203612	0	0.22919406	1	8171	tags=83%, list=15%, signal=96%
	JAIN_NFKB_SIGNALING	72	-0.6056197	-1.401192	0.035416666	0.2292023	1	5810	tags=46%, list=10%, signal=51%
	REACTOME_TRANSPORT_OF_RIBONUCLEOPROTEINS_INTO_THE_HOST_NUCLEUS	26	-0.77115554	-1.4095435	0.016632017	0.2292119	1	5157	tags=65%, list=9%, signal=72%
	ABRAHAM_ALPC_VS_MULTIPLE_MYELOMA_DN	19	-0.64327973	-1.4117888	0	0.22939317	1	8111	tags=53%, list=14%, signal=61%
	REACTOME_PERK_REGULATED_GENE_EXPRESSION	27	-0.68773264	-1.4212568	0.079831935	0.2295386	1	5044	tags=56%, list=9%, signal=61%
	REACTOME_ACTIVATION_OF_GENES_BY_ATF4	24	-0.6824077	-1.4111412	0.08085106	0.22999473	1	5044	tags=54%, list=9%, signal=59%
	REACTOME_RNA_POL_II_TRANSCRIPTION_PRE_INITIATION_AND_PROMOTER_OPENING	40	-0.7058041	-1.4016222	0.07878788	0.23017345	1	9037	tags=73%, list=16%, signal=86%
	BURTON_ADIPOGENESIS_PEAK_AT_8HR	39	-0.5722986	-1.4105171	0	0.23027368	1	3159	tags=44%, list=6%, signal=46%
	XU_RESPONSE_TO_TRETINOIN_AND_NSC682994_DN	15	-0.8328915	-1.4157906	0.018480493	0.2305917	1	8290	tags=93%, list=15%, signal=109%
	REACTOME_REGULATION_OF_GLUCOKINASE_BY_GLUCOKINASE_REGULATORY_PROTEIN	26	-0.7470972	-1.4019952	0.062370062	0.2309471	1	5157	tags=62%, list=9%, signal=68%
	MORI_SMALL_PRE_BII_LYMPHOCYTE_DN	74	-0.49211064	-1.4095815	0	0.23125555	1	7089	tags=45%, list=13%, signal=51%
	YAO_TEMPORAL_RESPONSE_TO_PROGESTERONE_CLUSTER_17	171	-0.60970277	-1.3729774	0.08176101	0.23200709	1	8979	tags=64%, list=16%, signal=76%
	REACTOME_MEIOTIC_RECOMBINATION	84	-0.8182329	-1.5050821	0.030181086	0.23239055	0.845	2236	tags=63%, list=4%, signal=66%
	CHEN_ETV5_TARGETS_TESTIS	22	-0.84447235	-1.3714291	0.03420523	0.23341596	1	3735	tags=55%, list=7%, signal=58%
	WIERENGA_PML_INTERACTOME	40	-0.570605	-1.3656715	0.10772358	0.23409298	1	4354	tags=43%, list=8%, signal=46%
	THILLAINADESAN_ZNF217_TARGETS_UP	43	-0.6633898	-1.371477	0.06276151	0.23458704	1	6931	tags=65%, list=12%, signal=74%
	ZHOU_CELL_CYCLE_GENES_IN_IR_RESPONSE_6HR	82	-0.8075368	-1.3718301	0	0.23487721	1	5391	tags=77%, list=10%, signal=85%
	HOLLEMAN_PREDNISOLONE_RESISTANCE_B_ALL_UP	22	-0.70934033	-1.3657835	0.07883818	0.23506361	1	6277	tags=41%, list=11%, signal=46%
	OXFORD_RALA_OR_RALB_TARGETS_UP	47	-0.74625677	-1.3671514	0	0.23523545	1	5428	tags=79%, list=10%, signal=87%
	REACTOME_TRANSCRIPTION_COUPLED_NER_TC_NER	44	-0.652885	-1.3644892	0.08108108	0.23542257	1	9037	tags=75%, list=16%, signal=89%
	IIZUKA_LIVER_CANCER_PROGRESSION_G1_G2_DN	24	-0.68283457	-1.3679729	0.06613226	0.23545277	1	6818	tags=58%, list=12%, signal=66%
	ZHANG_RESPONSE_TO_CANTHARIDIN_UP	19	-0.59434366	-1.3660498	0.06625259	0.23551789	1	2730	tags=32%, list=5%, signal=33%
	REACTOME_ENOS_ACTIVATION_AND_REGULATION	20	-0.5162186	-1.3628342	0	0.23572344	1	7974	tags=55%, list=14%, signal=64%
	MORI_MATURE_B_LYMPHOCYTE_DN	73	-0.5591539	-1.3637645	0.08057851	0.23587781	1	6113	tags=48%, list=11%, signal=54%
	RIZ_ERYTHROID_DIFFERENTIATION	74	-0.5940222	-1.3646934	0.08158996	0.23597799	1	5766	tags=51%, list=10%, signal=57%
	REACTOME_HIV_INFECTION	191	-0.6036937	-1.3663867	0.078156315	0.23610581	1	9037	tags=60%, list=16%, signal=71%
	PID_ATR_PATHWAY	39	-0.73769826	-1.3630134	0.044	0.23613888	1	4546	tags=62%, list=8%, signal=67%
	DORN_ADENOVIRUS_INFECTION_48HR_DN	40	-0.51740927	-1.3672485	0.043824703	0.23626468	1	5912	tags=50%, list=11%, signal=56%
	GRAHAM_CML_DIVIDING_VS_NORMAL_QUIESCENT_UP	178	-0.7288393	-1.3680906	0.052	0.23649752	1	6607	tags=65%, list=12%, signal=74%
	LY_AGING_PREMATURE_DN	29	-0.82162076	-1.5098083	0	0.23704895	0.787	5465	tags=72%, list=10%, signal=80%
	MISSIAGLIA_REGULATED_BY_METHYLATION_DN	119	-0.72869486	-1.3695341	0	0.23741134	1	7052	tags=69%, list=13%, signal=79%
	BURTON_ADIPOGENESIS_PEAK_AT_2HR	50	-0.59530634	-1.5755123	0	0.23761718	0.385	4162	tags=40%, list=7%, signal=43%
	REACTOME_TRNA_AMINOACYLATION	42	-0.6779186	-1.3681431	0.066	0.23771283	1	9630	tags=69%, list=17%, signal=83%
	AMIT_SERUM_RESPONSE_480_MCF10A	34	-0.61980295	-1.3616041	0.082474224	0.23799297	1	6864	tags=53%, list=12%, signal=60%
	REACTOME_CYCLIN_E_ASSOCIATED_EVENTS_DURING_G1_S_TRANSITION_	62	-0.711078	-1.3683535	0.050301813	0.23848672	1	8111	tags=66%, list=14%, signal=77%
	COLDREN_GEFITINIB_RESISTANCE_UP	78	-0.5858781	-1.3686842	0.034	0.23875043	1	6401	tags=42%, list=11%, signal=48%
	MACLACHLAN_BRCA1_TARGETS_UP	21	-0.749182	-1.5198536	0	0.24234761	0.716	8195	tags=62%, list=15%, signal=72%
	DELPUECH_FOXO3_TARGETS_DN	40	-0.6287043	-1.3593992	0.12024048	0.24282761	1	7775	tags=65%, list=14%, signal=75%
	AMIT_EGF_RESPONSE_120_HELA	66	-0.54557276	-1.3582765	0.09109731	0.24388838	1	7224	tags=47%, list=13%, signal=54%
	ABRAMSON_INTERACT_WITH_AIRE	44	-0.7366762	-1.358691	0.07862903	0.2438919	1	7820	tags=75%, list=14%, signal=87%
	REACTOME_TELOMERE_MAINTENANCE	75	-0.81045485	-1.5123367	0	0.2463218	0.787	4610	tags=75%, list=8%, signal=81%
	REACTOME_DESTABILIZATION_OF_MRNA_BY_AUF1_HNRNP_D0	50	-0.7118381	-1.3554345	0.076612905	0.24724269	1	7824	tags=62%, list=14%, signal=72%
	GENTILE_UV_HIGH_DOSE_UP	25	-0.56318945	-1.3556408	0.055670105	0.2475277	1	1502	tags=32%, list=3%, signal=33%
	CROONQUIST_IL6_DEPRIVATION_DN	98	-0.77584994	-1.3563992	0	0.24803057	1	5391	tags=76%, list=10%, signal=83%
	KEGG_PROTEIN_EXPORT	23	-0.7758087	-1.3557477	0.030120483	0.24833515	1	7010	tags=65%, list=12%, signal=74%
	KOBAYASHI_EGFR_SIGNALING_6HR_DN	18	-0.7377388	-1.3541334	0.08553971	0.24953173	1	4450	tags=61%, list=8%, signal=66%
	GSEA report for A375 - FBS
	NAME	SIZE	ES	NES	NOM p-val	FDR q-val	FWER p-val	RANK AT MAX	LEADING EDGE
	ZIRN_TRETINOIN_RESPONSE_UP	20	0.75329447	1.703479	0	0.040902495	0.015	4950	tags=55%, list=9%, signal=60%
	SCHWAB_TARGETS_OF_BMYB_POLYMORPHIC_VARIANTS_DN	17	0.66139716	1.5146799	0	0.17782918	0.791	9236	tags=59%, list=16%, signal=70%
	BROWNE_HCMV_INFECTION_24HR_DN	145	0.54882187	1.5173827	0	0.1791444	0.791	9821	tags=41%, list=17%, signal=49%
	BYSTRYKH_HEMATOPOIESIS_STEM_CELL_SCP2_QTL_TRANS	24	0.633761	1.5153983	0	0.18013264	0.791	5532	tags=29%, list=10%, signal=32%
	KEGG_METABOLISM_OF_XENOBIOTICS_BY_CYTOCHROME_P450	69	0.60947686	1.519844	0	0.1832201	0.757	11689	tags=33%, list=21%, signal=42%
	SMID_BREAST_CANCER_RELAPSE_IN_BRAIN_DN	80	0.6373381	1.5179689	0	0.18376367	0.791	11533	tags=59%, list=20%, signal=74%
	ZHAN_MULTIPLE_MYELOMA_PR_DN	42	0.69225705	1.5216243	0	0.183929	0.757	7366	tags=55%, list=13%, signal=63%
	MIKKELSEN_IPS_LCP_WITH_H3K4ME3	162	0.6095379	1.5341872	0	0.18548657	0.655	12355	tags=55%, list=22%, signal=70%
	MIKKELSEN_MEF_HCP_WITH_H3_UNMETHYLATED	223	0.58644533	1.5225574	0	0.18569903	0.757	12558	tags=45%, list=22%, signal=57%
	NAKAYAMA_FGF2_TARGETS	29	0.73166776	1.5394424	0	0.1877644	0.609	8058	tags=48%, list=14%, signal=56%
	PID_INTEGRIN1_PATHWAY	66	0.5958917	1.5076258	0	0.18778275	0.849	10314	tags=48%, list=18%, signal=59%
	REACTOME_SYNTHESIS_OF_PC	18	0.7382524	1.5236695	0	0.18899636	0.757	5756	tags=50%, list=10%, signal=56%
	WU_ALZHEIMER_DISEASE_DN	18	0.7380502	1.5347974	0	0.19015239	0.639	5012	tags=44%, list=9%, signal=49%
	GEISS_RESPONSE_TO_DSRNA_DN	15	0.71758336	1.5111489	0.028571429	0.1903258	0.819	4945	tags=47%, list=9%, signal=51%
	YAMASHITA_LIVER_CANCER_WITH_EPCAM_DN	16	0.8059577	1.5291004	0	0.19036967	0.731	4456	tags=38%, list=8%, signal=41%
	SABATES_COLORECTAL_ADENOMA_SIZE_UP	18	0.7068683	1.5273278	0	0.19074534	0.731	7145	tags=44%, list=13%, signal=51%
	MIKKELSEN_ES_LCP_WITH_H3K4ME3	132	0.6056549	1.5099043	0	0.19231175	0.828	13177	tags=57%, list=23%, signal=74%
	RIZ_ERYTHROID_DIFFERENTIATION_APOBEC2	25	0.65257645	1.5077039	0	0.19258226	0.849	3957	tags=32%, list=7%, signal=34%
	STAMBOLSKY_TARGETS_OF_MUTATED_TP53_DN	46	0.70219696	1.5300322	0	0.19310002	0.72	8640	tags=57%, list=15%, signal=67%
	ST_WNT_BETA_CATENIN_PATHWAY	34	0.6400076	1.5238419	0	0.1947405	0.757	4238	tags=26%, list=8%, signal=29%
	MIKKELSEN_MEF_ICP_WITH_H3K27ME3	194	0.5520713	1.5084605	0	0.19533366	0.828	12883	tags=43%, list=23%, signal=55%
	CROMER_TUMORIGENESIS_DN	51	0.6109367	1.5405548	0	0.19632338	0.609	11981	tags=39%, list=21%, signal=50%
	CHANG_CORE_SERUM_RESPONSE_DN	196	0.7113216	1.5355995	0	0.19667006	0.622	8327	tags=56%, list=15%, signal=66%
	REACTOME_INTEGRIN_CELL_SURFACE_INTERACTIONS	78	0.58586144	1.5244418	0	0.19746266	0.757	8633	tags=40%, list=15%, signal=47%
	MIKKELSEN_MEF_LCP_WITH_H3K4ME3	118	0.63901263	1.5439792	0	0.19834888	0.594	10259	tags=52%, list=18%, signal=63%
	JOHANSSON_GLIOMAGENESIS_BY_PDGFB_DN	21	0.6657813	1.5031985	0	0.20011403	0.882	9578	tags=52%, list=17%, signal=63%
	ZIRN_TRETINOIN_RESPONSE_WT1_UP	22	0.6893917	1.4932673	0	0.20306274	0.914	8055	tags=55%, list=14%, signal=64%
	REACTOME_PHASE1_FUNCTIONALIZATION_OF_COMPOUNDS	69	0.61953783	1.4962204	0	0.2036401	0.895	9054	tags=36%, list=16%, signal=43%
	KEGG_RETINOL_METABOLISM	63	0.6695825	1.5838162	0	0.20370486	0.338	8563	tags=29%, list=15%, signal=34%
	SUMI_HNF4A_TARGETS	30	0.68466765	1.4909971	0	0.20568857	0.914	10405	tags=47%, list=18%, signal=57%
	BHAT_ESR1_TARGETS_VIA_AKT1_DN	78	0.5957955	1.4936508	0	0.20670657	0.914	13061	tags=62%, list=23%, signal=80%
	GAUSSMANN_MLL_AF4_FUSION_TARGETS_E_UP	90	0.5433504	1.4966195	0	0.20687392	0.895	11564	tags=46%, list=21%, signal=57%
	SU_PANCREAS	51	0.5604347	1.5005295	0	0.20757517	0.895	7954	tags=29%, list=14%, signal=34%
	ZWANG_EGF_PERSISTENTLY_DN	55	0.64823705	1.4975713	0	0.20971024	0.895	8233	tags=47%, list=15%, signal=55%
	NIELSEN_GIST_AND_SYNOVIAL_SARCOMA_UP	19	0.72063357	1.4887898	0	0.2099801	0.943	11433	tags=58%, list=20%, signal=73%
	NADLER_OBESITY_UP	60	0.59208053	1.4802758	0.026104419	0.21039684	0.958	9801	tags=38%, list=17%, signal=46%
	NABA_ECM_REGULATORS	238	0.5543121	1.4867111	0	0.2106873	0.958	10237	tags=32%, list=18%, signal=39%
	BIDUS_METASTASIS_DN	151	0.55249923	1.4850875	0	0.21118584	0.958	8706	tags=39%, list=15%, signal=46%
	PID_PTP1B_PATHWAY	52	0.6013674	1.4982375	0	0.2115212	0.895	6141	tags=31%, list=11%, signal=35%
	DING_LUNG_CANCER_BY_MUTATION_RATE	20	0.66098267	1.5442028	0	0.2124526	0.594	7684	tags=35%, list=14%, signal=41%
	KORKOLA_TERATOMA_UP	16	0.66751945	1.4787586	0.026104419	0.21268982	0.958	5369	tags=38%, list=10%, signal=41%
	HALLMARK_MYOGENESIS	199	0.5663097	1.4806198	0	0.21276782	0.958	9735	tags=40%, list=17%, signal=48%
	SENESE_HDAC2_TARGETS_DN	118	0.63082707	1.5524924	0	0.21415678	0.594	7239	tags=42%, list=13%, signal=48%
	SENESE_HDAC1_TARGETS_DN	234	0.56134635	1.4725958	0	0.21519405	0.97	12685	tags=50%, list=23%, signal=64%
	SENESE_HDAC1_AND_HDAC2_TARGETS_DN	211	0.55326885	1.4807346	0	0.21519935	0.958	8601	tags=40%, list=15%, signal=47%
	LEE_LIVER_CANCER_SURVIVAL_UP	180	0.6210605	1.5764407	0	0.21626018	0.382	10271	tags=44%, list=18%, signal=54%
	VALK_AML_CLUSTER_8	25	0.70487696	1.5458726	0	0.21689919	0.594	11649	tags=48%, list=21%, signal=60%
	WINNEPENNINCKX_MELANOMA_METASTASIS_DN	43	0.65309	1.4813339	0	0.2169681	0.958	8195	tags=40%, list=15%, signal=46%
	NIELSEN_GIST_VS_SYNOVIAL_SARCOMA_DN	19	0.70871097	1.471017	0	0.21732603	0.97	10989	tags=58%, list=20%, signal=72%
	BIOCARTA_HDAC_PATHWAY	29	0.5930698	1.4728256	0.025948104	0.21780707	0.97	6221	tags=31%, list=11%, signal=35%
	MIKKELSEN_NPC_LCP_WITH_H3K4ME3	53	0.6351211	1.4771987	0	0.21802165	0.958	13535	tags=60%, list=24%, signal=79%
	MIKKELSEN_MCV6_LCP_WITH_H3K4ME3	150	0.58375144	1.4818035	0	0.21816234	0.958	11159	tags=49%, list=20%, signal=61%
	REACTOME_REGULATION_OF_IFNA_SIGNALING	24	0.6524132	1.4713277	0	0.21889052	0.97	12360	tags=38%, list=22%, signal=48%
	ONDER_CDH1_TARGETS_2_UP	246	0.53939265	1.4700917	0	0.21924698	0.985	12749	tags=51%, list=23%, signal=65%
	GAUSSMANN_MLL_AF4_FUSION_TARGETS_F_UP	178	0.5337963	1.4825951	0	0.21979357	0.958	9679	tags=41%, list=17%, signal=49%
	ST_GAQ_PATHWAY	27	0.63002294	1.4730222	0	0.22019476	0.97	8942	tags=52%, list=16%, signal=62%
	LEIN_NEURON_MARKERS	66	0.6041186	1.4737784	0.024096385	0.22088893	0.958	13280	tags=55%, list=24%, signal=71%
	SHIPP_DLBCL_VS_FOLLICULAR_LYMPHOMA_DN	44	0.58522177	1.4640312	0	0.22276002	0.985	11389	tags=48%, list=20%, signal=60%
	HALLMARK_COAGULATION	136	0.5664284	1.4740045	0	0.22382177	0.958	8740	tags=36%, list=16%, signal=43%
	DELACROIX_RAR_TARGETS_UP	47	0.59168077	1.4750121	0	0.22439623	0.958	8129	tags=38%, list=14%, signal=45%
	HAHTOLA_CTCL_PATHOGENESIS	16	0.7292894	1.4618021	0	0.22526641	0.985	8142	tags=50%, list=14%, signal=58%
	REACTOME_INTERFERON_ALPHA_BETA_SIGNALING	63	0.6560919	1.464093	0	0.2253954	0.985	14325	tags=63%, list=25%, signal=85%
	BIOCARTA_ACH_PATHWAY	16	0.7386757	1.5535902	0	0.22558038	0.582	5395	tags=44%, list=10%, signal=48%
	LIU_TOPBP1_TARGETS	16	0.6601771	1.4643899	0.030487806	0.22622699	0.985	8756	tags=50%, list=16%, signal=59%
	BIOCARTA_IL7_PATHWAY	17	0.72120243	1.4559408	0.031007752	0.22678089	0.985	9037	tags=65%, list=16%, signal=77%
	REACTOME_AMINE_COMPOUND_SLC_TRANSPORTERS	27	0.7466039	1.4649153	0	0.2268185	0.985	5756	tags=37%, list=10%, signal=41%
	XU_RESPONSE_TO_TRETINOIN_UP	15	0.67367065	1.474074	0	0.22695401	0.958	10633	tags=67%, list=19%, signal=82%
	KATSANOU_ELAVL1_TARGETS_UP	166	0.53901404	1.4552068	0	0.22709529	0.985	11557	tags=43%, list=21%, signal=54%
	GOUYER_TATI_TARGETS_DN	16	0.63906604	1.5866578	0	0.22755231	0.338	444	tags=25%, list=1%, signal=25%
	TAVOR_CEBPA_TARGETS_DN	30	0.6011425	1.4546384	0	0.22761638	0.985	14329	tags=60%, list=25%, signal=80%
	BERTUCCI_MEDULLARY_VS_DUCTAL_BREAST_CANCER_DN	160	0.5356199	1.4572859	0	0.22811106	0.985	12971	tags=54%, list=23%, signal=70%
	KASLER_HDAC7_TARGETS_1_DN	17	0.6412305	1.4563193	0	0.2285837	0.985	9558	tags=59%, list=17%, signal=71%
	IZADPANAH_STEM_CELL_ADIPOSE_VS_BONE_DN	103	0.5641977	1.4536126	0	0.22944161	0.985	6823	tags=38%, list=12%, signal=43%
	CHIBA_RESPONSE_TO_TSA_UP	51	0.60953164	1.4574536	0	0.22977695	0.985	5403	tags=33%, list=10%, signal=37%
	WONG_ENDMETRIUM_CANCER_UP	25	0.6862769	1.4649388	0	0.22980188	0.985	6316	tags=48%, list=11%, signal=54%
	BROWNE_HCMV_INFECTION_18HR_DN	170	0.58478534	1.4577669	0	0.23084362	0.985	8962	tags=44%, list=16%, signal=52%
	PID_ANTHRAX_PATHWAY	17	0.63495445	1.4523994	0	0.23130347	0.985	5685	tags=35%, list=10%, signal=39%
	PID_WNT_SIGNALING_PATHWAY	28	0.6451026	1.4594494	0	0.23183972	0.985	6676	tags=36%, list=12%, signal=40%
	REACTOME_ACTIVATED_NOTCH1_TRANSMITS_SIGNAL_TO_THE_NUCLEUS	25	0.7290921	1.4649718	0	0.23287046	0.985	10634	tags=48%, list=19%, signal=59%
	ZHAN_MULTIPLE_MYELOMA_CD2_UP	43	0.6087209	1.457833	0	0.23298205	0.985	11436	tags=49%, list=20%, signal=61%
	REACTOME_CYTOCHROME_P450_ARRANGED_BY_SUBSTRATE_TYPE	50	0.62852764	1.458304	0	0.23323615	0.985	10787	tags=40%, list=19%, signal=49%
	CERIBELLI_GENES_INACTIVE_AND_BOUND_BY_NFY	36	0.6186014	1.569392	0	0.23337568	0.457	4775	tags=28%, list=8%, signal=30%
	SWEET_KRAS_TARGETS_UP	81	0.5644702	1.4652416	0	0.23523584	0.985	10638	tags=46%, list=19%, signal=56%
	FOURNIER_ACINAR_DEVELOPMENT_EARLY_UP	21	0.636793	1.465697	0.034	0.23613553	0.985	6780	tags=48%, list=12%, signal=54%
	BROWNE_INTERFERON_RESPONSIVE_GENES	67	0.6542533	1.4311498	0.033797216	0.23813462	0.985	11945	tags=61%, list=21%, signal=78%
	BARRIER_COLON_CANCER_RECURRENCE_DN	20	0.6836135	1.4346755	0.029411765	0.23854883	0.985	8141	tags=50%, list=14%, signal=58%
	HALLMARK_KRAS_SIGNALING_DN	194	0.54933643	1.4353017	0	0.23881368	0.985	9030	tags=31%, list=16%, signal=37%
	KIM_GLIS2_TARGETS_UP	84	0.5732586	1.431293	0	0.2393245	0.985	12610	tags=49%, list=22%, signal=63%
	STEARMAN_TUMOR_FIELD_EFFECT_UP	34	0.6272776	1.4328839	0.01629328	0.24037246	0.985	9801	tags=47%, list=17%, signal=57%
	TONKS_TARGETS_OF_RUNX1_RUNX1T1_FUSION_SUSTAINED_IN_MONOCYTE_UP	21	0.66789454	1.4334393	0	0.24045303	0.985	12062	tags=67%, list=21%, signal=85%
	REACTOME_UNBLOCKING_OF_NMDA_RECEPTOR_GLUTAMATE_BINDING_AND_ACTIVATION	15	0.7650697	1.429573	0.034836065	0.24046436	0.985	5200	tags=40%, list=9%, signal=44%
	SOTIRIOU_BREAST_CANCER_GRADE_1_VS_3_DN	50	0.7241086	1.4314125	0	0.2405171	0.985	6217	tags=58%, list=11%, signal=65%
	MIYAGAWA_TARGETS_OF_EWSR1_ETS_FUSIONS_UP	250	0.5492752	1.4337591	0	0.24063978	0.985	11382	tags=46%, list=20%, signal=58%
	HOQUE_METHYLATED_IN_CANCER	56	0.5691916	1.4492894	0	0.24066295	0.985	9201	tags=39%, list=16%, signal=47%
	KEGG_BASAL_CELL_CARCINOMA	55	0.65593314	1.4353245	0	0.24079435	0.985	10651	tags=55%, list=19%, signal=67%
	RAMALHO_STEMNESS_DN	71	0.57601905	1.4397568	0	0.24104083	0.985	10947	tags=48%, list=19%, signal=59%
	GREENBAUM_E2A_TARGETS_DN	20	0.62179357	1.4242557	0	0.24133205	1	10846	tags=50%, list=19%, signal=62%
	TAKEDA_TARGETS_OF_NUP98_HOXA9_FUSION_3D_UP	172	0.6246826	1.4283192	0	0.24140465	0.985	10206	tags=51%, list=18%, signal=62%
	CORRE_MULTIPLE_MYELOMA_DN	60	0.61017966	1.4246864	0	0.24157207	1	6466	tags=33%, list=11%, signal=38%
	KEGG_DRUG_METABOLISM_CYTOCHROME_P450	71	0.5413416	1.4249657	0.030181086	0.24201281	1	10593	tags=25%, list=19%, signal=31%
	PID_ARF6_PATHWAY	35	0.5862326	1.4315302	0.05631068	0.24203077	0.985	5428	tags=34%, list=10%, signal=38%
	COLIN_PILOCYTIC_ASTROCYTOMA_VS_GLIOBLASTOMA_UP	35	0.652155	1.429577	0.050813008	0.24217989	0.985	11641	tags=54%, list=21%, signal=68%
	ST_GA13_PATHWAY	37	0.50331974	1.4264264	0	0.24220413	1	7470	tags=30%, list=13%, signal=34%
	ZHENG_FOXP3_TARGETS_IN_T_LYMPHOCYTE_DN	35	0.683639	1.4254059	0	0.24223919	1	10715	tags=54%, list=19%, signal=67%
	BRACHAT_RESPONSE_TO_CAMPTOTHECIN_UP	26	0.67709994	1.4276835	0.02952756	0.24226472	1	4390	tags=38%, list=8%, signal=42%
	YOSHIOKA_LIVER_CANCER_EARLY_RECURRENCE_UP	37	0.6646372	1.5939591	0	0.24233852	0.295	4535	tags=27%, list=8%, signal=29%
	YAO_TEMPORAL_RESPONSE_TO_PROGESTERONE_CLUSTER_0	72	0.6709867	1.4399301	0	0.24251212	0.985	10896	tags=60%, list=19%, signal=74%
	BIOCARTA_IL22BP_PATHWAY	16	0.7849604	1.4353302	0	0.24267395	0.985	10156	tags=63%, list=18%, signal=76%
	MANALO_HYPOXIA_UP	203	0.5207599	1.4319029	0	0.24282148	0.985	11635	tags=47%, list=21%, signal=59%
	REACTOME_GLYCEROPHOSPHOLIPID_BIOSYNTHESIS	80	0.4989248	1.381712	0	0.2429395	1	11392	tags=43%, list=20%, signal=53%
	VILLANUEVA_LIVER_CANCER_KRT19_DN	59	0.51036185	1.4267612	0	0.2430391	1	10435	tags=41%, list=19%, signal=50%
	HUMMERICH_BENIGN_SKIN_TUMOR_DN	18	0.71599114	1.4226623	0.035123967	0.24308445	1	11867	tags=61%, list=21%, signal=77%
	SERVITJA_ISLET_HNF1A_TARGETS_DN	107	0.5457204	1.3811808	0.029411765	0.24311806	1	9618	tags=41%, list=17%, signal=50%
	HEIDENBLAD_AMPLICON_8Q24_DN	44	0.587501	1.4255804	0	0.24319945	1	10282	tags=55%, list=18%, signal=67%
	REACTOME_PEPTIDE_LIGAND_BINDING_RECEPTORS	174	0.4601519	1.3815062	0	0.24321002	1	11135	tags=22%, list=20%, signal=27%
	LI_WILMS_TUMOR	25	0.64543164	1.4356084	0	0.2436327	0.985	8086	tags=56%, list=14%, signal=65%
	KOHOUTEK_CCNT1_TARGETS	48	0.5860181	1.4230918	0	0.24372952	1	10613	tags=56%, list=19%, signal=69%
	HSIAO_LIVER_SPECIFIC_GENES	241	0.5333585	1.3817656	0	0.24379708	1	8624	tags=31%, list=15%, signal=36%
	SEKI_INFLAMMATORY_RESPONSE_LPS_DN	21	0.6373437	1.4221513	0	0.24385788	1	2831	tags=29%, list=5%, signal=30%
	NABA_BASEMENT_MEMBRANES	40	0.64274704	1.4400826	0	0.24392626	0.985	10314	tags=48%, list=18%, signal=58%
	VERRECCHIA_EARLY_RESPONSE_TO_TGFB1	58	0.5355438	1.4106134	0	0.24426964	1	8663	tags=41%, list=15%, signal=49%
	FUJII_YBX1_TARGETS_UP	40	0.5854062	1.3818736	0	0.24443668	1	12027	tags=55%, list=21%, signal=70%
	PID_FGF_PATHWAY	55	0.4961562	1.4081397	0	0.24448806	1	5337	tags=27%, list=9%, signal=30%
	ZHAN_MULTIPLE_MYELOMA_LB_UP	41	0.559207	1.4214619	0	0.24452731	1	9085	tags=41%, list=16%, signal=49%
	GU_PDEF_TARGETS_UP	71	0.51263916	1.3856753	0	0.24455562	1	8786	tags=38%, list=16%, signal=45%
	SMID_BREAST_CANCER_ERBB2_UP	144	0.5052201	1.4125832	0	0.24493404	1	12250	tags=39%, list=22%, signal=50%
	KEGG_HEDGEHOG_SIGNALING_PATHWAY	56	0.58413625	1.4210507	0	0.2449577	1	10651	tags=45%, list=19%, signal=55%
	FINETTI_BREAST_CANCER_KINOME_GREEN	16	0.6809644	1.4358466	0	0.24496607	0.985	10572	tags=44%, list=19%, signal=54%
	SHEDDEN_LUNG_CANCER_GOOD_SURVIVAL_A4	192	0.52254826	1.3819522	0	0.24503621	1	12450	tags=44%, list=22%, signal=56%
	RUIZ_TNC_TARGETS_UP	150	0.66492856	1.4090455	0.04489796	0.24520624	1	10776	tags=62%, list=19%, signal=76%
	ROSS_AML_WITH_MLL_FUSIONS	74	0.5969784	1.3821981	0	0.24525678	1	8725	tags=47%, list=15%, signal=56%
	MIKKELSEN_IPS_WITH_HCP_H3K27ME3	100	0.5687847	1.4108473	0	0.24528816	1	12598	tags=45%, list=22%, signal=58%
	NIKOLSKY_BREAST_CANCER_1Q21_AMPLICON	38	0.5940963	1.4094969	0.028282829	0.24531421	1	14710	tags=58%, list=26%, signal=78%
	PID_IL6_7_PATHWAY	47	0.5602111	1.3828653	0	0.24538422	1	10600	tags=40%, list=19%, signal=50%
	GARGALOVIC_RESPONSE_TO_OXIDIZED_PHOSPHOLIPIDS_BLUE_DN	57	0.6131521	1.3823911	0	0.24544209	1	13731	tags=60%, list=24%, signal=79%
	BOQUEST_STEM_CELL_CULTURED_VS_FRESH_DN	30	0.58962667	1.3856951	0	0.24552421	1	9452	tags=43%, list=17%, signal=52%
	HUANG_DASATINIB_RESISTANCE_DN	66	0.52124107	1.4082366	0.024390243	0.24555174	1	3377	tags=26%, list=6%, signal=27%
	GRAESSMANN_RESPONSE_TO_MC_AND_SERUM_DEPRIVATION_UP	206	0.47439197	1.3804553	0	0.24556361	1	12882	tags=44%, list=23%, signal=56%
	DOANE_BREAST_CANCER_ESR1_UP	107	0.5440355	1.3826524	0	0.24560578	1	12685	tags=53%, list=23%, signal=69%
	CAIRO_HEPATOBLASTOMA_CLASSES_DN	202	0.53941023	1.40704	0	0.24573816	1	11471	tags=43%, list=20%, signal=54%
	EBAUER_TARGETS_OF_PAX3_FOXO1_FUSION_DN	47	0.6400552	1.4402634	0	0.24578151	0.985	10294	tags=49%, list=18%, signal=60%
	VERHAAK_AML_WITH_NPM1_MUTATED_DN	240	0.5127283	1.3864654	0	0.2458053	1	10218	tags=38%, list=18%, signal=46%
	DUNNE_TARGETS_OF_AML1_MTG8_FUSION_UP	51	0.5937797	1.4086536	0.02053388	0.24589679	1	9638	tags=37%, list=17%, signal=45%
	MIKKELSEN_MCV6_ICP_WITH_H3K27ME3	73	0.5788485	1.3928125	0.01871102	0.24615134	1	8070	tags=36%, list=14%, signal=42%
	REACTOME_P75_NTR_RECEPTOR_MEDIATED_SIGNALLING	78	0.49562886	1.3830507	0	0.24618387	1	12959	tags=47%, list=23%, signal=62%
	BENNETT_SYSTEMIC_LUPUS_ERYTHEMATOSUS	31	0.60110044	1.4126309	0	0.24620019	1	12220	tags=48%, list=22%, signal=62%
	STREICHER_LSM1_TARGETS_UP	43	0.5645089	1.4071971	0.020242915	0.24623223	1	6737	tags=44%, list=12%, signal=50%
	PEREZ_TP53_AND_TP63_TARGETS	194	0.5349585	1.384424	0	0.24629427	1	13752	tags=52%, list=24%, signal=69%
	KANG_IMMORTALIZED_BY_TERT_DN	100	0.5088316	1.3873781	0	0.2463504	1	10260	tags=43%, list=18%, signal=52%
	PICCALUGA_ANGIOIMMUNOBLASTIC_LYMPHOMA_UP	199	0.5247045	1.4361871	0	0.24641319	0.985	12788	tags=43%, list=23%, signal=56%
	CAIRO_LIVER_DEVELOPMENT_DN	215	0.5412354	1.385722	0	0.24644673	1	11215	tags=44%, list=20%, signal=54%
	PLASARI_TGFB1_SIGNALING_VIA_NFIC_1HR_DN	103	0.5644746	1.3840816	0	0.24652876	1	9919	tags=42%, list=18%, signal=51%
	KEGG_INOSITOL_PHOSPHATE_METABOLISM	54	0.5357484	1.3846624	0.05168986	0.24654412	1	11609	tags=48%, list=21%, signal=61%
	BOYAULT_LIVER_CANCER_SUBCLASS_G1_UP	107	0.5355749	1.4128987	0	0.24656889	1	12065	tags=45%, list=21%, signal=57%
	DOANE_BREAST_CANCER_CLASSES_UP	69	0.5527305	1.385946	0	0.24658337	1	8899	tags=41%, list=16%, signal=48%
	BIOCARTA_ALK_PATHWAY	37	0.5882018	1.4108744	0.030241935	0.2466317	1	8527	tags=38%, list=15%, signal=45%
	LEIN_CHOROID_PLEXUS_MARKERS	99	0.60269237	1.5547132	0	0.24667807	0.582	7778	tags=39%, list=14%, signal=46%
	HECKER_IFNB1_TARGETS	92	0.5957084	1.3864743	0	0.24672608	1	8110	tags=37%, list=14%, signal=43%
	REACTOME_SIGNALING_BY_NOTCH1	67	0.5983528	1.3867891	0	0.2467874	1	10634	tags=45%, list=19%, signal=55%
	RODRIGUES_DCC_TARGETS_DN	120	0.629045	1.4073851	0	0.24687372	1	12062	tags=60%, list=21%, signal=76%
	BHAT_ESR1_TARGETS_NOT_VIA_AKT1_DN	85	0.56512225	1.4371457	0	0.24689388	0.985	13590	tags=56%, list=24%, signal=74%
	BIOCARTA_NO2IL12_PATHWAY	17	0.58000964	1.392869	0	0.247	1	10156	tags=35%, list=18%, signal=43%
	ICHIBA_GRAFT_VERSUS_HOST_DISEASE_D7_DN	37	0.59658515	1.4113021	0.025793651	0.24702889	1	8916	tags=38%, list=16%, signal=45%
	BIOCARTA_AMI_PATHWAY	20	0.7356038	1.3830953	0.054108217	0.24706532	1	10613	tags=55%, list=19%, signal=68%
	VALK_AML_CLUSTER_1	27	0.57627195	1.387461	0	0.24710117	1	6144	tags=37%, list=11%, signal=42%
	GAUSSMANN_MLL_AF4_FUSION_TARGETS_G_UP	223	0.5396519	1.4403093	0	0.2473462	0.985	10992	tags=40%, list=20%, signal=49%
	PID_CDC42_REG_PATHWAY	30	0.5465407	1.391882	0	0.24736293	1	4354	tags=30%, list=8%, signal=32%
	DIAZ_CHRONIC_MEYLOGENOUS_LEUKEMIA_DN	115	0.49164358	1.3915052	0	0.24738464	1	12088	tags=35%, list=21%, signal=44%
	WHITEHURST_PACLITAXEL_SENSITIVITY	38	0.5757127	1.3877859	0.02964427	0.2474212	1	11501	tags=42%, list=20%, signal=53%
	HUANG_GATA2_TARGETS_UP	146	0.5503465	1.4196384	0	0.24744643	1	8150	tags=34%, list=14%, signal=39%
	VANTVEER_BREAST_CANCER_ESR1_UP	164	0.58769554	1.446914	0	0.24746345	0.985	12440	tags=57%, list=22%, signal=73%
	KAAB_HEART_ATRIUM_VS_VENTRICLE_UP	244	0.48062235	1.3832448	0	0.24759938	1	12749	tags=44%, list=23%, signal=57%
	GARGALOVIC_RESPONSE_TO_OXIDIZED_PHOSPHOLIPIDS_GREY_UP	16	0.6849277	1.386837	0.052419353	0.24760832	1	11913	tags=69%, list=21%, signal=87%
	NABA_ECM_GLYCOPROTEINS	194	0.58588564	1.3929821	0	0.24780984	1	9568	tags=43%, list=17%, signal=51%
	REACTOME_GLUTAMATE_NEUROTRANSMITTER_RELEASE_CYCLE	15	0.68935966	1.4191931	0.04637097	0.24783367	1	6514	tags=47%, list=12%, signal=53%
	LEE_METASTASIS_AND_ALTERNATIVE_SPLICING_UP	71	0.55794495	1.4129485	0	0.24783936	1	12237	tags=49%, list=22%, signal=63%
	REACTOME_CELL_CELL_COMMUNICATION	113	0.49396667	1.3898422	0.035984848	0.24785012	1	11065	tags=38%, list=20%, signal=47%
	REACTOME_ABCA_TRANSPORTERS_IN_LIPID_HOMEOSTASIS	18	0.7213097	1.3888463	0.0499002	0.24798447	1	5201	tags=50%, list=9%, signal=55%
	ST_G_ALPHA_S_PATHWAY	16	0.70719767	1.3833901	0.02008032	0.24799025	1	13509	tags=75%, list=24%, signal=99%
	KAMIKUBO_MYELOID_CEBPA_NETWORK	27	0.6165676	1.3795736	0	0.2480808	1	10756	tags=56%, list=19%, signal=69%
	REACTOME_SIGNALING_BY_NODAL	18	0.68953955	1.4114527	0.060546875	0.2481582	1	5449	tags=33%, list=10%, signal=37%
	TSENG_IRS1_TARGETS_DN	132	0.55295765	1.4198656	0	0.24820971	1	12621	tags=49%, list=22%, signal=63%
	HUMMERICH_MALIGNANT_SKIN_TUMOR_DN	18	0.7021547	1.4057307	0.061023623	0.24822009	1	13524	tags=61%, list=24%, signal=80%
	LIEN_BREAST_CARCINOMA_METAPLASTIC_VS_DUCTAL_DN	107	0.52033556	1.3908092	0	0.248231	1	14984	tags=53%, list=27%, signal=72%
	TAKEDA_TARGETS_OF_NUP98_HOXA9_FUSION_8D_UP	149	0.54967695	1.3922387	0	0.24825753	1	8880	tags=38%, list=16%, signal=45%
	ODONNELL_TARGETS_OF_MYC_AND_TFRC_UP	80	0.58649683	1.4363062	0	0.24831104	0.985	8586	tags=44%, list=15%, signal=52%
	KEGG_NOTCH_SIGNALING_PATHWAY	47	0.6076206	1.4441848	0	0.24833535	0.985	11809	tags=47%, list=21%, signal=59%
	TSENG_ADIPOGENIC_POTENTIAL_DN	44	0.6187749	1.393053	0	0.24835113	1	11833	tags=55%, list=21%, signal=69%
	MCDOWELL_ACUTE_LUNG_INJURY_DN	47	0.5850681	1.3878438	0.027079303	0.24837801	1	6794	tags=36%, list=12%, signal=41%
	MIKKELSEN_IPS_ICP_WITH_H3K4ME3_AND_H327ME3	121	0.51841295	1.3919625	0	0.24839348	1	10575	tags=36%, list=19%, signal=45%
	VISALA_RESPONSE_TO_HEAT_SHOCK_AND_AGING_UP	15	0.7494583	1.3889469	0	0.2484333	1	3257	tags=33%, list=6%, signal=35%
	KEGG_ABC_TRANSPORTERS	44	0.6748314	1.3904608	0	0.24849582	1	9678	tags=57%, list=17%, signal=69%
	REACTOME_INFLAMMASOMES	16	0.68520075	1.437382	0.026476579	0.24851605	0.985	9118	tags=50%, list=16%, signal=60%
	PARK_TRETINOIN_RESPONSE_AND_PML_RARA_FUSION	29	0.6964121	1.3900138	0.026052104	0.24855031	1	11529	tags=62%, list=20%, signal=78%
	ST_GA12_PATHWAY	23	0.64681685	1.3891551	0	0.24857078	1	12851	tags=57%, list=23%, signal=73%
	SMID_BREAST_CANCER_LUMINAL_B_UP	163	0.5693269	1.4404068	0	0.24892491	0.985	12077	tags=54%, list=21%, signal=69%
	LANDIS_BREAST_CANCER_PROGRESSION_DN	70	0.5720135	1.4428704	0	0.24911536	0.985	8904	tags=39%, list=16%, signal=46%
	KEGG_GLYCEROLIPID_METABOLISM	43	0.53253627	1.3882917	0	0.24911554	1	10496	tags=47%, list=19%, signal=57%
	CROONQUIST_NRAS_VS_STROMAL_STIMULATION_UP	39	0.5948104	1.4131335	0.030181086	0.24913238	1	6327	tags=33%, list=11%, signal=38%
	ABE_INNER_EAR	47	0.6421514	1.4422312	0.031809144	0.24915315	0.985	11568	tags=51%, list=21%, signal=64%
	ANASTASSIOU_MULTICANCER_INVASIVENESS_SIGNATURE	63	0.5549523	1.3879615	0	0.24924223	1	8880	tags=38%, list=16%, signal=45%
	HALLMARK_INTERFERON_ALPHA_RESPONSE	94	0.61999714	1.3908193	0.078470826	0.24930578	1	12722	tags=59%, list=23%, signal=75%
	HOELZEL_NF1_TARGETS_DN	104	0.530888	1.4161431	0	0.24944654	1	12543	tags=53%, list=22%, signal=68%
	MARCHINI_TRABECTEDIN_RESISTANCE_UP	21	0.5438018	1.4435045	0.030120483	0.24947007	0.985	5408	tags=38%, list=10%, signal=42%
	BOSCO_INTERFERON_INDUCED_ANTIVIRAL_MODULE	74	0.58672225	1.3930892	0.033797216	0.249473	1	14325	tags=65%, list=25%, signal=87%
	BIOCARTA_INTRINSIC_PATHWAY	23	0.67287797	1.3976747	0.052427184	0.24969777	1	6068	tags=35%, list=11%, signal=39%
	BEIER_GLIOMA_STEM_CELL_DN	63	0.56195116	1.3788073	0.025742574	0.24983111	1	15573	tags=68%, list=28%, signal=94%

## Sheet: Supplementary Table 4
Supplementary Table 4. Sequences of oligonucleotides
Arhgap11a gRNA	GGGAGTCATGATGACCGGAG
Nectin1a gRNA	GGGATTTGTGGGTTCACAGG
Nectin1b gRNA	GGATGAGCGTGAGATCCCAG
Fak1a gRNA	GGACATGCCTGGTAATGCCC
Fak1b gRNA	GAGGATCCGTTACCTGCCGAA
nectin1a FW	ATCATTCCTTCAGGTTTTGCAT
nectin1a RV	GAGATTTTTACAGGTGGGTTGC
nectin1b FW	CCCTTCCATCTGTGTTTTCCTA
nectin1b RV	CAAACACATGTTTCTTGGTGCT
fak1a FW	TTGAGCCATATGCTCTCAGTTT
fak1a RV	TGCTGTTCACTTAACAACCACC
fak1b FW	CCTGTCCGTCTCTTTAATCTGC
fak1b RV	AGCTAAAGCATGAGTCCAGGAG
NECTIN1 gRNA#1	ATGGCAACTGGTACCTGCAG
NECTIN1 gRNA#2	GGGACCCATCAACTACAGCC
NECTIN1#1 FW	GACCTCACCCTCTTCAAACATC
NECTIN1#1 RV	ACCCTAATTTCTTCCCTGCCTA
NECTIN1#2 FW	ACTCTACCACACAAGCTCAGCA
NECTIN1#2 RV	ACCTGTGATATTGACCTCCACC
NECTIN1 shRNA	CCGGTACCACTGGACCACGCTAAATCTCGAGATTTAGCGTGGTCCAGTGGTATTTTTG
