# Supplementary material for: Loss of NECTIN1 triggers melanoma dissemination upon local IGF1 depletion
Source: Nat Genet. 2022 Oct 13;54(12):1839–52. doi: 10.1038/s41588-022-01191-z (PMC9729115; doi:10.1038/s41588-022-01191-z)
Supplement: Source Data Fig. 1 — Statistical Source Data. [file 41588_2022_1191_MOESM5_ESM.xlsx]

## Sheet: Fig 1d
Scoring of NECTIN1 IHC staining on a human melanoma tissue-microarray
primary	metastatic
1	1
2	3
0	0
2	1
1	3
2	3
0	1
3	1
1	1
2	1
2	3
3	1
1	3
2	0
2	1
2	1
3	0
0	1
2	1
0	2
1	0
1	1
3	2
1	1
1	2
0	1
1	1
2	2
3	1
0	2
3	1
2	0
2	1
3	1
2	1
0	2
1	2
2	1
0	1
2	1
0	0
1	0
3	0
2	1
0	1
0	2
1	1
0	1
0	1
1	0
2	3
2	1
2	2
2	1
0	2
3	1
2	1
1	2
1	1
1	1
2	0
1	1
3	1
1	0
0	1
1	1
1	3
1	2
1	0
3	0
1	1
2	1
1	2
1
1
3
1
1
2
1
1
1
0
0
1
2
1
1
1
2
1
1
2
2
3
3
1
1
0
1
1
1
0
1
1
1
2
1
1
2
2
2
2
0
3
1
1
1
0
2
3
2
1
2
1
1
2
1
2
2
3
1
2
1
1
3
2
1
3
2
1
0
1
2
1
2
3
1
3
2
2
0
2
1
1
1
2
2
1
3
2
3
1
0
2
2
1
3
3
3
1
1
3
2
3
1
3
3
1
1

## Sheet: Fig 1e
SAMPLE_ID	NECTIN1 linear copy number	Status	Overall survival Time (months)
TCGA-FR-A729-06	0.682	0	220.63
TCGA-FS-A1ZD-06	0.466	1	53.48
TCGA-ER-A19E-06	0.428	1	13.01
TCGA-WE-A8ZX-06	0.406	0	35.78
TCGA-EE-A3JI-06	0.399	1	152.69
TCGA-WE-A8ZQ-06	0.399	0	63.17
TCGA-D3-A2JP-06	0.396	0	59.53
TCGA-ER-A42K-06	0.381	1	12.94
TCGA-EE-A3JB-06	0.38	0	201.64
TCGA-FS-A1ZS-06	0.361	0	148.69
TCGA-D3-A3CE-06	0.358	1	60.18
TCGA-FS-A4F2-06	0.345	1	50.1
TCGA-GF-A4EO-06	0.33	0	19.42
TCGA-EE-A2GP-06	0.321	1	13.9
TCGA-WE-A8K6-06	0.311	0	17.94
TCGA-D3-A3CB-06	0.236	0	166.39
TCGA-EE-A2M5-06	0.196	1	21.65
TCGA-FS-A1YX-06	0.188	1	48.55
TCGA-EE-A29W-06	0.161	0	194.88
TCGA-D3-A5GO-06	0.079	0	137.81
TCGA-OD-A75X-06	0.078	1	297.67
TCGA-EE-A3AA-06	0.05	0	124.21
TCGA-EE-A29X-06	0.049	1	17.9
TCGA-GF-A6C9-06	0.049	0	15.77
TCGA-D3-A8GS-06	0.048	1	117.08
TCGA-EE-A20C-06	0.034	1	151.15
TCGA-FR-A7U9-06	0.034	0	18.76
TCGA-EE-A2MK-06	0.022	0	180.26
TCGA-FW-A3R5-06	0.022	0	36.93
TCGA-D9-A4Z6-06	0.022	1	18.43
TCGA-D3-A51N-06	0.021	0	22.6
TCGA-FS-A1ZC-06	0.018	1	357.1
TCGA-FS-A4F9-06	0.017	0	34
TCGA-FS-A1YY-06	0.014	1	228.42
TCGA-DA-A1I2-06	0.013	1	176.41
TCGA-RP-A693-06	0.013	0	0.33
TCGA-D9-A1X3-06	0.011	0	18.1
TCGA-EB-A5KH-06	0.009	1	20.34
TCGA-FW-A3TV-06	0.008	0	13.5
TCGA-EE-A2MF-06	0.007	1	268.53
TCGA-D3-A2JG-06	0.007	1	113.44
TCGA-HR-A2OG-06	0.006	0	0.23
TCGA-DA-A95X-06	0.005	0	73.88
TCGA-EE-A17X-06	0.005	1	29.8
TCGA-Z2-AA3S-06	0.004	0	96.91
TCGA-EE-A2A0-06	0.004	1	46.78
TCGA-EE-A2GD-06	0.003	1	339.88
TCGA-EE-A2MI-06	0.003	1	204.5
TCGA-D3-A2JK-06	0.003	1	12.09
TCGA-EE-A3J3-06	0.002	1	172.04
TCGA-D3-A8GK-06	0.002	0	170.07
TCGA-FS-A4FC-06	0.002	1	54.37
TCGA-EE-A17Z-06	0.002	1	8.64
TCGA-RP-A690-06	0.002	0	0.2
TCGA-D3-A1Q4-06	0.001	0	111.96
TCGA-W3-AA1Q-06	0.001	1	69.02
TCGA-D3-A2J9-06	0.001	1	23.75
TCGA-EE-A3J4-06	0	1	127.1
TCGA-EE-A2GO-06	0	0	126.71
TCGA-D3-A1QA-06	0	0	90.83
TCGA-ER-A198-06	0	1	50.72
TCGA-DA-A3F8-06	0	0	43.33
TCGA-EE-A181-06	0	1	33.71
TCGA-D9-A3Z1-06	0	1	15.37
TCGA-GF-A6C8-06	0	0	2.04
TCGA-ER-A19P-06	-0.001	1	161.96
TCGA-W3-A828-06	-0.001	1	120.99
TCGA-D3-A2JA-06	-0.001	0	115.44
TCGA-D3-A2J8-06	-0.001	1	65.44
TCGA-DA-A3F2-06	-0.001	1	33.9
TCGA-D3-A1Q8-06	-0.001	1	28.06
TCGA-FR-A8YE-06	-0.002	0	104.34
TCGA-EE-A2GK-06	-0.002	0	54.7
TCGA-DA-A1I4-06	-0.002	1	35.91
TCGA-WE-A8ZT-06	-0.002	0	11.79
TCGA-D3-A51J-06	-0.003	0	145.01
TCGA-DA-A1HY-06	-0.003	0	144.78
TCGA-ER-A195-06	-0.003	1	35.41
TCGA-FW-A5DY-06	-0.004	0	19.28
TCGA-3N-A9WB-06	-0.004	1	17.02
TCGA-EE-A3AF-06	-0.004	1	13.8
TCGA-GF-A3OT-06	-0.004	0	9.89
TCGA-EB-A5VV-06	-0.004	0	7.03
TCGA-D3-A5GL-06	-0.005	0	125.69
TCGA-DA-A1I7-06	-0.005	0	88.8
TCGA-EE-A2GL-06	-0.005	0	79.6
TCGA-GN-A4U8-06	-0.005	0	48.85
TCGA-FS-A1Z4-06	-0.005	1	28.06
TCGA-YD-A89C-06	-0.005	0	6.9
TCGA-W3-AA1W-06	-0.006	0	218.99
TCGA-D3-A8GL-06	-0.006	1	89.06
TCGA-EE-A184-06	-0.006	1	68.1
TCGA-D3-A2JH-06	-0.006	0	42.05
TCGA-EE-A2A6-06	-0.007	0	86.07
TCGA-FS-A4F0-06	-0.008	0	77.76
TCGA-EB-A5UN-06	-0.008	0	58.87
TCGA-W3-A824-06	-0.009	0	227.99
TCGA-GN-A4U4-06	-0.01	0	39.32
TCGA-D3-A51K-06	-0.01	0	32.92
TCGA-ER-A19H-06	-0.011	1	152.23
TCGA-EE-A3AH-06	-0.011	1	138.7
TCGA-EE-A29B-06	-0.011	1	85.02
TCGA-EE-A3AC-06	-0.011	0	63.99
TCGA-D3-A1Q6-06	-0.012	1	71.75
TCGA-D3-A8GE-06	-0.012	0	26.41
TCGA-EE-A2MH-06	-0.013	1	16.95
TCGA-FS-A1YW-06	-0.014	1	216.75
TCGA-FS-A1ZP-06	-0.014	1	74.67
TCGA-DA-A1IA-06	-0.015	1	65.87
TCGA-D3-A1Q3-06	-0.015	1	16.66
TCGA-EE-A2GN-06	-0.016	1	102.04
TCGA-EE-A185-06	-0.016	1	4.96
TCGA-EE-A183-06	-0.017	1	26.87
TCGA-DA-A95W-06	-0.018	0	37.32
TCGA-FS-A1ZR-06	-0.018	1	11.4
TCGA-ER-A1A1-06	-0.022	0	104.99
TCGA-D3-A51R-06	-0.022	0	63.76
TCGA-EE-A29E-06	-0.023	0	63.73
TCGA-D3-A51H-06	-0.024	0	56.31
TCGA-W3-AA1O-06	-0.024	1	4.01
TCGA-D3-A51T-06	-0.025	0	26.87
TCGA-FS-A1ZG-06	-0.025	1	9.69
TCGA-ER-A19A-06	-0.026	0	77.69
TCGA-ER-A19B-06	-0.027	1	98.32
TCGA-EE-A2MQ-06	-0.027	1	43.2
TCGA-FR-A8YC-06	-0.027	1	34.79
TCGA-D3-A2JE-06	-0.027	1	27.63
TCGA-DA-A1IC-06	-0.028	1	68.04
TCGA-FS-A4FB-06	-0.028	1	26.71
TCGA-EE-A3JE-06	-0.029	0	51.31
TCGA-ER-A2NC-06	-0.03	1	43.79
TCGA-DA-A1IB-06	-0.034	1	40.57
TCGA-EE-A2A1-06	-0.037	0	115.87
TCGA-ER-A19J-06	-0.037	1	6.44
TCGA-EE-A2M7-06	-0.041	1	28.81
TCGA-D3-A3MR-06	-0.045	0	103.52
TCGA-EE-A2GS-06	-0.047	1	81.14
TCGA-3N-A9WD-06	-0.047	1	12.98
TCGA-FR-A8YD-06	-0.049	1	36.24
TCGA-D3-A3C8-06	-0.052	0	46.29
TCGA-FS-A1ZK-06	-0.054	1	23.92
TCGA-EE-A2M8-06	-0.058	1	19.74
TCGA-EE-A2GT-06	-0.06	0	44.84
TCGA-XV-AB01-06	-0.062	0	13.24
TCGA-EE-A2GM-06	-0.065	0	75.43
TCGA-D3-A51F-06	-0.065	0	55.68
TCGA-ER-A19G-06	-0.066	0	301.84
TCGA-W3-AA21-06	-0.067	1	104.96
TCGA-EE-A3JD-06	-0.07	1	27.33
TCGA-EE-A2ME-06	-0.074	1	103.19
TCGA-GN-A265-06	-0.076	0	96.85
TCGA-W3-A825-06	-0.076	1	62.98
TCGA-EB-A6L9-06	-0.076	0	36.43
TCGA-EE-A2MR-06	-0.079	0	134.3
TCGA-EE-A29G-06	-0.079	1	72.01
TCGA-EE-A2MG-06	-0.08	1	103.12
TCGA-DA-A1I0-06	-0.087	1	20.37
TCGA-D3-A3BZ-06	-0.092	0	130.62
TCGA-EE-A29P-06	-0.094	0	56.37
TCGA-FS-A1ZW-06	-0.102	0	49.44
TCGA-D9-A6EA-06	-0.103	0	25.16
TCGA-GN-A264-06	-0.115	1	117.84
TCGA-WE-AAA4-06	-0.119	0	24.97
TCGA-EE-A2MJ-06	-0.121	1	96.16
TCGA-D3-A2JN-06	-0.124	1	66.43
TCGA-EE-A29N-06	-0.132	1	18.59
TCGA-EE-A2MU-06	-0.134	0	53.22
TCGA-ER-A42L-06	-0.137	0	148.92
TCGA-D3-A3C6-06	-0.138	1	58.02
TCGA-ER-A3ET-06	-0.14	1	92.94
TCGA-EE-A2M6-06	-0.141	0	129.17
TCGA-FS-A1ZM-06	-0.143	0	101.18
TCGA-D9-A149-06	-0.143	0	54.63
TCGA-FR-A7UA-06	-0.146	0	38.24
TCGA-D3-A3MV-06	-0.148	0	45.27
TCGA-D3-A5GR-06	-0.153	0	178.19
TCGA-DA-A3F5-06	-0.159	1	225.79
TCGA-EE-A2GH-06	-0.167	0	220.07
TCGA-D3-A8GM-06	-0.167	1	107.06
TCGA-EE-A20B-06	-0.172	0	133.71
TCGA-D3-A8GI-06	-0.182	1	58.48
TCGA-FR-A44A-06	-0.184	0	174.08
TCGA-EE-A3JH-06	-0.186	0	134.23
TCGA-EE-A2GE-06	-0.19	0	173.65
TCGA-GN-A9SD-06	-0.198	1	59.36
TCGA-D3-A3CC-06	-0.203	0	86.86
TCGA-D3-A2JB-06	-0.204	1	167.87
TCGA-EB-A5SG-06	-0.214	0	68.2
TCGA-ER-A193-06	-0.245	1	31.37
TCGA-BF-AAP0-06	-0.247	0	14.91
TCGA-ER-A199-06	-0.257	1	9.17
TCGA-D3-A8GD-06	-0.259	0	23.59
TCGA-WE-AA9Y-06	-0.278	0	12.16
TCGA-D3-A2JD-06	-0.285	1	11.86
TCGA-ER-A19S-06	-0.29	0	49.44
TCGA-EE-A3JA-06	-0.3	1	53.15
TCGA-DA-A1I8-06	-0.308	1	53.88
TCGA-ER-A19W-06	-0.311	1	148.06
TCGA-EE-A29T-06	-0.313	0	369.65
TCGA-ER-A3PL-06	-0.314	0	33.18
TCGA-DA-A1I5-06	-0.319	0	134.92
TCGA-D9-A6E9-06	-0.324	0	9.89
TCGA-D3-A8GB-06	-0.335	1	30.81
TCGA-FS-A4F8-06	-0.36	1	174.7
TCGA-EE-A2MC-06	-0.364	1	61.47
TCGA-ER-A19N-06	-0.368	1	44.05
TCGA-HR-A2OH-06	-0.369	1	65.83
TCGA-D3-A1Q7-06	-0.371	0	133.15
TCGA-EE-A180-06	-0.375	1	94.91
TCGA-EE-A2A2-06	-0.379	0	59.59
TCGA-WE-A8K5-06	-0.38	1	61.1
TCGA-D3-A3MO-06	-0.384	1	9.33
TCGA-ER-A197-06	-0.387	1	13.93
TCGA-D3-A3CF-06	-0.389	1	24.51
TCGA-EE-A3J5-06	-0.39	1	36.93
TCGA-EE-A3J8-06	-0.396	1	34.3
TCGA-D3-A2J7-06	-0.401	1	103.02
TCGA-EE-A29R-06	-0.402	0	14.45
TCGA-WE-AAA3-06	-0.406	0	21.39
TCGA-D3-A2JC-06	-0.409	0	86.7
TCGA-DA-A1HV-06	-0.41	0	76.51
TCGA-WE-A8K1-06	-0.413	0	49.01
TCGA-D3-A8GN-06	-0.416	0	160.87
TCGA-GN-A26A-06	-0.427	1	32.46
TCGA-D3-A1QB-06	-0.436	0	95.66
TCGA-D3-A2JO-06	-0.444	0	66.03
TCGA-D3-A8GJ-06	-0.445	0	241.2
TCGA-Z2-AA3V-06	-0.447	0	15.97
TCGA-DA-A1I1-06	-0.461	0	222.34
TCGA-FS-A1ZB-06	-0.464	1	48.82
TCGA-QB-A6FS-06	-0.466	0	7.23
TCGA-ER-A2NH-06	-0.467	0	41.52
TCGA-ER-A19D-06	-0.467	1	12.58
TCGA-D3-A5GN-06	-0.471	0	135.64
TCGA-D3-A2JF-06	-0.471	0	62.02
TCGA-ER-A2NG-06	-0.474	1	48.95
TCGA-DA-A1HW-06	-0.479	1	36.01
TCGA-WE-A8ZN-06	-0.486	0	58.94
TCGA-ER-A19M-06	-0.496	1	61.01
TCGA-GN-A266-06	-0.497	1	10.12
TCGA-EE-A29A-06	-0.499	1	63.3
TCGA-D3-A2JL-06	-0.501	0	171.45
TCGA-EE-A29M-06	-0.501	0	56.8
TCGA-ER-A19C-06	-0.502	1	48.85
TCGA-W3-AA1V-06	-0.506	1	42.05
TCGA-ER-A19T-06	-0.515	1	8.87
TCGA-FR-A3YN-06	-0.517	0	92.9
TCGA-YD-A9TA-06	-0.517	0	49.15
TCGA-EE-A29C-06	-0.523	1	78.91
TCGA-ER-A2ND-06	-0.524	1	23.32
TCGA-FW-A3I3-06	-0.524	0	17.44
TCGA-D3-A5GU-06	-0.526	0	125.1
TCGA-FR-A69P-06	-0.526	0	15.7
TCGA-EE-A3AG-06	-0.532	1	41.56
TCGA-EE-A2MP-06	-0.535	0	248.46
TCGA-EE-A2MD-06	-0.56	1	47.24
TCGA-D9-A1JW-06	-0.565	0	3.65
TCGA-EE-A2A5-06	-0.566	1	39.26
TCGA-GN-A4U9-06	-0.568	1	22.11
TCGA-EE-A3AB-06	-0.573	0	122.63
TCGA-EE-A2GU-06	-0.574	0	94.74
TCGA-WE-A8ZY-06	-0.579	1	49.47
TCGA-QB-AA9O-06	-0.582	1	18.04
TCGA-FS-A4F5-06	-0.587	1	28.71
TCGA-WE-AAA0-06	-0.588	0	40.37
TCGA-3N-A9WC-06	-0.589	0	66.43
TCGA-DA-A95Z-06	-0.589	0	13.01
TCGA-EE-A3AE-06	-0.599	0	54.47
TCGA-EE-A182-06	-0.6	1	14.68
TCGA-D3-A8GQ-06	-0.6	1	29.04
TCGA-GN-A267-06	-0.601	1	64.39
TCGA-D9-A3Z3-06	-0.601	0	22.27
TCGA-EE-A2GB-06	-0.604	0	59.23
TCGA-D3-A1Q1-06	-0.62	1	16.56
TCGA-GN-A26D-06	-0.621	1	47.96
TCGA-FS-A1Z7-06	-0.621	1	7.79
TCGA-D3-A1Q5-06	-0.622	1	112.48
TCGA-ER-A19Q-06	-0.629	1	50.85
TCGA-D3-A8GP-06	-0.63	0	152.63
TCGA-FS-A1ZH-06	-0.635	1	32.72
TCGA-FS-A1ZT-06	-0.636	0	53.12
TCGA-EB-A44Q-06	-0.636	0	13.86
TCGA-D3-A2J6-06	-0.639	1	43.4
TCGA-EE-A20F-06	-0.644	0	91.49
TCGA-EB-A44R-06	-0.645	1	10.35
TCGA-EE-A29S-06	-0.65	1	61.24
TCGA-FS-A1ZU-06	-0.65	1	26.54
TCGA-FS-A1ZY-06	-0.652	1	27.07
TCGA-EE-A2ML-06	-0.683	1	216.49
TCGA-EE-A2GC-06	-0.685	0	67.38
TCGA-YG-AA3O-06	-0.687	1	37.91
TCGA-EE-A29V-06	-0.688	1	25.85
TCGA-RP-A694-06	-0.707	0	0.69
TCGA-D9-A6EC-06	-0.708	0	77.5
TCGA-FS-A1Z0-06	-0.718	1	202.5
TCGA-EE-A2GJ-06	-0.718	1	107.29
TCGA-D9-A1JX-06	-0.722	1	7.1
TCGA-EE-A2MN-06	-0.723	1	47.5
TCGA-FS-A1ZA-06	-0.728	1	27.69
TCGA-EE-A29Q-06	-0.737	1	66.69
TCGA-FS-A4F4-06	-0.746	1	66.62
TCGA-D3-A3C7-06	-0.752	0	46.94
TCGA-DA-A95V-06	-0.753	0	72.04
TCGA-D3-A8GC-06	-0.756	1	79.53
TCGA-W3-AA1R-06	-0.769	1	111.01
TCGA-EE-A29L-06	-0.777	1	2.6
TCGA-EE-A2GI-06	-0.782	0	48.69
TCGA-D3-A8GR-06	-0.783	1	129.53
TCGA-WE-A8ZO-06	-0.787	0	70.47
TCGA-DA-A95Y-06	-0.801	1	14.13
TCGA-D3-A3MU-06	-0.801	0	39.72
TCGA-D3-A5GS-06	-0.803	0	18.17
TCGA-FW-A3TU-06	-0.804	1	55.55
TCGA-D9-A148-06	-0.806	0	151.41
TCGA-EE-A17Y-06	-0.806	1	27.2
TCGA-Z2-A8RT-06	-0.809	0	27.56
TCGA-EE-A20I-06	-0.812	1	13.53
TCGA-EE-A3J7-06	-0.817	0	64.03
TCGA-FS-A1Z3-06	-0.82	1	20.89
TCGA-ER-A19L-06	-0.822	1	131.41
TCGA-WE-A8JZ-06	-0.829	0	24.01
TCGA-GN-A4U3-06	-0.832	0	121.81
TCGA-EE-A29D-06	-0.836	1	13.96
TCGA-D3-A51E-06	-0.839	0	174.7
TCGA-FR-A7U8-06	-0.847	0	27.83
TCGA-FS-A4FD-06	-0.852	1	80.62
TCGA-FS-A1ZJ-06	-0.861	1	47.34
TCGA-WE-A8ZM-06	-0.862	0	101.25
TCGA-GN-A4U7-06	-0.871	1	10.41
TCGA-EE-A29H-06	-0.876	0	64.59
TCGA-GN-A8LL-06	-0.885	1	21.35
TCGA-FS-A1ZF-06	-0.886	1	15.44
TCGA-DA-A3F3-06	-0.896	1	10.48
TCGA-ER-A19F-06	-0.899	1	26.35
TCGA-EE-A2MT-06	-0.906	0	71.16
TCGA-ER-A2NF-06	-0.909	1	28.81
TCGA-EE-A2GR-06	-0.916	1	42.74
TCGA-D9-A6EG-06	-0.921	1	22.93
TCGA-EE-A3AD-06	-0.923	1	28.75
TCGA-D3-A3ML-06	-0.925	1	13.86
TCGA-D3-A8GV-06	-0.926	1	167.58
TCGA-ER-A3ES-06	-0.936	1	246.85
TCGA-YG-AA3P-06	-0.954	0	14.42
TCGA-GN-A262-06	-0.958	0	139.78
TCGA-ER-A2NE-06	-0.959	1	20.14
TCGA-FS-A1ZE-06	-0.96	1	46.42
TCGA-FS-A1ZZ-06	-0.98	1	27
TCGA-GN-A8LK-06	-0.982	1	50.07
TCGA-LH-A9QB-06	-1.017	0	368.5
TCGA-GN-A268-06	-1.05	1	62.75
TCGA-EE-A2MS-06	-1.126	0	162.35
TCGA-D3-A1Q9-06	-1.134	1	31.57
TCGA-EB-A5UL-06	-1.141	0	29.27
TCGA-EB-A5SH-06	-1.144	0	53.98
TCGA-ER-A3EV-06	-1.195	1	46.94
TCGA-EE-A20H-06	-1.293	1	168.13
TCGA-EE-A2MM-06	-1.293	1	167.77
TCGA-FS-A1ZQ-06	-1.293	1	133.44
