# Supplementary material for: Loss of NECTIN1 triggers melanoma dissemination upon local IGF1 depletion
Source: Nat Genet. 2022 Oct 13;54(12):1839–52. doi: 10.1038/s41588-022-01191-z (PMC9729115; doi:10.1038/s41588-022-01191-z)
Supplement: Source Data Fig. 2 — Statistical Source Data. [file 41588_2022_1191_MOESM6_ESM.xlsx]

## Sheet: Fig 2b, c
Deep-sequencing of nectin1 a and nectin1b CRISPR loci in zebrafish tumors
Sample name		JA12	JA13	JA14	JA73	JA74	JA75	JA76	JA77	JA78	JA79	JA80	JA81	JA88	JA89	JA90	JA91	JA92	JA93	JA160	JA161	JA162	JA163	JA164	JA165	JA166	JA167	JA184/6	JA187	JA188	JA189	JA192	JA193	JA194	JA195	JA196	JA197	JA213	JA214	JA215	JA216	JA269	JA270	JA271	JA404	JA405	JA406	JA407	JA408/9
nectin1b	total	85.2	93.6	80.1	98	90	91.1	92	94	100	0.2	0.2	100	95.7	83.7	77.8	77	89.7	91.8	97.3	69.8	90	99	96.9	71	88.8	59.2	77.2	16.6	83.7	61.9	79.2	90.8	0	67.3	72.4	99.8	85	72.3	39	75.4	68.1	60	61.8	25	72.4	82.4	87.4	94.5
alleles	(43226560, '1D')				51.5		66.7						98			8.3	7.1	87.1		45.2	29.1	13	94.9		2.5		31	64.5	97.7		39.6	56.1				19.2	99.5	5.3		5.4	67.4		59	3.2	33.9	65			6.9
	(43226560, '1I')				46.9		31.5		43.8					7			13.3			22.2	7.4			45.6		2	3	32.1				27							50.2	3.5			11.4	81.1
	(43226560, '2D')														4.7			6.9			7	6		50.6			6.8	1.3								2.4				8.4		67.2	7.5				2.6
	(43226561, '12D')			14.2				26.3																						100
	(43226557, '10D')																														30.8
	(43226559, '12D')																														25.7					16.8
	(43226558, '5D')																								6.2							8.2									3.9				35.4	4.5
	(43226553, '11D')																															3
	(43226550, '13D')					97				99.7					9.2			2.5		7.8	20.9	40	2.7			2.9	25.2						62.2		20.1	27.4		6.8		42.4			9.9	3.1			92.7
	(43226553, '5D')																																32
	(43226562, '1I')																																			2.9
	(43226558, '4D')																																			2.3
	(43226549, '13D')																																			2										9.2
	(43226561, '7I')	57.4
	(43226562, '24D')	39.2
	(43226555, '12D')		98					17.2									56.2		98.2																77.3	2.6		32.4			18.5							99.7
	(43226552, '10D')			76.9
	(43226562, '4I')			6.7											4.3
	(43226561, '14D')							38.1
	(43226560, '22I')							7
	(43226562, '10D')							14.3
	(43226561, '9I')							11.1
	(43226556, '7D')							10.1						63.2																									47.8
	(43226560, '4D')
	(43226559, '14D')								51.4					29.4
	(43226558, '3I')														38.7
	(43226560, '3D')														33.6
	(43226566, '8I')														4.4
	(43226563, '4D')														2.1
	(43226561, '14I')															88.5
	(43226549, '18D')																17.7								74.8													2.3		5.3
	(43226541, '18D')																4.6
	(43226558, '11I')																			6.1	7.7						5.6																			6.4
	(43226566, '2I')																			4.1	7.4
	(43226539, '26D')																				4.7						5.4
	(43226548, '18D')
	(43226560, 3 mut STOP)																					38
	(43226561, '2I')																								6.8																		5.6		15.2
	(43226548, '13D')																									87.7
	(43226565, '4D')																										3.8
	(43226557, '4I')																										3.4
	(43226562, '5I')																																					33.6
	(43226553, '15D')																																					3.1
	(43226558, '3D')																																							10.3
	(43226557, '28I')																																							4.4
	(43226551, '14D')																																							4.1
	(43226561, '4D')																																							2.7
	(43226562, '20I')																																							2.7
	(43226561, '9D')																																								9.8
	(43226562, '2D')																																									32.2
	(43226566, '3D')																																										5.6		15.1
	(43226561, '8I')																																													11
	(43226549, '20D')																																													3.6
	(43226562, '11I')																																																49
	(43226561, '13I')																																																30.5
	(43226555, '5D')
	(43226558, '21I')
	(43226561, '19I')
	(43226561, '34I')
	(43226561, '1I')
	(43226562, '2D')
	(43226560, '6I')
	(43226555, '8D')
	(43226562, '6D')
	(43226549, '9D')
	(43226562, '9I')
	(43226554, '33D')
	(43226560, '10D')
	(43226556, '10D')
	(43226558, '4I')
	#alleles per tumor	2	1	3	2	1	2	7	2	1			1	3	7	2	5	3	1	5	7	4	2	2	4	3	8	3	1	1	3	4	2		2	8	1	6	2	10	4	2	6	3	4	6	2	1	3
nectin1a	total	85.7	8.9	90.3	0.2	39	93.8	15.3	94	100	0.3	0.2	100	80.5	42.2	66	90.4	59.7	88.1	90	92.6	91.9	98.2	98.4	42.3	81	96.9	86.2	72	30.6	33.9	70.7	94.1	0	53.7	40.4	33.9	11.9	72.3	65.7	42.2	76.1	88.2	56.2	87.9	77.7	90.7	88	89.5
alleles	(22565804, '14D')																				24.9	28.2				7.2		50.6	2.8	3	15	12						6								5.3
	(22565781, '13D')						5.9	5.3					98.8	51.2		49.1					23.7	41.4			10.2	7.5	97.6	46	3.6	6	16	15.5	67.2			2.2	100	11.7		5.5	18.4	9.6		4.7
	(22565788, '1I')																												40.7
	(22565792, '17I')																												40.7
	(22565787, '8D')														17.1														2.6	8.8	2.6	4.5								6.4
	(22565790, '23I')																												2.2
	(22565791, '5D')																													6
	(22565791, '1D')		3.2			5.5		4							6															5.8										5.8	2.3			2.7
	(22565785, '12D')							7.3	60.1														97.3							5.1		66.7	32.2			4.6		5.6	34.3	6.9	4								99.4
	(22565790, '2D')						2.3	5.3							5.7										64.3					4.2								4.3			19.1		49
	(22565784, '1D')																													3.2
	(22565782, '12D')						5.2										3.7	2.7													37.7
	(22565769, '25D')																														9.8
	(22565775, '23D')							7.4																							7.4
	(22565789, '11D')														4.5																				81.5
	(22565777, '12D')																	56																	6.7
	(22565789, '2D')																				6														2.5
	(22565789, '8D')																																		2.5
	(22565784, '2I')																																		2.5
	(22565772, '20D')															39.9					3															43.8								2.7
	(22565792, '3I')																																			4.7
	(22565788, '1D')																																			3.2
	(22565792, '2I')																																			3.1
	(22565796, '7D')																																			3.1
	(22565777, '15D')	57.6	26.8																																									4		53
	(22565789, '11I')	24.9	6.7
	(22565790, '5I')	2.7
	(22565779, '14D')		34.8	97.8
	(22565770, '17D')		5.2
	(22565787, '5D')		2
	(22565794, '10I')
	(22565787, '4D')
	(22565785, '11D')								21.6								2.6
	(22565788, '17D')
	(22565790, '19I')																																												48.5
	(22565790, '8I')
	(22565788, '9D')							5.9
	(22565788, '5I')							3.3
	(22565790, '5D')							3.1
	(22565776, '12D')							3
	(22565789, '5D')							2.5
	(22565790, '1I')						55.1												84.3																					6.3
	(22565790, '1D')						14
	(22565777, '1D')					21.2
	(22565784, '8D')					6.5									5.7																															33
	(22565785, '12D')					5.8									3.5			3.8																										9.2
	(22565790, '9I')					4
	(22565787, '8D')					3.9			10.8							3.4	23.6	4.5																				4.4				2.8	11.8
	(22565781, '13D')					3.3
	(22565790, '2D')					3.3											2.4																											6.6
	(22565787, '6I')					3.1
	(22565798, '1I')					2.8
	(22565788, '10D')					2.8
	(22565792, '15I')								2
	(22565774, '25D')									99.6
	(22565774, '21D')													13.8							3.4																											54.1
	(22565776, '27D')													10.4
	(22565789, '3D')													5.6
	(22565791, '1I')														4.6
	(22565798, '8D')														3.1
	(22565791, '6D')														3.1
	(22565791, '3D')															2.1
	(22565786, '3I')																29.4
	(22565790, '1I')																17.3
	(22565791, '1D')																8.2
	(22565792, '3I')																7.1
	(22565780, '20D')																2.7
	(22565786, '14D')																		2.5
	(22565777, '21D')																				4.9
	(22565801, '1D')																				4.9
	(22565792, '8I')																					28.9
	(22565771, '20D')																							97.6
	(22565777, '34D')																								6.9
	(22565785, '13D')																								4.8
	(22565787, '7D')																								4.5
	(22565782, '17D')																								3
	(22565788, '11I')																									24.2
	(22565785, '14I')																									16.1
	(22565785, '4D')																									10.5
	(22565778, '12D')																																					8.3
	(22565800, '1I')																																					5
	(22565791, '7I')																																					4.1
	(22565789, '2I')																																					3.9
	(22565785, '4I')																																						62.9
	(22565792, '9D')																																							5.9
	(22565772, '20D')																																							5.8
	(22565776, '18D')																																							4.8
	(22565792, '13I')																																								18
	(22565788, '6I')																																									80.2
	(22565791, '11I')																																										36.1
	(22565788, '2D')																																											9.7
	(22565791, '10D')																																											2.6
	(22565789, '22I')																																													7.7
	(22565792, '1D')																																												50.7
	(22565782, '16D')																																														52.1
	(22565789, '3D')																																														44.6
	(22565784, '20D')																																															45.6
	(22565785, '2I')
	(22565791, '7D')
	(22565780, '16D')
	(22565789, '4D')
	(22565791, '25I')
	(22565779, '8D')
	(22565790, '7I')
	(22565788, '1D')
	(22565790, '1D')
	(22565790, '14I')
	(22565784, '12D')
	(22565791, '16I')
	(22565790, '6I')
	(22565779, '9D')
	(22565791, '4I')
	(22565782, '5D')
	(22565790, '2I')
	(22565785, '1D')
	(22565768, '26D')
	(22565789, '9I')
	(22565791, '3I')
	(22565778, '14D')
	(22565787, '4I')
	(22565788, '2I')
	(22565788, '27I')
	(22565788, '14I')
	(22565792, '3I')
	#alleles per tumor	3	6	1		11	5	10	4	1			1	4	9	4	9	4	2		7	3	1	1	6	5	1	2	6	8	6	4	2		5	7	1	9	2	8	5	3	3	8	2	4	2	2	1
[truncated: 26 more columns]

## Sheet: Fig 2d
Deep-sequencing of nectin1 a and nectin1b CRISPR loci in zebrafish tumors
Sample name		JA75	JA77	JA80	JA81	JA90	JA92	JA164	JA165	JA166	JA189		% of total		JA75	JA77	JA80	JA81	JA90	JA92	JA164	JA165	JA166	JA189
																										nectin1b	1	2	3	4	5	6	7	8	9	10
nectin1b	total	91.1	94	0.2	100	77.8	89.7	96.9	71	88.8	61.9		nectin1b	total	91.1	94	0.2	100	77.8	89.7	96.9	71	88.8	61.9		1D	61.8
alleles	(43226560, '1D')	66.7			98	8.3	87.1		2.5		39.6		alleles	(43226560, '1D')	60.7637	0	0	98	6.4574	78.1287	0	1.775	0	24.5124		1I	28.7
	(43226560, '1I')	31.5	43.8					45.6		2				(43226560, '1I')	28.6965	41.172	0	0	0	0	44.1864	0	1.776	0		others	0.6
	(43226560, '2D')						6.9	50.6						(43226560, '2D')	0	0	0	0	0	6.1893	49.0314	0	0	0		14D		48.3
	(43226557, '10D')										30.8			(43226557, '10D')	0	0	0	0	0	0	0	0	0	19.0652		1I		41.2
	(43226559, '12D')										25.7			(43226559, '12D')	0	0	0	0	0	0	0	0	0	15.9083		others		4.5
	(43226558, '5D')								6.2					(43226558, '5D')	0	0	0	0	0	0	0	4.402	0	0		others			0.2
	(43226550, '13D')						2.5			2.9				(43226550, '13D')	0	0	0	0	0	2.2425	0	0	2.5752	0		1D				98
	(43226559, '14D')		51.4											(43226559, '14D')	0	48.316	0	0	0	0	0	0	0	0		others				2
	(43226561, '14I')					88.5								(43226561, '14I')	0	0	0	0	68.853	0	0	0	0	0		14I					68.9
	(43226549, '18D')								74.8					(43226549, '18D')	0	0	0	0	0	0	0	53.108	0	0		1D					6.5
	(43226561, '2I')								6.8					(43226561, '2I')	0	0	0	0	0	0	0	4.828	0	0		others					2.4
	(43226548, '13D')									87.7				(43226548, '13D')	0	0	0	0	0	0	0	0	77.8776	0		1D						78.1
																										2D						6.2
																										13D						2.2
nectin1a	total	93.8	94	0.2	100	66	59.7	98.4	42.3	81	33.9		nectin1a	total	93.8	94	0.2	100	66	59.7	98.4	42.3	81	33.9		others						3.2
alleles	(22565804, '14D')									7.2	15		alleles	(22565804, '14D')	0	0	0	0	0	0	0	0	5.832	5.085		2D							49
	(22565781, '13D')	5.9			98.8	49.1			10.2	7.5	16			(22565781, '13D')	5.5342	0	0	98.8	32.406	0	0	4.3146	6.075	5.424		1I							44.2
	(22565787, '8D')										2.6			(22565787, '8D')	0	0	0	0	0	0	0	0	0	0.8814		others							3.7
	(22565785, '12D')		60.1											(22565785, '12D')	0	56.494	0	0	0	0	0	0	0	0		18D								53.1
	(22565790, '2D')	2.3							64.3					(22565790, '2D')	2.1574	0	0	0	0	0	0	27.1989	0	0		13D								4.8
	(22565782, '12D')	5.2					2.7				37.7			(22565782, '12D')	4.8776	0	0	0	0	1.6119	0	0	0	12.7803		1I								4.4
	(22565769, '25D')										9.8			(22565769, '25D')	0	0	0	0	0	0	0	0	0	3.3222		1D								1.8
	(22565775, '23D')										7.4			(22565775, '23D')	0	0	0	0	0	0	0	0	0	2.5086		others								6.9
	(22565777, '12D')						56							(22565777, '12D')	0	0	0	0	0	33.432	0	0	0	0		13D									77.9
	(22565772, '20D')					39.9								(22565772, '20D')	0	0	0	0	26.334	0	0	0	0	0		13D									2.6
	(22565785, '11D')		21.6											(22565785, '11D')	0	20.304	0	0	0	0	0	0	0	0		1I									1.8
	(22565790, '1I')	55.1												(22565790, '1I')	51.6838	0	0	0	0	0	0	0	0	0		others									6.5
	(22565790, '1D')	14												(22565790, '1D')	13.132	0	0	0	0	0	0	0	0	0		1D										24.5
	(22565785, '12D')						3.8							(22565785, '12D')	0	0	0	0	0	2.2686	0	0	0	0		10D										19.1
	(22565787, '8D')		10.8			3.4	4.5							(22565787, '8D')	0	10.152	0	0	2.244	2.6865	0	0	0	0		12D										15.9
	(22565792, '15I')		2											(22565792, '15I')	0	1.88	0	0	0	0	0	0	0	0		others										2.4
	(22565791, '3D')					2.1								(22565791, '3D')	0	0	0	0	1.386	0	0	0	0	0
	(22565771, '20D')							97.6						(22565771, '20D')	0	0	0	0	0	0	96.0384	0	0	0
	(22565777, '34D')								6.9					(22565777, '34D')	0	0	0	0	0	0	0	2.9187	0	0		nectin1a	1	2	3	4	5	6	7	8	9	10
	(22565785, '13D')								4.8					(22565785, '13D')	0	0	0	0	0	0	0	2.0304	0	0		1I	51.7
	(22565787, '7D')								4.5					(22565787, '7D')	0	0	0	0	0	0	0	1.9035	0	0		1D	13.1
	(22565782, '17D')								3					(22565782, '17D')	0	0	0	0	0	0	0	1.269	0	0		13D	5.5
	(22565788, '11I')									24.2				(22565788, '11I')	0	0	0	0	0	0	0	0	19.602	0		12D	4.9
	(22565785, '14I')									16.1				(22565785, '14I')	0	0	0	0	0	0	0	0	13.041	0		2D	2.2
	(22565785, '4D')									10.5				(22565785, '4D')	0	0	0	0	0	0	0	0	8.505	0		others	16.4
																										12D		56.5
																										11D		20.3
																										8D		10.2
																										15I		1.9
																										others		5.1
																										others			0.2
																										13D				98.8
																										others				1.2
																										13D					32.4
																										20D					26.3
																										8D					2.2
																										3D					1.4
																										others					3.7
																										12D						33.4
																										8D						2.7
																										12D						2.3
																										12D						1.6
																										others						19.7
																										20D							96
																										others							2.4
																										2D								27.2
																										13D								4.3
																										34D								2.9
																										13D								2
																										7D								1.9
																										17D								1.3
																										others								2.7
																										11I									19.6
																										14I									13
																										4D									8.5
																										13D									6.1
																										14D									5.8
																										others									28
																										12D										12.8
																										13D										5.4
																										14D										5.1
																										25D										3.3
																										23D										2.5
																										8D										0.9
																										others										3.9

## Sheet: Fig 2e
Recording of melanoma initiation over time in genetically engineered zebrafish
Tg(mitf:BRAFV600E);tp53-/-
	Exp 1					Exp 2				Exp 3															control-KO (n=132)	nectin1-KO (n=154)
tank number		6	9	3	5		2	1	3		1	3	2	4										week	ctrl	nectin1
number of fish in the tank		25	26	26	26		25	26	26		28	28	25	25										0	100	100
genotype		ctrl 1	ctrl 2	nectin1 1	nectin1 2		ctrl	nectin1 1	nectin1 2		ctrl 1	ctrl 2	nectin1 1	nectin1 2										9	100	100
week																	132	154			ctrl	nectin1		9	100	100
8																	ctrl	nectin1		week				10	100	100
9																week				9	100	100		10	100	98.7013
10								1						1		10	0	2		10	100	98.7013		11	100	98.7013
11		0	0	0	0		1	4	1			1		4		11	2	9		11	98.4848	94.1558		11	98.4848	94.1558
12		0	0	1	1		3	5	3		1	2	3	6		12	6	19		12	95.4545	87.6623		12	98.4848	94.1558
13		1	0	2	1		4	5	4		2	4	5	8		13	11	25		13	91.6667	83.7662		12	95.4545	87.6623
14		1	1	2	1		5	7	5		4	5	5	10		14	16	30		14	87.8788	80.5195		13	95.4545	87.6623
15		1	3	3	2		6	9	6		5	6	6	11		15	21	37		15	84.0909	75.974		13	91.6667	83.7662
16		3	4	7	3		8	12	12		6	7	6	11		16	28	51		16	78.7879	66.8831		14	91.6667	83.7662
17		4	8	10	8		9	15	15		8	10	10	12		17	39	70		17	70.4545	54.5455		14	87.8788	80.5195
18		5	9	11	10		10	17	15		12	14	12	15		18	50	80		18	62.1212	48.0519		15	87.8788	80.5195
19		8	11	14	12		12	19	16		15	17	16	15		19	63	92		19	52.2727	40.2597		15	84.0909	75.974
20		9	13	15	13		15	22	17		18	19	20	19		20	74	106		20	43.9394	31.1688		16	84.0909	75.974
21		10	13	18	15		17	24	20		20	21	21	21										16	78.7879	66.8831
22		13	16	19	15																			17	78.7879	66.8831
																								17	70.4545	54.5455
																								18	70.4545	54.5455
																								18	62.1212	48.0519
																								19	62.1212	48.0519
																								19	52.2727	40.2597
																								20	52.2727	40.2597
																								20	43.9394	31.1688
																								21	43.9394	31.1688
																								21
																								22

## Sheet: Fig 2g
pH3 staining nectin1 tumors		Pictures taken with 20x objective
manual count (blinded)
7fields/tumor		Field 1	Field 2	Field 3	Field 4	Field 5	Field 6	Field 7	total	genotype
	SHL-16-827 5	12	8	22	52	50	65	67	276	nectin1			ctrl	nectin1
	SHL-16-827 8	20	23	9	27	29	45	32	185	ctrl			185	276
	SHL-16-827 9	58	43	32	40	38	23	25	259	ctrl			259	40
	SHL-16-827 10	6	4	7	6	2	5	10	40	nectin1			160	399
	SHL-16-827 11	39	83	43	52	57	58	67	399	nectin1			132	133
	SHL-16-827 12	14	22	15	23	25	16	18	133	nectin1			443	241
	SHL-16-827 18	20	35	32	23	17	22	11	160	ctrl			300	164
	SHL-16-827 19	57	53	31	23	50	16	11	241	nectin1			300	172
	SHL-16-827 20	32	25	21	28	19	19	20	164	nectin1			157	167
	SHL-16-827 21	16	11	13	29	15	23	25	132	ctrl				342
	SHL-16-827 22	84	51	76	62	45	65	60	443	ctrl				217
	SHL-16-827 23	23	22	31	37	25	14	20	172	nectin1		Mean	242	215.1
	SHL-17-772 136	35	22	24	51	64	55	49	300	ctrl		SD	104.687	104.61
	SHL-17-772 137	41	47	59	60	35	38	20	300	ctrl		p		0.59533
	SHL-17-772 174	14	33	38	24	30	10	18	167	nectin1
	SHL-17-772 175	28	49	32	48	43	83	59	342	nectin1
	SHL-17-772 176	39	35	22	32	46	16	27	217	nectin1
	SHL-17-772 177	16	18	20	46	17	16	24	157	ctrl

## Sheet: Fig 2i, j
Organ involvement
Number of organs per fish
ctrl		nectin1
Fish 1	1	Fish 1	4
Fish 2	0	Fish 2	1
Fish 3	2	Fish 3	0
Fish 4	0	Fish 4	3
Fish 5	0	Fish 5	1
Fish 6	2	Fish 6	3
Fish 7	0	Fish 7	0
Fish 8	0	Fish 8	2
Fish 9	1	Fish 9	1
Fish 10	0	Fish 10	2
Fish 11	0
Number of fish per organ
	ctrl (n=11)	nectin1 (n=10)
Gills	2	5
Thymus	0	2
Kidney	3	4
Spleen	0	1
Liver	0	3
Intestine	1	2

## Sheet: Fig 2l
Quantification of nectin1 transplantation experiments
	ctrl#1	ctrl#2	nectin1#1	nectin1#2	nectin1#3		ctrl#1	ctrl#2	ctrl#3	ctrl#4	nectin1#1	nectin1#2		ctrl#1	ctrl#2	nectin1#1	nectin1#2		ctrl#1	ctrl#2	nectin1#1	nectin1#2
Number of fish
No spreading	2	5	2	1	2		4	5	5	3	4	0		5	6	4	3		8	9	6	2
Spreading	0	1	3	5	2		0	1	0	2	3	2		0	0	2	3		1	2	9	12
Pooled data	ctrl#1	ctrl#2	ctrl#3	ctrl#4	ctrl#5	ctrl#6	ctrl#7	ctrl#8	ctrl#9	ctrl#10	nectin1#1	nectin1#2	nectin1#3	nectin1#4	nectin1#5	nectin1#6	nectin1#7	nectin1#8	nectin1#9
No spreading	2	5	4	5	5	3	5	6	8	9	2	1	2	4	0	4	3	6	2
Spreading	0	1	0	1	0	2	0	0	1	2	3	5	2	3	2	2	3	9	12
% of fish with tumor spreading	0	16.6667	0	16.6667	0	40	0	0	11.1111	18.1818	60	83.3333	50	42.8571	100	33.3333	50	60	85.7143
	ctrl	nectin1
Mean	10.2626	62.8042
SD	13.1503	22.192
p-value	3.58606e-05

## Sheet: Fig 2m
Cell count (x10^3)		(lines seeded 200K cells in 12 wells)
	Exp 1					Exp 2					Exp 3
																Average					SD
	cell line	P1+zf med	P2-zf med	P2+zf med		cell line	P1+zf med	P2-zf med	P2+zf med		cell line	P1+zf med	P2-zf med	P2+zf med		cell line	P1+zf med	P2-zf med	P2+zf med		cell line	P1+zf med	P2-zf med	P2+zf med
control-KO	#256	480	520	550		#256	600	500	580		#256	510	490	520		#256	530	503.333	550		#256	62.45	15.2753	30
nectin1-KO	#205	430	10	500		#205	470	10	480		#205	450	30	470		#205	450	16.6667	483.333		#205	20	11.547	15.2753
	Exp 1					Exp 2					Exp 3
	cell line	P1+zf med	P2-zf med	P2+zf med		cell line	P1+zf med	P2-zf med	P2+zf med		cell line	P1+zf med	P2-zf med	P2+zf med		cell line	P1+zf med	P2-zf med	P2+zf med		cell line	P1+zf med	P2-zf med	P2+zf med
control-KO	#27	300	260	310		#27	280	290	340		#27	380	300	410		#27	320	283.333	353.333		#27	52.915	20.8167	51.316
nectin1-KO	#70	720	130	780		#70	750	80	910		#70	820	110	790		#70	763.333	106.667	826.667		#70	51.316	25.1661	72.3418
	P1+zf med			P2-zf med			P2+zf med									Average					SD
	Exp1	Exp2	Exp3	Exp1	Exp2	Exp3	Exp1	Exp2	Exp3							cell line	P1+zf med	P2-zf med	P2+zf med		cell line	P1+zf med	P2-zf med	P2+zf med
control-KO#1	480	600	510	520	500	490	550	580	520							control-KO#1	530	503.333	550		control-KO#1	62.45	15.2753	30
control-KO#2	300	280	380	260	290	300	310	340	410							control-KO#2	320	283.333	353.333		control-KO#2	52.915	20.8167	51.316
nectin1-KO#1	430	470	450	10	10	30	500	480	470							nectin1-KO#1	450	16.6667	483.333		nectin1-KO#1	20	11.547	15.2753
nectin1-KO#2	720	750	820	130	80	110	780	910	790							nectin1-KO#2	763.333	106.667	826.667		nectin1-KO#2	51.316	25.1661	72.3418
