# Supplementary material for: Loss of NECTIN1 triggers melanoma dissemination upon local IGF1 depletion
Source: Nat Genet. 2022 Oct 13;54(12):1839–52. doi: 10.1038/s41588-022-01191-z (PMC9729115; doi:10.1038/s41588-022-01191-z)
Supplement: Source Data Fig. 3 — Statistical Source Data. [file 41588_2022_1191_MOESM7_ESM.xlsx]

## Sheet: Fig 3b
Quantification of spheroid circularity in low attachment conditions
ImageJ	Open image, Image type 16 bits, Process Find edges, Adjust Threshold 20 (Dark background) Apply, Magic wand, Analyze measure, Circularity
Exp date	Condition	Circularity		Circularity
02.18.19	shCTRL -FBS 20K	0.139		+FBS		-FBS
	shNECTIN1 -FBS 20K	0.049		shCTRL	shNECTIN1	shCTRL	shNECTIN1
	shCTRL +FBS 500	0.149		0.149	0.131	0.139	0.049
	shCTRL +FBS 250	0.220		0.22	0.107	0.102	0.036
	shCTRL +FBS 1K	0.232		0.232	0.152	0.082	0.04
	shNECTIN1 +FBS 500	0.131		0.089	0.118	0.171	0.09
	shNECTIN1 +FBS 250	0.107		0.091	0.162	0.125	0.042
	shNECTIN1 +FBS 1K	0.152		0.081	0.134	0.182	0.018
				0.148	0.299	0.187	0.083
07.02.18	shCTRL -FBS 10K	0.102		0.108	0.208	0.091	0.048
	shCTRL -FBS 5K	0.082		0.223	0.192	0.145	0.033
	shNECTIN1 -FBS 10K	0.036	Average	0.149	0.167	0.136	0.0487778
	shNECTIN1 -FBS 5K	0.040	SD	0.0619233	0.0595462	0.0391312	0.023328
	shCTRL +FBS 1K	0.080	p-value	0.499929	0.629454	2.75773e-05	5.44497e-05
	shCTRL +FBS 2K	0.089
	shCTRL +FBS 500	0.091	x100	+FBS		-FBS
	shCTRL +FBS 250	0.081		shCTRL	shNECTIN1	shCTRL	shNECTIN1
	shNECTIN1 +FBS 1K	0.118	Average	14.9	16.7	13.6	4.87778
	shNECTIN1 +FBS 2K	0.162	SD	6.19233	5.95462	3.91312	2.3328
	shNECTIN1 +FBS 500	0.107
	shNECTIN1 +FBS 250	0.134
07.06.18	shCTRL -FBS 2,5K	0.171
	shCTRL -FBS 5K	0.125
	shCTRL -FBS 10K	0.182
	shNECTIN1 -FBS 2,5K	0.090
	shNECTIN1 -FBS 5K	0.042
	shNECTIN1 -FBS 10K	0.018
	shCTRL +FBS K	0.148
	shCTRL +FBS 500	0.108
	shCTRL +FBS 250	0.223
	shNECTIN1 +FBS 1K	0.299
	shNECTIN1 +FBS 500	0.208
	shNECTIN1 +FBS 250	0.192
08.10.18	shCTRL -FBS 2,5K	0.187
	shCTRL -FBS 5K	0.091
	shCTRL -FBS 10K	0.145
	shNECTIN1 -FBS 2,5K	0.083
	shNECTIN1 -FBS 5K	0.048
	shNECTIN1 -FBS 10K	0.033

## Sheet: Fig 3d
Quantification of colony spread in collagen matrix
ImageJ	Open image, Edit invert, Image type 16 bits, Adjust Threshold Apply, Rectangular selection around each colony, Analyze particles, Size 9-infinity/circularity 0-1
Geltrex day 7
	shCTRL	Particles	shNECTIN1	Particles
	shCTRL z4 1.tif	22	shNECTIN1 z4 1.tif	29
	shCTRL z4 1.tif	10	shNECTIN1 z4 1.tif	100
	shCTRL z4 1.tif	25	shNECTIN1 z4 2.tif	21
	shCTRL z4 1.tif	12	shNECTIN1 z4 2.tif	95
	shCTRL z4 2.tif	5	shNECTIN1 z4 2.tif	36
	shCTRL z4 2.tif	30	shNECTIN1 z4 2.tif	73
	shCTRL z4 3.tif	10	shNECTIN1 z4 3.tif	62
	shCTRL z4 3.tif	33	shNECTIN1 z4 3.tif	44
	shCTRL z4 3.tif	16	shNECTIN1 z4 3.tif	52
	shCTRL z4 4.tif	36	shNECTIN1 z4 3.tif	62
	shCTRL z4 4.tif	33	shNECTIN1 z4 3.tif	36
	shCTRL z4 4.tif	41	shNECTIN1 z4 3.tif	55
	shCTRL z4 4.tif	48	shNECTIN1 z4 4.tif	54
	shCTRL z4 2.tif	16	shNECTIN1 z4 4.tif	27
	shCTRL z4 2.tif	17	shNECTIN1 z4 4.tif	30
	shCTRL z4 3.tif	27	shNECTIN1 z4 4.tif	27
	shCTRL z4 3.tif	44	shNECTIN1 z4 4.tif	26
	shCTRL z4 4.tif	32	shNECTIN1 z4 4.tif	22
	shCTRL z4 5.tif	41	shNECTIN1 z4 5.tif	63
	shCTRL z4 5.tif	20	shNECTIN1 z4 5.tif	91
	shCTRL z4 5.tif	55	shNECTIN1 z4 5.tif	49
	shCTRL z4 5.tif	17	shNECTIN1 z4 5.tif	31
	shCTRL z4 5.tif	9	shNECTIN1 z4 5.tif	39
	shCTRL z4 6.tif	34	shNECTIN1 z4 6.tif	28
	shCTRL z4 6.tif	45	shNECTIN1 z4 6.tif	58
	shCTRL z4 6.tif	28	shNECTIN1 z4 6.tif	43
	shCTRL z4 6.tif	4	shNECTIN1 z4 7.tif	38
	shCTRL z4 6.tif	23	shNECTIN1 z4 7.tif	41
	shCTRL z4 7.tif	24	shNECTIN1 z4 8.tif	31
	shCTRL z4 7.tif	53	shNECTIN1 z4 8.tif	29
	shCTRL z4 7.tif	17	shNECTIN1 z4 8.tif	55
	shCTRL z4 7.tif	16	shNECTIN1 z4 8.tif	24
	shCTRL z4 7.tif	14	shNECTIN1 z4 9.tif	7
	shCTRL z4 8.tif	21	shNECTIN1 z4 9.tif	68
	shCTRL z4 8.tif	18	shNECTIN1 z4 9.tif	18
	shCTRL z4 9.tif	29	shNECTIN1 z4 9.tif	21
	shCTRL z4 9.tif	49	shNECTIN1 z4 10.tif	47
	shCTRL z4 9.tif	29	shNECTIN1 z4 10.tif	32
	shCTRL z4 9.tif	14	shNECTIN1 z4 10.tif	59
	shCTRL z4 9.tif	10	shNECTIN1 z4 11.tif	34
	shCTRL z4 9.tif	21	shNECTIN1 z4 11.tif	26
			shNECTIN1 z4 11.tif	24
			shNECTIN1 z4 11.tif	50
			shNECTIN1 z4 11.tif	34
			shNECTIN1 z4 11.tif	112
	Average	25.561		44.5111
	SD	13.45		23.0006
	p	1.15916e-05

## Sheet: Fig 3e
Quantification of transwell assays
ImageJ	A375 cells
shRNA	Exp 1				Exp 2				Exp 3				Exp 4
	shCTRL 24h	68	74		shCTRL 24h	110	140		shCTRL 24h	55	66		shCTRL 24h	294	317
	shCTRL 12h	67	101		shCTRL 12h	448	357		shCTRL 12h	92	78		shCTRL 12h	619	619
	shNECTIN1 24h	1267	1575		shNECTIN1 24h	1265	1178		shNECTIN1 24h	1053	1004		shNECTIN1 24h	1885	1926
	shNECTIN1 12h	1034	1014		shNECTIN1 12h	1247	1128		shNECTIN1 12h	979	974		shNECTIN1 12h	1622	1568
		mean	ratio			mean	ratio			mean	ratio			mean	ratio			Average			Exp1	Exp2	Exp3	Exp4	Average	SD	p-value					Average	SD
	shCTRL 24h	71	0.505338		shCTRL 24h	125	0.88968		shCTRL 24h	60.5	0.430605		shCTRL 24h	305.5	2.17438		shCTRL 24h	140.5		shCTRL 24h	0.505338	0.88968	0.430605	2.17438	1	0.808339				12h	shctrl	1	0.878577
	shCTRL 12h	84	0.282234		shCTRL 12h	402.5	1.35237		shCTRL 12h	85	0.285594		shCTRL 12h	619	2.0798		shCTRL 12h	297.625		shCTRL 12h	0.282234	1.35237	0.285594	2.0798	1	0.878577					shNECTIN1	4.01764	0.944448
	shNECTIN1 24h	1421	10.1139		shNECTIN1 24h	1221.5	8.69395		shNECTIN1 24h	1028.5	7.32028		shNECTIN1 24h	1905.5	13.5623		shNECTIN1 24h	1394.12		shNECTIN1 24h	10.1139	8.69395	7.32028	13.5623	9.9226	2.68114	0.002945			24h	shctrl	1	0.808339
	shNECTIN1 12h	1024	3.44057		shNECTIN1 12h	1187.5	3.98992		shNECTIN1 12h	976.5	3.28097		shNECTIN1 12h	1595	5.35909		shNECTIN1 12h	1195.75		shNECTIN1 12h	3.44057	3.98992	3.28097	5.35909	4.01764	0.944448	0.00021579	0.00835512			shNECTIN1	9.9226	2.68114
	shCTRL 12h	shNECTIN1 12h	shCTRL 24h	shNECTIN1 24h
	0.282234	3.44057	0.505338	10.1139
	1.35237	3.98992	0.88968	8.69395
	0.285594	3.28097	0.430605	7.32028
	2.0798	5.35909	2.17438	13.5623

## Sheet: Fig 3f
Quantification of transwell assays
ImageJ	A375 cells
Matrigel
		Exp 1	Exp 2	Exp 3	Exp 4	Average	SD	p-value		Ratio	Exp 1	Exp 2	Exp 3	Exp 4	Average	SD	p-value
	shCTRL	518	225	275	433	362.75	136.275			shCTRL	1.42798	0.620262	0.758098	1.19366	1	0.375672
	shNECTIN1	1496	1733	1304	1475	1502	176.38	0.002707		shNECTIN1	4.12405	4.77739	3.59476	4.06616	4.14059	0.486231	0.002707

## Sheet: Fig 3g
Quantification of transwell assays
ImageJ
SKMEL2	Exp 1			Exp 2			Exp 3			Exp 4			SKMEL2	Average	112.25		p-value
Count	shCTRL	167		shCTRL	113		shCTRL	46		shCTRL	123			shCTRL	1		shCTRL	shNECTIN1
	shNECTIN1	263		shNECTIN1	367		shNECTIN1	350		shNECTIN1	340			shNECTIN1	2.93987		1.48775	2.34298
																	1.00668	3.26949
														SD			0.4098	3.11804
Ratio	shCTRL	1.48775		shCTRL	1.00668		shCTRL	0.4098		shCTRL	1.09577			shCTRL	0.445516		1.09577	3.02895
	shNECTIN1	2.34298		shNECTIN1	3.26949		shNECTIN1	3.11804		shNECTIN1	3.02895			shNECTIN1	0.410122			0.0161541
COLO679													COLO679	Average	54		p-value
Count	shCTRL	55		shCTRL	18		shCTRL	61		shCTRL	82			shCTRL	1		shCTRL	shNECTIN1
	shNECTIN1	733		shNECTIN1	377		shNECTIN1	565		shNECTIN1	500			shNECTIN1	10.0694		1.01852	13.5741
																	0.333333	6.98148
														SD			1.12963	10.463
Ratio	shCTRL	1.01852		shCTRL	0.333333		shCTRL	1.12963		shCTRL	1.51852			shCTRL	0.493441		1.51852	9.25926
	shNECTIN1	13.5741		shNECTIN1	6.98148		shNECTIN1	10.463		shNECTIN1	9.25926			shNECTIN1	2.74646			0.00586192
CJM													CJM	Average	289		p-value
Count	shCTRL	527		shCTRL	176		shCTRL	301		shCTRL	152			shCTRL	1		shCTRL	shNECTIN1
	shNECTIN1	1834		shNECTIN1	1612		shNECTIN1	1771		shNECTIN1	862			shNECTIN1	5.25865		1.82353	6.34602
																	0.608997	5.57785
														SD			1.04152	6.12803
Ratio	shCTRL	1.82353		shCTRL	0.608997		shCTRL	1.04152		shCTRL	0.525952			shCTRL	0.593726		0.525952	2.9827
	shNECTIN1	6.34602		shNECTIN1	5.57785		shNECTIN1	6.12803		shNECTIN1	2.9827			shNECTIN1	1.55135			0.00611137
RPMI7951													RPMI7951	Average	396.25		p-value
Count	shCTRL	455		shCTRL	341		shCTRL	324		shCTRL	465			shCTRL	1		shCTRL	shNECTIN1
	shNECTIN1	984		shNECTIN1	916		shNECTIN1	797		shNECTIN1	936			shNECTIN1	2.29211		1.14826	2.48328
																	0.860568	2.31167
														SD			0.817666	2.01136
Ratio	shCTRL	1.14826		shCTRL	0.860568		shCTRL	0.817666		shCTRL	1.1735			shCTRL	0.18688		1.1735	2.36215
	shNECTIN1	2.48328		shNECTIN1	2.31167		shNECTIN1	2.01136		shNECTIN1	2.36215			shNECTIN1	0.200546			0.000252524
G361													G361	Average	422.5		p-value
Count	shCTRL	284		shCTRL	569		shCTRL	333		shCTRL	504			shCTRL	1		shCTRL	shNECTIN1
	shNECTIN1	1132		shNECTIN1	1420		shNECTIN1	1085		shNECTIN1	1609			shNECTIN1	3.10414		0.672189	2.67929
																	1.34675	3.36095
														SD			0.788166	2.56805
Ratio	shCTRL	0.672189		shCTRL	1.34675		shCTRL	0.788166		shCTRL	1.1929			shCTRL	0.321339		1.1929	3.80828
	shNECTIN1	2.67929		shNECTIN1	3.36095		shNECTIN1	2.56805		shNECTIN1	3.80828			shNECTIN1	0.58585			0.00132074
A375													A375	Average	297.625		p-value
Count	shCTRL	84		shCTRL	402.5		shCTRL	85		shCTRL	619			shCTRL	1		shCTRL	shNECTIN1
	shNECTIN1	1024		shNECTIN1	1187.5		shNECTIN1	976.5		shNECTIN1	1595			shNECTIN1	4.01764		0.282234	3.44057
																	1.35237	3.98992
														SD			0.285594	3.28097
Ratio	shCTRL	0.282234		shCTRL	1.35237		shCTRL	0.285594		shCTRL	2.0798			shCTRL	0.878577		2.0798	5.35909
	shNECTIN1	3.44057		shNECTIN1	3.98992		shNECTIN1	3.28097		shNECTIN1	5.35909			shNECTIN1	0.944448			0.00021579
	RPMI7951		CJM		A375		SKMEL2		COLO679		G361					RPMI7951		CJM		A375		SKMEL2		COLO679		G361
	shCTRL	shNECTIN1	shCTRL	shNECTIN1	shCTRL	shNECTIN1	shCTRL	shNECTIN1	shCTRL	shNECTIN1	shCTRL	shNECTIN1				shCTRL	shNECTIN1	shCTRL	shNECTIN1	shCTRL	shNECTIN1	shCTRL	shNECTIN1	shCTRL	shNECTIN1	shCTRL	shNECTIN1
Average	1	2.29211	1	5.25865	1	4.01764	1	2.93987	1	10.0694	1	3.10414			Average	1	2.29211	1	5.25865	1	4.01764	1	2.93987	1	10.0694	1	3.10414
SD	0.18688	0.200546	0.593726	1.55135	0.878577	0.944448	0.445516	0.410122	0.493441	2.74646	0.321339	0.58585			SD	0.18688	0.200546	0.593726	1.55135	0.878577	0.944448	0.445516	0.410122	0.493441	2.74646	0.321339	0.58585
p		0.000252524		0.00611137		0.00021579		0.0161541		0.00586192		0.00132074			p		0.000252524		0.00611137		0.00021579		0.0161541		0.00586192		0.00132074
	RPMI7951		CJM		A375		SKMEL2		COLO679		G361
	shCTRL	shNECTIN1	shCTRL	shNECTIN1	shCTRL	shNECTIN1	shCTRL	shNECTIN1	shCTRL	shNECTIN1	shCTRL	shNECTIN1
	1.14826	2.48328	1.82353	6.34602	0.282234	3.44057	1.48775	2.34298	1.01852	13.5741	0.672189	2.67929
	0.860568	2.31167	0.608997	5.57785	1.35237	3.98992	1.00668	3.26949	0.333333	6.98148	1.34675	3.36095
	0.817666	2.01136	1.04152	6.12803	0.285594	3.28097	0.4098	3.11804	1.12963	10.463	0.788166	2.56805
	1.1735	2.36215	0.525952	2.9827	2.0798	5.35909	1.09577	3.02895	1.51852	9.25926	1.1929	3.80828
