# Supplementary material for: Loss of NECTIN1 triggers melanoma dissemination upon local IGF1 depletion
Source: Nat Genet. 2022 Oct 13;54(12):1839–52. doi: 10.1038/s41588-022-01191-z (PMC9729115; doi:10.1038/s41588-022-01191-z)
Supplement: Source Data Fig. 4 — Statistical Source Data. [file 41588_2022_1191_MOESM8_ESM.xlsx]

## Sheet: Fig 4b
Analysis of AJ intensity on IF
ImageJ	Open picture of a-catenin staining (green) in ImageJ, convert image to 16 bits, use a vertical line selection, "analyse" "plot profile", "more" "set range" x=0,,3,4, y=0,,80, "more" "contents style" symbol=filled, use a rectangular selection x=all, y=30,,70, "analyse" "measure"
		+FBS	-FBS				+FBS	-FBS		Mean	shCTRL	+FBS	0.01475		p-value
shCTRL	Image#1	254.974	252.83		shCTRL	Image#1	0.026	2.17				-FBS	2.1175		0.038697
	Image#2	254.967	253.392			Image#2	0.033	1.608			shNECTIN1	+FBS	0.01075		0.1047
	Image#3	255	251.258			Image#3	0	3.742				-FBS	0.16125		0.0454727
	Image#4	255	254.05			Image#4	0	0.95
shNECTIN1	Image#1	255	254.934		shNECTIN1	Image#1	0	0.066		SD	shCTRL	+FBS	0.0172699
	Image#2	255	254.727			Image#2	0	0.273				-FBS	1.19225
	Image#3	254.957	254.97			Image#3	0.043	0.03			shNECTIN1	+FBS	0.0215
	Image#4	255	254.724			Image#4	0	0.276				-FBS	0.131599
	background	255	255
		shCTRL+FBS	shCTRL-FBS	shNECTIN1+FBS	shNECTIN1-FBS
		0.026	2.17	0	0.066
		0.033	1.608	0	0.273
		0	3.742	0.043	0.03
		0	0.95	0	0.276

## Sheet: Fig 4c
Quantification of cell area on IF
ImageJ	freehand selection, analyse measure
													p-value
	shCTRL +FBS	shCTRL -FBS	shNECTIN1 +FBS	shNECTIN1 -FBS				Mean	shCTRL	+FBS	1.40905		0.0896436
	0.277	0.121	0.213	0.184						-FBS	1.13184		0.000200915
	0.27	0.055	0.185	0.233					shNECTIN1	+FBS	2.34444		0.00707976
	0.149	0.076	0.138	0.377						-FBS	1.76074		7.7103e-06
	0.188	0.119	0.235	0.219
	0.199	0.141	0.202	0.215				SD	shCTRL	+FBS	0.680955
	0.273	0.143	0.239	0.224						-FBS	0.310604
	0.176	0.067	0.191	0.187					shNECTIN1	+FBS	0.720116
	0.093	0.145	0.183	0.133						-FBS	0.571691
	0.042	0.144	0.331	0.125
	0.073	0.123	0.236	0.131
	0.117	0.083	0.151	0.15
	0.067	0.07	0.298	0.123
	0.076	0.109	0.215	0.086
	0.11	0.121	0.153	0.152
	0.141	0.077	0.343	0.14
	0.121	0.087	0.41	0.155
	0.081	0.1	0.247	0.146
	0.135	0.155	0.25	0.189
	0.14	0.095		0.182
	0.113	0.095		0.154
	0.118	0.093		0.12
		0.098		0.141
		0.102		0.131
		0.158		0.231
		0.159		0.198
		0.132		0.195
		0.131		0.233
		0.198
		0.126
		0.099
		0.148
		0.098
		0.141
		0.123
		0.089
		0.107
		0.08
		0.093
Mean	0.140905	0.113184	0.234444	0.176074
SD	0.0680955	0.0310604	0.0720116	0.0571691
p-value	0.0896436	0.000200915	0.00707976	7.7103e-06

## Sheet: Fig 4d
Quantification of transwell assays
ImageJ	A375 cells
CRISPR		Pre-seeding	No pre-seeding		ratio	Pre-seeding	No pre-seeding			NECTIN1 WT Yes	NECTIN1 WT No	NECTIN1 KO Yes	NECTIN1 KO No
	NECTIN1 WT#1	85	931		NECTIN1 WT#1	1.23636	13.5418			1.23636	13.5418	13.0327	11.7527
	NECTIN1 WT#2	41	430		NECTIN1 WT#2	0.596364	6.25455			0.596364	6.25455	10.6036	18.1236
	NECTIN1 WT#3	90	798		NECTIN1 WT#3	1.30909	11.6073			1.30909	11.6073	16.6982	10.6473
	NECTIN1 WT#4	59	553		NECTIN1 WT#4	0.858182	8.04364			0.858182	8.04364	15.0255	20.1018
	NECTIN1 KO#1	896	808		NECTIN1 KO#1	13.0327	11.7527
	NECTIN1 KO#2	729	1246		NECTIN1 KO#2	10.6036	18.1236
	NECTIN1 KO#3	1148	732		NECTIN1 KO#3	16.6982	10.6473
	NECTIN1 KO#4	1033	1382		NECTIN1 KO#4	15.0255	20.1018
	Average				Average
	WT	68.75	678		WT	1	9.86182
	KO	951.5	1042		KO	13.84	15.1564
	SD				SD
	WT	22.9547	227.697		WT	0.333886	3.31196
	KO	180.593	320.454		KO	2.6268	4.66115
	p-value	0.00203674	0.118784		p-value	0.00203674	0.118784
		0.0122961	0.644649			0.0122961	0.644649
	pre-seeding?	Average	SD	p
WT	yes	1	0.333886
	no	9.86182	3.31196	0.0122961
KO	yes	13.84	2.6268		0.00203674
	no	15.1564	4.66115	0.644649	0.118784

## Sheet: Fig 4e
Quantification of cell proliferation
A375	Cell counts after 3 days
															shCTRL	shNECTIN1
shRNA		Exp1	Exp2	Exp3											1.12	0.78
	shCTRL#1	168	193	100											1.28667	0.853333
	shNECTIN1#1	117	128	48											0.666667	0.32
	shCTRL#2	166	166	107											1.10667	0.573333
	shNECTIN1#2	86	127	44											1.10667	0.846667
															0.713333	0.293333
		Exp1	Exp2	Exp3	Exp1	Exp2	Exp3	average	SD	p-value
	shCTRL	168	193	100	166	166	107	150	37.5073
	shNECTIN1	117	128	48	86	127	44	91.6667	38.5262	0.000164002
	ratio	Exp1	Exp2	Exp3	Exp1	Exp2	Exp3	average	SD	p-value
	shCTRL	1.12	1.28667	0.666667	1.10667	1.10667	0.713333	1	0.250049
	shNECTIN1	0.78	0.853333	0.32	0.573333	0.846667	0.293333	0.611111	0.256841	0.000164002

## Sheet: Fig 4g
Quantification of colony numbers in matrigel
shRNA
		Exp1	Exp2	Exp3	Exp4	Exp5	Exp6	average	SD	p-value
	shCTRL	62	31	52	54	35	72	51	15.6716
	shNECTIN1	23	22	10	25	25	40	24.1667	9.57949	0.00572143
	shCTRL	shNECTIN1
	62	23
	31	22
	52	10
	54	25
	35	25
	72	40
