# Supplementary material for: Loss of NECTIN1 triggers melanoma dissemination upon local IGF1 depletion
Source: Nat Genet. 2022 Oct 13;54(12):1839–52. doi: 10.1038/s41588-022-01191-z (PMC9729115; doi:10.1038/s41588-022-01191-z)
Supplement: Source Data Fig. 5 — Statistical Source Data. [file 41588_2022_1191_MOESM9_ESM.xlsx]

## Sheet: Fig 5a
Tandem mass-spectrometry			Total Summed SN	20591.4	29480.4	28190.6	32313.6	35951.8	26850.4
A375 cells shNECTIN1 vs shCTRL			Normalization Factor	1.74596	1.21952	1.27531	1.11259	1	1.33897
without serum
				tc-s632 -FBS Summed Signal to Noise						tc-s632 -FBS Normalized Relative Abundance
				shCTRL#1	shCTRL#2	shCTRL#3	shNECTIN#1	shNECTIN#2	shNECTIN#3	shCTRL#1	shCTRL#2	shCTRL#3	shNECTIN#1	shNECTIN#2	shNECTIN#3
Protein ID (Uniprot)	Gene Name	Protein Description	tc-s632g Quantified Peptides	126	128	130	127	129	131	126	128	130	127	129	131	Average C	Average P	Fold change	SD C	SD P	P-value	Ratio P1/C1	Ratio P2/C2	Ratio P3/C3	SD ratio	Log2 FC	-Log (p-value)
sp|Q9P2B2|FPRP_HUMAN	PTGFRN	Prostaglandin F2 receptor negative regulator OS=Homo sapiens GN=PTGFRN PE=1 SV=2	2	47.0819	58.2683	46.1263	96.6503	95.5966	60.7236	16.5557	14.3113	11.8475	21.657	19.2532	16.3752	14.2382	19.0952	1.34112	2.35499	2.64445	0.0012361	1.30813	1.34531	1.38217	0.0370212	0.423442	2.90795
sp|Q13509|TBB3_HUMAN	TUBB3	Tubulin beta-3 chain OS=Homo sapiens GN=TUBB3 PE=1 SV=2	2	56.6705	120.039	88.3761	102.448	162.428	96.9984	12.9453	19.1527	14.7459	14.9128	21.251	16.9924	15.6146	17.7187	1.13475	3.19358	3.23096	0.00146328	1.15199	1.10956	1.15235	0.0245988	0.18238	2.83467
sp|Q7Z2W4|ZCCHV_HUMAN	ZC3HAV1	Zinc finger CCCH-type antiviral protein 1 OS=Homo sapiens GN=ZC3HAV1 PE=1 SV=3	1	57.154	67.6624	103.512	70.4566	63.7223	84.2723	17.5294	14.4951	23.1896	13.7703	11.1938	19.8217	18.4047	14.9286	0.81113	4.41287	4.42904	0.00168334	0.785555	0.772248	0.854766	0.0443028	-0.301995	2.77383
sp|P19338|NUCL_HUMAN	NCL	Nucleolin OS=Homo sapiens GN=NCL PE=1 SV=3	3	162.275	204.467	213.864	219.182	205.89	175.647	19.0106	16.7309	18.3006	16.3625	13.8148	15.7805	18.014	15.3193	0.850408	1.16653	1.33501	0.00186981	0.860706	0.825705	0.862295	0.0206819	-0.233773	2.7282
sp|P23229|ITA6_HUMAN	ITGA6	Integrin alpha-6 OS=Homo sapiens GN=ITGA6 PE=1 SV=5	3	80.4986	115.673	87.3605	262.284	295.074	179.262	11.5208	11.5633	9.13259	23.9205	24.1876	19.6752	10.7389	22.5944	2.10398	1.39127	2.53162	0.00308145	2.07628	2.09176	2.1544	0.0413659	1.07312	2.51124
sp|P63173|RL38_HUMAN	RPL38	60S ribosomal protein L38 OS=Homo sapiens GN=RPL38 PE=1 SV=2	1	15.37	30.4887	22.9821	37.9117	56.4953	35.8493	11.1813	15.4921	12.2121	17.5749	23.5394	20.0002	12.9618	20.3715	1.57165	2.25107	2.99956	0.00476876	1.57181	1.51945	1.63774	0.0592729	0.652284	2.32159
sp|Q969P0|IGSF8_HUMAN	IGSF8	Immunoglobulin superfamily member 8 OS=Homo sapiens GN=IGSF8 PE=1 SV=1	3	74.7542	99.1957	92.9276	124.725	128.269	95.487	17.0636	15.8154	15.4939	18.1422	16.7696	16.7153	16.1243	17.209	1.06727	0.829163	0.808597	0.00502646	1.06321	1.06033	1.07883	0.00995294	0.0939278	2.29874
sp|Q8N0X7|SPG20_HUMAN	SPG20	Spartin OS=Homo sapiens GN=SPG20 PE=1 SV=1	1	24.7767	33.5423	45.3423	46.6978	50.8277	48.7805	13.9506	13.1915	18.6481	16.7551	16.3913	21.0635	15.2634	18.07	1.18388	2.95571	2.59883	0.00644756	1.20103	1.24257	1.12952	0.0571803	0.243519	2.1906
sp|P05556|ITB1_HUMAN	ITGB1	Integrin beta-1 OS=Homo sapiens GN=ITGB1 PE=1 SV=2	3	86.871	141.197	94.7441	158.919	203.577	115.882	15.473	17.5662	12.3263	18.0375	20.768	15.8289	15.1219	18.2115	1.20431	2.63752	2.47412	0.00791605	1.16574	1.18227	1.28415	0.0641286	0.268213	2.10149
sp|P08582|TRFM_HUMAN	MFI2	Melanotransferrin OS=Homo sapiens GN=MFI2 PE=1 SV=2	1	23.1148	48.0281	33.5426	58.2052	77.7806	51.8632	11.4105	16.5601	12.0946	18.3095	21.9913	19.634	13.3551	19.9783	1.49593	2.79661	1.86487	0.00875971	1.60462	1.32797	1.62336	0.1654	0.581045	2.05751
sp|P61247|RS3A_HUMAN	RPS3A	40S ribosomal protein S3a OS=Homo sapiens GN=RPS3A PE=1 SV=2	1	20.4249	26.5365	27.8479	31.012	31.2933	25.4306	17.5338	15.9115	17.4618	16.9647	15.3862	16.742	16.969	16.3643	0.964363	0.916546	0.854331	0.00936244	0.967545	0.966987	0.958776	0.00490961	-0.0523521	2.02861
sp|Q99623|PHB2_HUMAN	PHB2	Prohibitin-2 OS=Homo sapiens GN=PHB2 PE=1 SV=2	2	96.7847	136.128	123.042	95.6259	115.396	83.8196	20.4596	20.0998	18.9988	12.8816	13.9717	13.5885	19.8528	13.4806	0.679028	0.761086	0.553008	0.00986308	0.629608	0.695114	0.715229	0.044771	-0.558457	2.00599
sp|Q96RQ3|MCCA_HUMAN	MCCC1	Methylcrotonoyl-CoA carboxylase subunit alpha, mitochondrial OS=Homo sapiens GN=MCCC1 PE=1 SV=3	4	182.366	262.684	231.306	357.156	375.787	272.359	15.3701	15.4639	14.2398	19.182	18.1402	17.604	15.0246	18.3087	1.21858	0.68131	0.802379	0.00996229	1.248	1.17306	1.23625	0.0403059	0.285202	2.00164
sp|P17980|PRS6A_HUMAN	PSMC3	26S protease regulatory subunit 6A OS=Homo sapiens GN=PSMC3 PE=1 SV=3	1	68.9985	89.0831	97.3447	120.77	126.463	107.645	15.8884	14.3281	16.3733	17.7216	16.679	19.0095	15.53	17.8034	1.14639	1.06867	1.16739	0.0105208	1.11537	1.16408	1.16101	0.0272744	0.197096	1.97795
sp|P09382|LEG1_HUMAN	LGALS1	Galectin-1 OS=Homo sapiens GN=LGALS1 PE=1 SV=2	2	50.7746	91.049	54.42	123.289	161.724	78.3505	13.1745	16.5013	10.3141	20.3852	24.0342	15.5907	13.33	20.0034	1.50063	3.09652	4.23466	0.0109631	1.54732	1.45651	1.5116	0.0457488	0.585571	1.96007
sp|P16144|ITB4_HUMAN	ITGB4	Integrin beta-4 OS=Homo sapiens GN=ITGB4 PE=1 SV=5	2	47.4274	42.4064	57.7572	232.719	227.796	147.106	9.2846	5.79854	8.25891	29.0314	25.5415	22.0851	7.78068	25.5527	3.28411	1.79156	3.47313	0.0121001	3.12683	4.40481	2.6741	0.897551	1.7155	1.91721
sp|Q9HCU4|CELR2_HUMAN	CELSR2	Cadherin EGF LAG seven-pass G-type receptor 2 OS=Homo sapiens GN=CELSR2 PE=1 SV=1	2	46.3615	64.4759	66.0927	122.161	120.805	91.2232	12.9985	12.6266	13.5354	21.8258	19.3993	19.6145	13.0535	20.2798	1.55359	0.456905	1.34312	0.0127883	1.6791	1.53639	1.44912	0.116098	0.63561	1.89319
sp|P01130|LDLR_HUMAN	LDLR	Low-density lipoprotein receptor OS=Homo sapiens GN=LDLR PE=1 SV=1	1	10.4081	17.142	14.1655	23.5539	27.765	17.4611	13.5116	15.5435	13.4322	19.4849	20.6442	17.3837	14.1624	19.1709	1.35365	1.19669	1.65278	0.013392	1.44209	1.32816	1.29417	0.0774764	0.43685	1.87315
sp|P05023|AT1A1_HUMAN	ATP1A1	Sodium/potassium-transporting ATPase subunit alpha-1 OS=Homo sapiens GN=ATP1A1 PE=1 SV=1	5	169.208	250.369	178.616	314.627	349.898	197.103	16.4823	17.0345	12.7086	19.5296	19.521	14.724	15.4085	17.9249	1.16331	2.35437	2.77207	0.0137618	1.18489	1.14597	1.15858	0.019855	0.21824	1.86133
sp|Q9Y2H2|SAC2_HUMAN	INPP5F	Phosphatidylinositide phosphatase SAC2 OS=Homo sapiens GN=INPP5F PE=1 SV=3	1	65.6441	89.5735	99.5771	52.4659	68.0339	47.1875	21.2076	20.2128	23.4983	10.8012	12.5889	11.6912	21.6396	11.6938	0.540387	1.68481	0.893809	0.0149363	0.509311	0.622814	0.497531	0.0691829	-0.887935	1.82576
sp|Q09666|AHNK_HUMAN	AHNAK	Neuroblast differentiation-associated protein AHNAK OS=Homo sapiens GN=AHNAK PE=1 SV=2	3	148.932	198.623	214.148	295.573	312.577	278.233	14.5322	13.5371	15.263	18.3785	17.4689	20.8203	14.4441	18.8892	1.30775	0.866313	1.7331	0.0153217	1.26467	1.29045	1.3641	0.0516016	0.387084	1.81469
sp|P08069|IGF1R_HUMAN	IGF1R	Insulin-like growth factor 1 receptor OS=Homo sapiens GN=IGF1R PE=1 SV=1	2	75.5775	122.738	68.1505	155.137	182.272	84.4258	15.7753	17.8944	10.3905	20.6349	21.7907	13.5144	14.6867	18.6466	1.26962	3.86856	4.48208	0.0156975	1.30805	1.21774	1.30065	0.0501413	0.344402	1.80417
sp|P83731|RL24_HUMAN	RPL24	60S ribosomal protein L24 OS=Homo sapiens GN=RPL24 PE=1 SV=1	3	255.63	354.23	367.542	353.268	395.586	322.057	17.3876	16.8293	18.2606	15.312	15.4111	16.7994	17.4925	15.8408	0.90558	0.721442	0.831644	0.0161261	0.880631	0.915732	0.919981	0.0215969	-0.143085	1.79247
sp|P11498|PYC_HUMAN	PC	Pyruvate carboxylase, mitochondrial OS=Homo sapiens GN=PC PE=1 SV=2	7	316.594	454.058	477.556	434.042	462.048	369.82	17.5165	17.5472	19.2997	15.303	14.6419	15.6917	18.1211	15.2122	0.839473	1.02079	0.53077	0.0186197	0.873636	0.834428	0.813054	0.0307256	-0.252444	1.73003
sp|P62753|RS6_HUMAN	RPS6	40S ribosomal protein S6 OS=Homo sapiens GN=RPS6 PE=1 SV=1	1	44.6637	59.6586	64.3675	58.6705	64.4981	51.4086	18.0749	16.8635	19.027	15.1301	14.9497	15.9548	17.9884	15.3449	0.853042	1.08435	0.535866	0.0187096	0.837079	0.886516	0.838537	0.0281312	-0.229312	1.72793
sp|O95816|BAG2_HUMAN	BAG2	BAG family molecular chaperone regulator 2 OS=Homo sapiens GN=BAG2 PE=1 SV=1	1	9.87591	20.1342	18.8399	26.0423	31.6497	25.4374	10.7428	15.2977	14.9692	18.0518	19.7185	21.2201	13.6699	19.6634	1.43845	2.54029	1.58488	0.0192416	1.68037	1.28899	1.41758	0.199487	0.524514	1.71576
sp|Q13501|SQSTM_HUMAN	SQSTM1	Sequestosome-1 OS=Homo sapiens GN=SQSTM1 PE=1 SV=1	4	230.781	307.44	304.447	296.436	301.426	207.813	19.4127	18.0634	18.706	15.8898	14.5222	13.4059	18.7274	14.606	0.779926	0.674913	1.24409	0.0198437	0.818526	0.803958	0.716661	0.0550896	-0.358591	1.70238
sp|P62891|RL39_HUMAN	RPL39	60S ribosomal protein L39 OS=Homo sapiens GN=RPL39 PE=1 SV=2	1	20.8193	26.3266	31.0999	26.2653	27.2188	23.1849	18.5834	16.4137	20.2769	14.9398	13.9154	15.8709	18.4247	14.9087	0.809168	1.93646	0.978122	0.0239701	0.803929	0.847788	0.782707	0.0331899	-0.305489	1.62033
sp|P13760|2B14_HUMAN	HLA-DRB1	HLA class II histocompatibility antigen, DRB1-4 beta chain OS=Homo sapiens GN=HLA-DRB1 PE=1 SV=1	1	44.6809	60.625	50.1208	41.1681	48.7409	34.5723	21.8703	20.727	17.9198	12.8409	13.6644	12.9776	20.1724	13.161	0.652427	2.03281	0.441328	0.0271825	0.587138	0.659257	0.724208	0.0685661	-0.616112	1.56571
sp|Q30134|2B18_HUMAN	HLA-DRB1	HLA class II histocompatibility antigen, DRB1-8 beta chain OS=Homo sapiens GN=HLA-DRB1 PE=1 SV=2	1	100.033	148.586	100.687	77.7614	115.71	59.7011	22.788	23.6425	16.754	11.2883	15.0973	10.4299	21.0615	12.2718	0.582667	3.75479	2.48428	0.0278761	0.495361	0.638566	0.622532	0.0784613	-0.779257	1.55477
sp|P62258|1433E_HUMAN	YWHAE	14-3-3 protein epsilon OS=Homo sapiens GN=YWHAE PE=1 SV=1	1	23.6036	32.6624	30.9301	40.4249	45.6248	31.9887	16.2298	15.6868	15.5345	17.7127	17.9681	16.8681	15.817	17.5163	1.10743	0.365457	0.575674	0.0286859	1.09137	1.14542	1.08585	0.0329178	0.147217	1.54233
sp|Q9HCC0|MCCB_HUMAN	MCCC2	Methylcrotonoyl-CoA carboxylase beta chain, mitochondrial OS=Homo sapiens GN=MCCC2 PE=1 SV=1	8	526.67	641.969	593.315	919.046	930.03	710.977	17.1441	14.5963	14.1073	19.064	17.3396	17.7487	15.2826	18.0508	1.18114	1.63057	0.90103	0.0307675	1.11199	1.18794	1.25812	0.0730868	0.240174	1.51191
sp|P08648|ITA5_HUMAN	ITGA5	Integrin alpha-5 OS=Homo sapiens GN=ITGA5 PE=1 SV=2	2	33.3816	53.4549	27.7615	80.2253	102.638	68.8752	13.1566	14.7156	7.99211	20.1488	23.1692	20.8178	11.9548	21.3786	1.78829	3.51916	1.58635	0.0328851	1.53146	1.57447	2.60479	0.607654	0.838582	1.483
sp|Q06830|PRDX1_HUMAN	PRDX1	Peroxiredoxin-1 OS=Homo sapiens GN=PRDX1 PE=1 SV=1	5	173.235	311.028	221.972	349.877	508.599	338.524	13.0597	16.3776	12.223	16.8079	21.9603	19.5714	13.8868	19.4466	1.40037	2.19731	2.57846	0.0332151	1.28701	1.34088	1.6012	0.168019	0.485805	1.47866
sp|Q99497|PARK7_HUMAN	PARK7	Protein DJ-1 OS=Homo sapiens GN=PARK7 PE=1 SV=2	1	16.6014	26.6041	20.9404	33.7544	39.0982	29.3338	14.204	15.8989	13.0868	18.4034	19.1597	19.2473	14.3966	18.9368	1.31537	1.41591	0.464013	0.0336256	1.29565	1.20509	1.47074	0.135047	0.395467	1.47333
sp|P13762|DRB4_HUMAN	HLA-DRB4	HLA class II histocompatibility antigen, DR beta 4 chain OS=Homo sapiens GN=HLA-DRB4 PE=1 SV=2	1	45.6585	68.9095	49.4929	55.6422	62.8539	39.3496	19.7165	20.7845	15.6111	15.3113	15.5455	13.0312	18.704	14.6293	0.78215	2.73127	1.38901	0.0351849	0.776576	0.747939	0.834739	0.0442289	-0.354483	1.45364
sp|Q9C004|SPY4_HUMAN	SPRY4	Protein sprouty homolog 4 OS=Homo sapiens GN=SPRY4 PE=1 SV=2	1	21.8058	33.905	36.7477	28.4274	33.9163	25.9714	16.8012	18.2467	20.6814	13.9574	14.9672	15.3461	18.5764	14.7569	0.79439	1.96102	0.717821	0.0381585	0.830743	0.820271	0.742025	0.0484822	-0.33208	1.41841
sp|P50443|S26A2_HUMAN	SLC26A2	Sulfate transporter OS=Homo sapiens GN=SLC26A2 PE=1 SV=2	1	17.6131	65.7039	26.5372	46.631	114.996	58.4606	7.88758	20.5519	8.68051	13.3071	29.4955	20.0774	12.3733	20.96	1.69397	7.09393	8.13022	0.0384734	1.6871	1.43517	2.31292	0.451953	0.760405	1.41484
sp|Q02543|RL18A_HUMAN	RPL18A	60S ribosomal protein L18a OS=Homo sapiens GN=RPL18A PE=1 SV=2	1	41.4791	47.5747	48.9259	41.22	44.6631	33.7896	22.0391	17.656	18.9883	13.9564	13.5919	13.7684	19.5611	13.7722	0.70406	2.24698	0.182306	0.0400326	0.633257	0.769814	0.725099	0.0696204	-0.506229	1.39759
sp|Q15014|MO4L2_HUMAN	MORF4L2	Mortality factor 4-like protein 2 OS=Homo sapiens GN=MORF4L2 PE=1 SV=1	1	14.1549	19.9584	24.756	16.9708	17.3151	14.87	18.0747	17.8009	23.0901	13.8092	12.6635	14.5616	19.6552	13.6781	0.695901	2.97786	0.955821	0.0442098	0.764006	0.711397	0.630643	0.0671748	-0.523046	1.35448
sp|P40939|ECHA_HUMAN	HADHA	Trifunctional enzyme subunit alpha, mitochondrial OS=Homo sapiens GN=HADHA PE=1 SV=2	1	13.5195	43.2211	14.3008	25.3969	60.2482	21.4261	11.1476	24.8926	8.6132	13.3445	28.4532	13.5488	14.8845	18.4489	1.23947	8.75944	8.66464	0.0458399	1.19708	1.14304	1.57303	0.234218	0.309723	1.33876
sp|P18124|RL7_HUMAN	RPL7	60S ribosomal protein L7 OS=Homo sapiens GN=RPL7 PE=1 SV=1	3	251.373	306.377	316.709	297.243	281.585	267.36	20.0707	17.0865	18.4709	15.1237	12.8771	16.371	18.5427	14.7906	0.797652	1.4934	1.7706	0.0480073	0.753519	0.753644	0.886317	0.0766348	-0.326169	1.31869
sp|P19022|CADH2_HUMAN	CDH2	Cadherin-2 OS=Homo sapiens GN=CDH2 PE=1 SV=4	1	16.5399	31.024	21.4373	19.9078	21.5945	10.6391	18.9936	24.8843	17.9815	14.568	14.2031	9.36947	20.6198	12.7135	0.616568	3.72765	2.90177	0.050123	0.766994	0.570766	0.52106	0.130038	-0.697668	1.29996
sp|P06748|NPM_HUMAN	NPM1	Nucleophosmin OS=Homo sapiens GN=NPM1 PE=1 SV=2	2	53.2957	70.3657	68.2633	87.946	90.2798	71.622	16.9202	15.6036	15.83	17.7922	16.416	17.4379	16.1179	17.2154	1.06809	0.703896	0.714555	0.0502664	1.05154	1.05206	1.10157	0.0287351	0.0950303	1.29872
sp|P21860|ERBB3_HUMAN	ERBB3	Receptor tyrosine-protein kinase erbB-3 OS=Homo sapiens GN=ERBB3 PE=1 SV=1	2	182.618	294.896	195.904	218.101	256.066	154.536	19.5136	22.0098	15.2904	14.8509	15.6715	12.6637	18.938	14.3954	0.760134	3.39646	1.55482	0.0515292	0.761054	0.712026	0.828208	0.0583261	-0.395675	1.28795
sp|O95373|IPO7_HUMAN	IPO7	Importin-7 OS=Homo sapiens GN=IPO7 PE=1 SV=1	2	55.16	68.8209	69.6775	88.5661	88.6159	70.5608	17.4872	15.2395	16.1351	17.8923	16.0907	17.1552	16.2873	17.0461	1.04659	1.13158	0.905752	0.053787	1.02316	1.05585	1.06322	0.0213221	0.0656927	1.26932
sp|P16402|H13_HUMAN	HIST1H1D	Histone H1.3 OS=Homo sapiens GN=HIST1H1D PE=1 SV=2	1	37.4685	48.598	66.9749	48.6728	44.757	45.1307	17.7076	16.0422	23.12	14.6582	12.1149	16.3569	18.9566	14.3767	0.758399	3.70051	2.13497	0.0549778	0.827792	0.755189	0.707478	0.0605848	-0.398971	1.25981
sp|O60353|FZD6_HUMAN	FZD6	Frizzled-6 OS=Homo sapiens GN=FZD6 PE=1 SV=2	1	13.0606	15.2443	18.8111	21.3892	20.1285	19.7202	16.8024	13.6983	17.6768	17.5349	14.8315	19.456	16.0592	17.2741	1.07566	2.09078	2.32328	0.0575936	1.0436	1.08272	1.10065	0.0291763	0.105216	1.23963
sp|P29317|EPHA2_HUMAN	EPHA2	Ephrin type-A receptor 2 OS=Homo sapiens GN=EPHA2 PE=1 SV=2	6	476.412	632.403	515.623	876.74	838.656	547.678	17.3001	16.0403	13.6767	20.288	17.4428	15.252	15.6724	17.6609	1.12688	1.83952	2.52506	0.0582486	1.17271	1.08743	1.11518	0.0434945	0.172337	1.23471
sp|P22626|ROA2_HUMAN	HNRNPA2B1	Heterogeneous nuclear ribonucleoproteins A2/B1 OS=Homo sapiens GN=HNRNPA2B1 PE=1 SV=2	1	110.327	154.054	215.904	170.417	179.8	200.23	14.8936	14.5259	21.2893	14.66	13.9019	20.7292	16.903	16.4304	0.972041	3.80314	3.74218	0.0596378	0.984311	0.957039	0.973692	0.0137471	-0.0409116	1.22448
sp|P11216|PYGB_HUMAN	PYGB	Glycogen phosphorylase, brain form OS=Homo sapiens GN=PYGB PE=1 SV=5	1	26.1705	40.3497	37.9733	38.6359	44.5989	30.9159	16.7798	18.0704	17.7842	15.7858	16.3781	15.2017	17.5448	15.7885	0.899898	0.677799	0.588224	0.0621888	0.940763	0.906352	0.854784	0.0432738	-0.152166	1.20629
sp|Q00341|VIGLN_HUMAN	HDLBP	Vigilin OS=Homo sapiens GN=HDLBP PE=1 SV=2	2	124.251	174.082	208.36	219.595	223.788	209.974	15.0211	14.6997	18.3992	16.9171	15.4955	19.4672	16.04	17.2933	1.07813	2.04944	2.01241	0.06316	1.12622	1.05413	1.05805	0.0405382	0.108534	1.19956
sp|P16070|CD44_HUMAN	CD44	CD44 antigen OS=Homo sapiens GN=CD44 PE=1 SV=3	7	319.088	681.573	336.55	614.438	874.484	394.059	14.2731	21.2948	10.9961	17.5141	22.404	13.5178	15.5214	17.812	1.14758	5.26158	4.45061	0.0672676	1.22707	1.05209	1.22932	0.101681	0.198592	1.17219
sp|Q86X27|RGPS2_HUMAN	RALGPS2	Ras-specific guanine nucleotide-releasing factor RalGPS2 OS=Homo sapiens GN=RALGPS2 PE=1 SV=1	1	12.6495	36.3291	18.2726	45.1448	57.8698	26.295	9.47883	19.0147	10.0015	21.5571	24.837	15.1109	12.8317	20.5017	1.59774	5.36102	4.94821	0.0741551	2.27424	1.3062	1.51087	0.510183	0.676033	1.12986
sp|P30101|PDIA3_HUMAN	PDIA3	Protein disulfide-isomerase A3 OS=Homo sapiens GN=PDIA3 PE=1 SV=4	1	43.8837	61.1532	65.2423	65.0967	63.6765	52.0332	17.4066	16.9427	18.9026	16.454	14.4662	15.828	17.7506	15.5827	0.877869	1.02426	1.01632	0.0754261	0.945273	0.853833	0.837345	0.05814	-0.187922	1.12248
sp|P37108|SRP14_HUMAN	SRP14	Signal recognition particle 14 kDa protein OS=Homo sapiens GN=SRP14 PE=1 SV=2	1	36.6296	76.5319	47.1736	76.188	100.672	64.4982	13.0719	19.0767	12.2967	17.3259	20.577	17.6519	14.8151	18.5182	1.24996	3.71093	1.79036	0.0839417	1.32543	1.07865	1.43549	0.182737	0.321879	1.07602
sp|Q15262-3|PTPRK_HUMAN	PTPRK	Isoform 3 of Receptor-type tyrosine-protein phosphatase kappa OS=Homo sapiens GN=PTPRK	1	15.8079	21.4835	24.5101	41.5283	42.5651	27.1464	13.1319	12.4656	14.8724	21.9836	20.2522	17.2942	13.49	19.8434	1.47097	1.24273	2.37128	0.0856606	1.67406	1.62466	1.16284	0.281976	0.556771	1.06722
sp|P46781|RS9_HUMAN	RPS9	40S ribosomal protein S9 OS=Homo sapiens GN=RPS9 PE=1 SV=3	2	44.6993	55.7162	77.1699	52.4473	62.3708	57.1156	17.6726	15.3863	22.2859	13.2137	14.1237	17.3177	18.4483	14.885	0.806852	3.5146	2.15534	0.0915975	0.747694	0.917937	0.777069	0.0910028	-0.309625	1.03812
sp|P50454|SERPH_HUMAN	SERPINH1	Serpin H1 OS=Homo sapiens GN=SERPINH1 PE=1 SV=2	1	12.0836	19.8409	19.5883	25.6611	32.4147	20.2147	13.327	15.2844	15.7803	18.0348	20.4759	17.0977	14.7972	18.5361	1.25268	1.29719	1.74399	0.0918496	1.35326	1.33966	1.08349	0.151978	0.325014	1.03692
sp|P61604|CH10_HUMAN	HSPE1	10 kDa heat shock protein, mitochondrial OS=Homo sapiens GN=HSPE1 PE=1 SV=2	2	58.7938	84.1623	110.559	79.3243	83.9293	74.757	16.595	16.5927	22.7941	14.2677	13.5683	16.1821	18.6606	14.6727	0.786292	3.57973	1.35312	0.0952315	0.859758	0.817728	0.709922	0.0772866	-0.346863	1.02122
sp|P25445|TNR6_HUMAN	FAS	Tumor necrosis factor receptor superfamily member 6 OS=Homo sapiens GN=FAS PE=1 SV=1	1	41.3976	52.8714	45.0844	73.6615	82.2025	67.6707	16.097	14.3596	12.805	18.252	18.3071	20.1793	14.4205	18.9128	1.31152	1.64686	1.09713	0.0991821	1.13388	1.2749	1.5759	0.225781	0.391241	1.00357
sp|Q9UQ80|PA2G4_HUMAN	PA2G4	Proliferation-associated protein 2G4 OS=Homo sapiens GN=PA2G4 PE=1 SV=3	1	64.6288	63.8822	83.0884	62.7928	67.2215	58.0611	22.059	15.2297	20.7149	13.6575	13.1411	15.1978	19.3345	13.9988	0.724031	3.61783	1.06996	0.0997499	0.619135	0.862862	0.733665	0.121937	-0.465876	1.00109
sp|P06733|ENOA_HUMAN	ENO1	Alpha-enolase OS=Homo sapiens GN=ENO1 PE=1 SV=2	3	69.9833	89.4244	103.821	131.745	115.718	109.235	15.8233	14.1225	17.1463	18.9818	14.9854	18.9408	15.6973	17.636	1.1235	1.51582	2.29559	0.100684	1.19961	1.0611	1.10466	0.0708259	0.168005	0.997039
sp|Q15758|AAAT_HUMAN	SLC1A5	Neutral amino acid transporter B(0) OS=Homo sapiens GN=SLC1A5 PE=1 SV=2	1	49.8649	67.7275	56.9491	90.7012	87.4087	58.6665	17.0992	16.2218	14.2643	19.8196	17.1673	15.4279	15.8618	17.4716	1.10149	1.45134	2.21162	0.102344	1.1591	1.05828	1.08157	0.0527811	0.139458	0.989936
sp|Q00059|TFAM_HUMAN	TFAM	Transcription factor A, mitochondrial OS=Homo sapiens GN=TFAM PE=1 SV=1	1	21.6793	22.691	27.5573	23.2321	24.3147	21.4143	21.0867	15.4159	19.5786	14.3997	13.5456	15.9736	18.6937	14.6396	0.783129	2.93711	1.23166	0.102478	0.68288	0.878675	0.815869	0.0999716	-0.352678	0.98937
sp|P13612|ITA4_HUMAN	ITGA4	Integrin alpha-4 OS=Homo sapiens GN=ITGA4 PE=1 SV=3	1	25.2705	31.5767	31.7351	30.2525	34.8038	26.9523	19.381	16.9154	17.7781	14.7851	15.2881	15.8523	18.0248	15.3085	0.849303	1.25119	0.533904	0.102489	0.762867	0.903801	0.89168	0.0781047	-0.235648	0.989321
sp|O95297|MPZL1_HUMAN	MPZL1	Myelin protein zero-like protein 1 OS=Homo sapiens GN=MPZL1 PE=1 SV=1	1	155.819	180.91	195.599	318.166	241.929	222.031	16.636	13.491	15.2537	21.6462	14.7938	18.1793	15.1269	18.2064	1.20358	1.57633	3.42628	0.102986	1.30117	1.09657	1.19179	0.10238	0.267335	0.98722
sp|Q13435|SF3B2_HUMAN	SF3B2	Splicing factor 3B subunit 2 OS=Homo sapiens GN=SF3B2 PE=1 SV=2	2	72.0084	87.5593	96.8711	90.8957	88.9519	88.2396	18.9264	16.0746	18.5978	15.2241	13.3908	17.7863	17.8663	15.467	0.865711	1.56031	2.20778	0.105211	0.804381	0.83304	0.956362	0.0807548	-0.208043	0.977941
sp|Q12913|PTPRJ_HUMAN	PTPRJ	Receptor-type tyrosine-protein phosphatase eta OS=Homo sapiens GN=PTPRJ PE=1 SV=3	1	19.6378	20.0328	21.4588	32.9873	36.5052	29.6754	17.2274	12.275	13.7504	18.4406	18.342	19.9645	14.4176	18.9157	1.31199	2.54273	0.909631	0.111537	1.07042	1.49426	1.45193	0.233443	0.391755	0.952582
sp|Q8WUM9|S20A1_HUMAN	SLC20A1	Sodium-dependent phosphate transporter 1 OS=Homo sapiens GN=SLC20A1 PE=1 SV=1	2	31.9494	41.2444	31.2585	52.2927	61.9427	35.4256	17.7933	16.044	12.7158	18.5582	19.7583	15.1303	15.5177	17.8156	1.14808	2.57933	2.40173	0.114684	1.04299	1.23151	1.18988	0.0990366	0.199226	0.940498
sp|Q14697-2|GANAB_HUMAN	GANAB	Isoform 2 of Neutral alpha-glucosidase AB OS=Homo sapiens GN=GANAB	1	20.5772	33.9316	37.726	42.6862	50.2957	37.5006	13.1399	15.1343	17.5966	17.3698	18.3951	18.3645	15.2902	18.0431	1.18004	2.23244	0.583333	0.116328	1.32191	1.21546	1.04364	0.14041	0.238836	0.934316
sp|Q92841|DDX17_HUMAN	DDX17	Probable ATP-dependent RNA helicase DDX17 OS=Homo sapiens GN=DDX17 PE=1 SV=2	3	112.199	140.965	203.842	180.09	187.498	211.447	15.0833	13.2365	20.0163	15.4276	14.4368	21.7994	16.112	17.2213	1.06885	3.50504	3.99563	0.117421	1.02283	1.09068	1.08908	0.0387229	0.0960533	0.930255
sp|P14314|GLU2B_HUMAN	PRKCSH	Glucosidase 2 subunit beta OS=Homo sapiens GN=PRKCSH PE=1 SV=2	3	102.602	146.536	157.896	157.237	157.7	131.779	16.7687	16.7278	18.8493	16.3756	14.7618	16.5167	17.4486	15.8847	0.910373	1.21324	0.97503	0.119355	0.976563	0.882471	0.87625	0.0562062	-0.135471	0.923158
sp|Q96IU4|ABHEB_HUMAN	ABHD14B	Alpha/beta hydrolase domain-containing protein 14B OS=Homo sapiens GN=ABHD14B PE=1 SV=1	1	10.6803	19.9241	23.077	15.7365	19.4452	16.9935	14.118	18.3958	22.2818	13.2556	14.722	17.2269	18.2652	15.0681	0.824965	4.08349	2.00816	0.122177	0.938915	0.800288	0.773137	0.0889163	-0.277596	0.913011
sp|P32004|L1CAM_HUMAN	L1CAM	Neural cell adhesion molecule L1 OS=Homo sapiens GN=L1CAM PE=1 SV=2	1	14.0247	18.4873	15.115	25.9583	30.6043	15.706	16.6775	15.3555	13.1289	19.6705	20.8443	14.3232	15.054	18.2793	1.21425	1.79342	3.47602	0.12229	1.17946	1.35744	1.09096	0.135721	0.280066	0.912609
sp|Q8IUW5|RELL1_HUMAN	RELL1	RELT-like protein 1 OS=Homo sapiens GN=RELL1 PE=1 SV=1	1	52.988	101.191	101.919	74.8116	72.0554	53.5805	16.1477	21.5391	22.6866	14.5279	12.5766	12.522	20.1245	13.2089	0.656358	3.49147	1.14265	0.12235	0.89969	0.583899	0.551956	0.192208	-0.607445	0.912397
sp|P55084|ECHB_HUMAN	HADHB	Trifunctional enzyme subunit beta, mitochondrial OS=Homo sapiens GN=HADHB PE=1 SV=3	4	288.59	408.509	315.701	491.153	563.532	415.345	16.4084	16.2233	13.1112	17.7952	18.3514	18.1105	15.2476	18.0857	1.18613	1.8525	0.27892	0.123385	1.08452	1.13118	1.38129	0.159589	0.246262	0.908737
sp|P07355-2|ANXA2_HUMAN	ANXA2	Isoform 2 of Annexin A2 OS=Homo sapiens GN=ANXA2	1	9.52567	16.3037	13.4782	18.9372	22.6292	20.9578	13.256	15.8473	13.7004	16.7932	18.0365	22.3665	14.2679	19.0654	1.33625	1.38576	2.92564	0.135579	1.26684	1.13814	1.63255	0.256499	0.418185	0.867806
sp|P11166|GTR1_HUMAN	SLC2A1	Solute carrier family 2, facilitated glucose transporter member 1 OS=Homo sapiens GN=SLC2A1 PE=1 SV=2	3	210.654	271.571	262.194	351.351	358.884	252.227	17.3416	15.6155	15.7661	18.4315	16.9215	15.9238	16.2411	17.0923	1.05241	0.956058	1.26257	0.136986	1.06285	1.08364	1.01	0.0379635	0.0736991	0.863323
sp|P51571|SSRD_HUMAN	SSR4	Translocon-associated protein subunit delta OS=Homo sapiens GN=SSR4 PE=1 SV=1	1	19.2539	27.4669	22.8096	30.9967	38.756	23.8727	16.6906	16.6309	14.4429	17.1226	19.2424	15.8705	15.9215	17.4118	1.09361	1.28085	1.70443	0.141653	1.02588	1.15702	1.09885	0.0657086	0.129094	0.848773
sp|Q16698|DECR_HUMAN	DECR1	2,4-dienoyl-CoA reductase, mitochondrial OS=Homo sapiens GN=DECR1 PE=1 SV=1	1	18.785	30.3721	48.1785	49.7026	41.3288	53.8728	10.9311	12.3447	20.4781	18.4304	13.7744	24.0413	14.5846	18.7487	1.28551	5.15258	5.14087	0.143927	1.68605	1.11581	1.174	0.313778	0.36234	0.841857
sp|P06703|S10A6_HUMAN	S100A6	Protein S100-A6 OS=Homo sapiens GN=S100A6 PE=1 SV=1	1	35.9407	57.7535	29.3757	83.6495	150.556	42.7657	13.3079	14.9367	7.94501	19.7373	31.9292	12.1438	12.0632	21.2701	1.76322	3.65827	9.98134	0.144806	1.48313	2.13763	1.52848	0.365489	0.818213	0.839212
sp|Q02878|RL6_HUMAN	RPL6	60S ribosomal protein L6 OS=Homo sapiens GN=RPL6 PE=1 SV=3	2	168.793	250.945	188.855	237.822	279.875	177.676	18.1473	18.8447	14.831	16.2934	17.2341	14.6495	17.2743	16.059	0.929644	2.14456	1.30814	0.145178	0.89784	0.914531	0.987764	0.0478331	-0.105249	0.838099
sp|P51153|RAB13_HUMAN	RAB13	Ras-related protein Rab-13 OS=Homo sapiens GN=RAB13 PE=1 SV=1	1	32.2302	45.516	38.7223	57.5171	56.9413	39.6109	16.791	16.5627	14.7353	19.0947	16.9905	15.8258	16.0297	17.3037	1.07948	1.12678	1.65681	0.14617	1.1372	1.02583	1.07401	0.0558507	0.110333	0.835142
sp|P69905|HBA_HUMAN	HBA1	Hemoglobin subunit alpha OS=Homo sapiens GN=HBA1 PE=1 SV=2	2	106.633	150.96	129.486	79.2684	133.382	112.116	20.5243	20.2951	18.2046	9.72251	14.7041	16.5493	19.6747	13.6587	0.694225	1.27824	3.53144	0.15112	0.473707	0.724516	0.909071	0.218521	-0.526525	0.820677
sp|P62913|RL11_HUMAN	RPL11	60S ribosomal protein L11 OS=Homo sapiens GN=RPL11 PE=1 SV=2	2	206.06	332.577	452.698	318.608	338.637	389.594	14.0676	15.8588	22.5744	13.8607	13.2412	20.3973	17.5003	15.8331	0.904731	4.48469	3.96491	0.153402	0.985291	0.83494	0.903559	0.0752708	-0.144438	0.81417
sp|Q9Y653|GPR56_HUMAN	GPR56	G-protein coupled receptor 56 OS=Homo sapiens GN=GPR56 PE=1 SV=2	1	19.641	34.571	26.5449	46.8879	47.3631	29.2425	13.7726	16.9323	13.5961	20.9515	19.0221	15.7254	14.767	18.5663	1.25728	1.87729	2.64266	0.153529	1.52124	1.12342	1.15661	0.220728	0.330309	0.81381
sp|P27105|STOM_HUMAN	STOM	Erythrocyte band 7 integral membrane protein OS=Homo sapiens GN=STOM PE=1 SV=3	3	86.3969	129.26	162.119	115.862	151.223	122.151	15.7308	16.4388	21.561	13.443	15.7702	17.0563	17.9102	15.4231	0.861138	3.18145	1.8315	0.154761	0.854563	0.959327	0.791072	0.0849667	-0.215684	0.810339
sp|P50991|TCPD_HUMAN	CCT4	T-complex protein 1 subunit delta OS=Homo sapiens GN=CCT4 PE=1 SV=4	3	139.664	187.127	192.105	201.933	222.299	153.158	17.811	16.6683	17.8947	16.4101	16.237	14.9788	17.458	15.8753	0.909344	0.685145	0.781188	0.160028	0.921349	0.974123	0.837055	0.0691354	-0.137102	0.795805
sp|P04406|G3P_HUMAN	GAPDH	Glyceraldehyde-3-phosphate dehydrogenase OS=Homo sapiens GN=GAPDH PE=1 SV=3	3	101.502	178.191	202.133	179.482	235.167	193.515	13.1636	16.1413	19.1479	14.8328	17.468	19.2464	16.1509	17.1824	1.06386	2.99213	2.22064	0.162986	1.1268	1.08219	1.00515	0.0615428	0.0893147	0.787851
sp|P62847-4|RS24_HUMAN	RPS24	Isoform 4 of 40S ribosomal protein S24 OS=Homo sapiens GN=RPS24	1	25.7095	27.3272	26.1755	23.8596	27.5637	21.7975	23.0322	17.0997	17.1285	13.6209	14.1431	14.9756	19.0868	14.2465	0.746407	3.41683	0.683233	0.169692	0.591386	0.827095	0.874309	0.151566	-0.421965	0.770339
sp|P26640|SYVC_HUMAN	VARS	Valine--tRNA ligase OS=Homo sapiens GN=VARS PE=1 SV=4	1	18.401	24.267	18.4689	32.9131	37.7817	35.0463	15.5504	14.3242	11.4005	17.7244	18.2872	22.7132	13.7584	19.575	1.42277	2.13203	2.73235	0.173015	1.1398	1.27667	1.9923	0.457823	0.508698	0.761915
sp|P30837|AL1B1_HUMAN	ALDH1B1	Aldehyde dehydrogenase X, mitochondrial OS=Homo sapiens GN=ALDH1B1 PE=1 SV=3	1	18.3153	26.1851	27.0474	29.2665	39.2106	33.9153	14.8328	14.8121	15.9999	15.1036	18.1877	21.064	15.2149	18.1184	1.19083	0.67988	2.98077	0.174493	1.01826	1.2279	1.31651	0.153162	0.251972	0.758222
sp|P32119|PRDX2_HUMAN	PRDX2	Peroxiredoxin-2 OS=Homo sapiens GN=PRDX2 PE=1 SV=5	1	17.5563	27.8515	21.7905	28.168	44.424	32.0994	14.5169	16.0858	13.1611	14.8422	21.039	20.3551	14.5879	18.7454	1.285	1.46366	3.39754	0.17612	1.02241	1.30792	1.54662	0.262452	0.361765	0.754191
tr|E7ESP4|E7ESP4_HUMAN	ITGA2	Integrin alpha-2 OS=Homo sapiens GN=ITGA2 PE=2 SV=1	2	75.8595	109.649	83.7682	127.078	141.173	103.308	16.6835	16.8436	13.4567	17.8094	17.7826	17.424	15.6613	17.672	1.12839	1.91089	0.215209	0.176576	1.06749	1.05575	1.29482	0.134766	0.174262	0.75307
sp|Q99584|S10AD_HUMAN	S100A13	Protein S100-A13 OS=Homo sapiens GN=S100A13 PE=1 SV=1	1	27.5479	29.9051	25.6345	43.7005	44.4786	33.3726	18.8586	14.2994	12.8182	19.0637	17.4396	17.5205	15.3254	18.0079	1.17504	3.14816	0.915238	0.178824	1.01088	1.2196	1.36684	0.178864	0.232709	0.747574
sp|Q13308-6|PTK7_HUMAN	PTK7	Isoform 6 of Inactive tyrosine-protein kinase 7 OS=Homo sapiens GN=PTK7	1	10.2034	18.6539	20.1322	31.6451	29.0446	21.3333	11.2003	14.3024	16.1421	22.1357	18.2607	17.9589	13.8816	19.4517	1.40126	2.4976	2.32927	0.180361	1.97635	1.27676	1.11255	0.458717	0.486727	0.743858
sp|Q9ULW0|TPX2_HUMAN	TPX2	Targeting protein for Xklp2 OS=Homo sapiens GN=TPX2 PE=1 SV=2	1	14.8375	22.087	33.0342	24.6764	27.2126	33.7621	13.2956	13.8241	21.6219	14.0907	13.9664	23.2013	16.2472	17.0861	1.05163	4.66212	5.29629	0.180909	1.0598	1.01029	1.07305	0.0330778	0.0726319	0.742539
sp|Q4KMQ2-2|ANO6_HUMAN	ANO6	Isoform 2 of Anoctamin-6 OS=Homo sapiens GN=ANO6	1	25.3076	41.2942	32.524	55.0917	50.7451	40.216	14.6355	16.6801	13.7386	20.3022	16.808	17.8357	15.018	18.3153	1.21955	1.50759	1.79581	0.183429	1.38719	1.00767	1.29822	0.198483	0.286353	0.736532
sp|P62917|RL8_HUMAN	RPL8	60S ribosomal protein L8 OS=Homo sapiens GN=RPL8 PE=1 SV=2	1	32.8777	44.3586	58.6219	51.3056	43.7928	45.0297	16.5223	15.5704	21.5185	16.4299	12.6048	17.3541	17.8704	15.463	0.865285	3.19498	2.51798	0.184505	0.994408	0.809539	0.806477	0.107629	-0.208753	0.733993
sp|P40227|TCPZ_HUMAN	CCT6A	T-complex protein 1 subunit zeta OS=Homo sapiens GN=CCT6A PE=1 SV=3	3	81.7359	98.6992	114.567	112.385	120.721	94.6163	18.2577	15.3993	18.6928	15.9972	15.4448	16.2082	17.4499	15.8834	0.910226	1.78922	0.394222	0.192312	0.876187	1.00296	0.867081	0.0759556	-0.135703	0.715995
sp|P62701|RS4X_HUMAN	RPS4X	40S ribosomal protein S4, X isoform OS=Homo sapiens GN=RPS4X PE=1 SV=2	1	21.4337	29.9452	21.0826	25.7079	31.4378	19.8916	19.9584	19.4764	14.3395	15.2544	16.7666	14.2047	17.9247	15.4086	0.859627	3.11424	1.28789	0.197443	0.764312	0.86087	0.990601	0.113549	-0.218218	0.704558
sp|P08238|HS90B_HUMAN	HSP90AB1	Heat shock protein HSP 90-beta OS=Homo sapiens GN=HSP90AB1 PE=1 SV=4	2	59.4117	78.6108	85.4851	103.789	99.8045	105.974	15.58	14.3989	16.3745	17.344	14.9903	21.3123	15.4511	17.8822	1.15734	0.994068	3.19517	0.202013	1.11322	1.04107	1.30155	0.13449	0.21081	0.69462
sp|P62263|RS14_HUMAN	RPS14	40S ribosomal protein S14 OS=Homo sapiens GN=RPS14 PE=1 SV=3	1	33.7501	41.2045	52.6152	39.8609	50.7288	41.2483	18.0432	15.3864	20.5462	13.5796	15.5331	16.9114	17.9919	15.3414	0.852681	2.58032	1.67417	0.202725	0.752616	1.00954	0.823091	0.132752	-0.229922	0.693094
sp|Q96AG4|LRC59_HUMAN	LRRC59	Leucine-rich repeat-containing protein 59 OS=Homo sapiens GN=LRRC59 PE=1 SV=1	1	45.7465	45.5254	44.9323	36.6222	44.9111	37.5976	24.2998	16.8909	17.4336	12.3963	13.6636	15.3158	19.5414	13.7919	0.705778	4.12982	1.46401	0.2042	0.510138	0.808933	0.878526	0.195717	-0.502714	0.689944
sp|P08195-4|4F2_HUMAN	SLC3A2	Isoform 4 of 4F2 cell-surface antigen heavy chain OS=Homo sapiens GN=SLC3A2	5	621.879	910.871	588.593	768.226	996.882	553.212	19.6004	20.0525	13.5505	15.4294	17.9956	13.3717	17.7344	15.5989	0.879582	3.63044	2.31665	0.205222	0.787199	0.897428	0.986801	0.0999824	-0.18511	0.687776
sp|P62241|RS8_HUMAN	RPS8	40S ribosomal protein S8 OS=Homo sapiens GN=RPS8 PE=1 SV=2	1	49.7643	64.962	93.2428	64.4303	79.7148	72.396	16.2905	14.8535	22.2953	13.4403	14.9458	18.1746	17.8131	15.5202	0.871283	3.94766	2.4189	0.207513	0.825038	1.00622	0.815178	0.107564	-0.198786	0.682954
sp|P62834|RAP1A_HUMAN	RAP1A	Ras-related protein Rap-1A OS=Homo sapiens GN=RAP1A PE=1 SV=1	1	13.6129	17.9998	18.5511	17.0923	21.7398	15.9835	18.0694	16.6884	17.9864	14.4576	16.5278	16.2705	17.5814	15.7519	0.895943	0.774508	1.12832	0.208208	0.800113	0.990377	0.904597	0.0952853	-0.15852	0.681502
sp|Q9BQE3|TBA1C_HUMAN	TUBA1C	Tubulin alpha-1C chain OS=Homo sapiens GN=TUBA1C PE=1 SV=1	1	13.0953	22.7568	14.6445	20.1693	35.0078	19.1266	15.0074	18.2161	12.2588	14.7293	22.9785	16.8099	15.1608	18.1726	1.19866	2.9816	4.29009	0.208792	0.98147	1.26144	1.37125	0.200985	0.261419	0.680286
sp|P62899|RL31_HUMAN	RPL31	60S ribosomal protein L31 OS=Homo sapiens GN=RPL31 PE=1 SV=1	1	22.5093	30.3383	40.737	35.6743	31.7161	35.2957	15.9164	14.984	21.0404	16.0746	12.8448	19.1399	17.3136	16.0198	0.925272	3.26102	3.1479	0.218035	1.00994	0.857238	0.909674	0.0775886	-0.112051	0.661473
sp|P26038|MOES_HUMAN	MSN	Moesin OS=Homo sapiens GN=MSN PE=1 SV=3	1	30.5528	40.3896	39.5907	47.921	44.4081	30.6338	18.279	16.8781	17.3012	18.2696	15.217	14.0552	17.4861	15.8472	0.906278	0.71851	2.17672	0.221536	0.999485	0.901583	0.812383	0.0935848	-0.141975	0.654555
sp|Q6UVK1|CSPG4_HUMAN	CSPG4	Chondroitin sulfate proteoglycan 4 OS=Homo sapiens GN=CSPG4 PE=1 SV=2	35	1462.87	2467.3	1912.53	2333.11	2573.23	1463.63	16.8801	19.8859	16.1198	17.1556	17.0065	12.952	17.6286	15.7047	0.890864	1.99147	2.38508	0.223193	1.01632	0.855204	0.803482	0.111006	-0.166723	0.651319
sp|Q12906-7|ILF3_HUMAN	ILF3	Isoform 7 of Interleukin enhancer-binding factor 3 OS=Homo sapiens GN=ILF3	1	30.4568	39.0882	52.2904	49.1705	31.7369	35.722	17.6194	15.7945	22.0959	18.1265	10.5157	15.8481	18.5032	14.8301	0.801485	3.24234	3.90619	0.223655	1.02878	0.665781	0.717244	0.196413	-0.319252	0.650421
sp|O43852-4|CALU_HUMAN	CALU	Isoform 4 of Calumenin OS=Homo sapiens GN=CALU	1	45.8044	73.5542	78.2298	101.411	105.615	74.3781	13.613	15.2688	16.9824	19.2058	17.9778	16.9522	15.2881	18.0453	1.18035	1.68482	1.1283	0.231533	1.41085	1.17742	0.998219	0.206906	0.239213	0.635388
sp|Q9UIW2|PLXA1_HUMAN	PLXNA1	Plexin-A1 OS=Homo sapiens GN=PLXNA1 PE=1 SV=3	3	96.6019	126.839	96.3482	168.387	152.485	105.786	18.1809	16.6738	13.2451	20.1948	16.437	15.2684	16.0333	17.3001	1.07901	2.52947	2.57411	0.234034	1.11077	0.985796	1.15276	0.0868496	0.109708	0.63072
sp|O00571|DDX3X_HUMAN	DDX3X	ATP-dependent RNA helicase DDX3X OS=Homo sapiens GN=DDX3X PE=1 SV=3	1	22.3711	32.2672	35.7943	28.1287	39.5912	31.139	16.5057	16.6288	19.2905	13.2251	16.7306	17.6193	17.475	15.8583	0.907485	1.57346	2.32333	0.239737	0.801242	1.00612	0.913364	0.102592	-0.140055	0.620266
sp|Q8N1G4|LRC47_HUMAN	LRRC47	Leucine-rich repeat-containing protein 47 OS=Homo sapiens GN=LRRC47 PE=1 SV=1	1	19.5869	22.8424	30.3983	38.7389	38.4009	27.9206	15.5652	12.6789	17.6449	19.6172	17.4781	17.0156	15.2963	18.037	1.17917	2.49389	1.38789	0.248005	1.26033	1.37852	0.964336	0.213357	0.237772	0.605539
sp|Q14157-5|UBP2L_HUMAN	UBAP2L	Isoform 5 of Ubiquitin-associated protein 2-like OS=Homo sapiens GN=UBAP2L	1	19.5575	25.925	30.6948	28.2149	28.8527	17.0713	18.1621	16.8161	20.8209	16.6968	15.3463	12.1578	18.5997	14.7336	0.792144	2.03798	2.3307	0.248315	0.91932	0.9126	0.583922	0.191732	-0.336165	0.604998
sp|Q08174-2|PCDH1_HUMAN	PCDH1	Isoform 2 of Protocadherin-1 OS=Homo sapiens GN=PCDH1	1	9.08554	14.934	17.4694	28.649	20.8255	18.7382	11.8253	13.5766	16.6082	23.7615	15.5247	18.7036	14.0034	19.3299	1.38038	2.41984	4.15395	0.248357	2.00937	1.14349	1.12617	0.504992	0.465061	0.604924
sp|O60506-3|HNRPQ_HUMAN	SYNCRIP	Isoform 3 of Heterogeneous nuclear ribonucleoprotein Q OS=Homo sapiens GN=SYNCRIP	1	22.3677	16.6522	22.0214	21.8289	17.2126	19.524	25.1816	13.0944	18.1088	15.6601	11.0987	16.8564	18.7949	14.5384	0.77353	6.07272	3.03832	0.248371	0.621888	0.847594	0.930844	0.159858	-0.370471	0.604899
sp|Q7KZF4|SND1_HUMAN	SND1	Staphylococcal nuclease domain-containing protein 1 OS=Homo sapiens GN=SND1 PE=1 SV=1	4	112.505	119.356	146.833	187.121	177.565	140.3	17.811	13.1981	16.9794	18.8773	16.1005	17.0337	15.9962	17.3372	1.08383	2.45857	1.41306	0.248936	1.05987	1.2199	1.0032	0.112387	0.116141	0.603913
sp|Q01650|LAT1_HUMAN	SLC7A5	Large neutral amino acids transporter small subunit 1 OS=Homo sapiens GN=SLC7A5 PE=1 SV=2	3	145.566	180.524	210.349	228.978	193.286	151.395	18.2407	15.8005	19.2533	18.2843	13.8723	14.5489	17.7648	15.5685	0.876365	1.77493	2.37615	0.251793	1.00239	0.877967	0.755656	0.123367	-0.190396	0.598955
sp|Q9C0B5|ZDHC5_HUMAN	ZDHHC5	Palmitoyltransferase ZDHHC5 OS=Homo sapiens GN=ZDHHC5 PE=1 SV=2	1	20.1078	33.2013	31.0528	35.3246	39.7112	33.0685	14.7207	16.9775	16.6054	16.4795	16.6511	18.5659	16.1012	17.2322	1.07024	1.2099	1.1582	0.261883	1.11947	0.980778	1.11806	0.0796724	0.0979363	0.581892
sp|P26641|EF1G_HUMAN	EEF1G	Elongation factor 1-gamma OS=Homo sapiens GN=EEF1G PE=1 SV=3	3	156.34	204.032	134.143	238.537	288.394	167.06	18.5647	16.9227	11.6351	18.0499	19.6142	15.2134	15.7075	17.6258	1.12213	3.62113	2.23083	0.262786	0.97227	1.15905	1.30755	0.168002	0.166239	0.580398
sp|P11021|GRP78_HUMAN	HSPA5	78 kDa glucose-regulated protein OS=Homo sapiens GN=HSPA5 PE=1 SV=2	3	289.113	310.209	350.204	379.857	395.061	253.989	20.2929	15.2084	17.9548	16.9902	15.882	13.6718	17.8187	15.5147	0.870697	2.54497	1.6894	0.267804	0.837248	1.04429	0.76146	0.146405	-0.199757	0.572183
sp|O15355|PPM1G_HUMAN	PPM1G	Protein phosphatase 1G OS=Homo sapiens GN=PPM1G PE=1 SV=1	1	20.1156	25.2223	20.6117	31.4544	33.4693	25.1985	18.069	15.8248	13.5238	18.0046	17.2192	17.3585	15.8059	17.5275	1.10892	2.27268	0.419079	0.269308	0.996437	1.08811	1.28355	0.14665	0.149156	0.569751
sp|Q08345-5|DDR1_HUMAN	DDR1	Isoform 4 of Epithelial discoidin domain-containing receptor 1 OS=Homo sapiens GN=DDR1	1	21.9077	30.3332	21.7557	32.5324	47.1449	29.0813	16.9799	16.4214	12.3167	16.0678	20.9285	17.2857	15.2393	18.094	1.18732	2.54643	2.52917	0.269688	0.946282	1.27447	1.40344	0.235702	0.247714	0.569138
sp|Q9Y6C9|MTCH2_HUMAN	MTCH2	Mitochondrial carrier homolog 2 OS=Homo sapiens GN=MTCH2 PE=1 SV=1	1	40.0116	62.8499	41.214	41.584	55.5972	42.5314	19.5203	21.417	14.6868	12.9279	15.5353	15.9128	18.5414	14.792	0.797783	3.47022	1.62533	0.271917	0.66228	0.725373	1.08347	0.227163	-0.325931	0.565564
sp|P28331-2|NDUS1_HUMAN	NDUFS1	Isoform 2 of NADH-ubiquinone oxidoreductase 75 kDa subunit, mitochondrial OS=Homo sapiens GN=NDUFS1	1	18.1815	34.5063	39.0856	40.5132	39.2988	53.0961	11.3722	15.0753	17.8572	16.1477	14.0786	25.469	14.7682	18.5651	1.2571	3.25339	6.0678	0.272598	1.41993	0.933886	1.42626	0.282464	0.330099	0.564477
sp|P32969|RL9_HUMAN	RPL9	60S ribosomal protein L9 OS=Homo sapiens GN=RPL9 PE=1 SV=1	1	17.3237	24.8593	28.77	24.5743	22.3576	27.5986	16.4467	16.4847	19.9508	14.8669	12.1571	20.0938	17.6274	15.7059	0.890995	2.01223	4.03431	0.277934	0.903945	0.737478	1.00716	0.136073	-0.166511	0.556059
sp|P19634|SL9A1_HUMAN	SLC9A1	Sodium/hydrogen exchanger 1 OS=Homo sapiens GN=SLC9A1 PE=1 SV=2	1	19.7905	40.7709	40.2642	61.3019	55.3087	40.9284	11.0064	15.8378	16.3566	21.7253	17.6177	17.4562	14.4003	18.9331	1.31477	2.95055	2.41948	0.281111	1.97387	1.11239	1.06723	0.510912	0.394815	0.551123
sp|Q99653|CHP1_HUMAN	CHP1	Calcineurin B homologous protein 1 OS=Homo sapiens GN=CHP1 PE=1 SV=3	1	39.3982	62.4695	47.7164	65.6991	88.2901	45.0707	16.0885	17.818	14.2328	17.0962	20.6499	14.1146	16.0464	17.2869	1.0773	1.79301	3.27179	0.285747	1.06264	1.15893	0.991699	0.083935	0.107426	0.544019
sp|P61313|RL15_HUMAN	RPL15	60S ribosomal protein L15 OS=Homo sapiens GN=RPL15 PE=1 SV=2	1	71.6278	94.8946	79.8653	92.0925	94.2943	79.8815	19.3485	17.9044	15.7582	15.8522	14.5887	16.548	17.6703	15.663	0.8864	1.80656	0.993296	0.287938	0.819302	0.814811	1.05013	0.134581	-0.17397	0.5407
sp|P14618|KPYM_HUMAN	PKM	Pyruvate kinase PKM OS=Homo sapiens GN=PKM PE=1 SV=4	1	28.5749	35.3629	37.6343	38.6162	43.0862	34.4512	18.2622	15.7859	17.5685	15.7267	15.7715	16.8853	17.2055	16.1278	0.937364	1.27743	0.656343	0.289156	0.861165	0.999087	0.961111	0.0712435	-0.0933192	0.538868
sp|P62424|RL7A_HUMAN	RPL7A	60S ribosomal protein L7a OS=Homo sapiens GN=RPL7A PE=1 SV=2	2	124.053	150.513	202.543	183.106	181.274	148.453	17.4358	14.7762	20.7939	16.3998	14.5927	16.0015	17.6686	15.6647	0.886582	3.01559	0.949461	0.292587	0.940582	0.987585	0.769529	0.114758	-0.173675	0.533745
sp|Q8N131|PORIM_HUMAN	TMEM123	Porimin OS=Homo sapiens GN=TMEM123 PE=1 SV=1	1	55.497	65.1144	50.2593	88.6202	85.9665	72.5742	18.5574	15.2082	12.2757	18.8835	16.4643	18.6108	15.3471	17.9862	1.17196	3.14315	1.32505	0.293138	1.01757	1.08259	1.51607	0.270995	0.228923	0.532928
sp|P16401|H15_HUMAN	HIST1H1B	Histone H1.5 OS=Homo sapiens GN=HIST1H1B PE=1 SV=3	3	340.92	251.635	448.748	316.814	369.213	256.577	23.4376	12.0833	22.5344	13.8793	14.538	13.5274	19.3518	13.9816	0.722495	6.31088	0.512989	0.303827	0.592179	1.20315	0.6003	0.350422	-0.468941	0.517374
sp|P62736|ACTA_HUMAN	ACTA2	Actin, aortic smooth muscle OS=Homo sapiens GN=ACTA2 PE=1 SV=1	2	139.084	228.127	281.263	298.069	304.102	264.221	12.991	14.8832	19.1894	17.7413	16.2686	18.9265	15.6879	17.6455	1.12478	3.17657	1.33149	0.315734	1.36566	1.09309	0.986297	0.195623	0.169647	0.500678
sp|P31943|HNRH1_HUMAN	HNRNPH1	Heterogeneous nuclear ribonucleoprotein H OS=Homo sapiens GN=HNRNPH1 PE=1 SV=4	2	24.3572	46.1304	54.7519	50.4659	56.6891	53.8289	12.0295	15.9132	19.7515	15.8825	16.0356	20.3878	15.8981	17.4353	1.09669	3.86105	2.55809	0.318551	1.3203	1.00769	1.03221	0.17384	0.133157	0.496821
sp|P05362|ICAM1_HUMAN	ICAM1	Intercellular adhesion molecule 1 OS=Homo sapiens GN=ICAM1 PE=1 SV=2	2	291.851	522.188	493.825	488.118	540.961	336.821	15.389	19.2323	19.0198	16.4012	16.3374	13.6203	17.8804	15.453	0.864241	2.16016	1.58749	0.322927	1.06577	0.849478	0.716109	0.176464	-0.210494	0.490896
sp|P78527|PRKDC_HUMAN	PRKDC	DNA-dependent protein kinase catalytic subunit OS=Homo sapiens GN=PRKDC PE=1 SV=3	1	67.3157	90.1182	85.9096	115.41	106.146	93.2583	16.8766	15.7809	15.7323	18.4379	15.2418	17.9304	16.1299	17.2034	1.06655	0.64706	1.71762	0.323796	1.09252	0.965837	1.13972	0.0899185	0.0929534	0.489728
sp|Q92888-3|ARHG1_HUMAN	ARHGEF1	Isoform 3 of Rho guanine nucleotide exchange factor 1 OS=Homo sapiens GN=ARHGEF1	1	36.2396	55.538	63.9828	61.0555	52.8561	49.7123	15.8202	16.9345	20.4021	16.9846	13.2157	16.6429	17.7189	15.6144	0.881226	2.38954	2.08435	0.326776	1.0736	0.780401	0.815744	0.160055	-0.182416	0.485749
sp|P24752|THIL_HUMAN	ACAT1	Acetyl-CoA acetyltransferase, mitochondrial OS=Homo sapiens GN=ACAT1 PE=1 SV=1	1	31.9024	48.1097	80.483	87.1465	73.4498	72.8401	11.4858	12.0982	21.1653	19.9935	15.1458	20.1114	14.9164	18.4169	1.23467	5.4203	2.83345	0.33361	1.74072	1.2519	0.95021	0.398927	0.304129	0.476761
sp|P05388|RLA0_HUMAN	RPLP0	60S acidic ribosomal protein P0 OS=Homo sapiens GN=RPLP0 PE=1 SV=1	1	66.7395	132.494	105.333	115.01	129.912	73.6408	15.1545	21.014	17.4705	16.6416	16.8956	12.8237	17.8797	15.4537	0.864314	2.95108	2.28115	0.341874	1.09813	0.804018	0.734019	0.19321	-0.210373	0.466134
sp|Q5HYN5|CT451_HUMAN	CT45A1	Cancer/testis antigen family 45 member A1 OS=Homo sapiens GN=CT45A1 PE=2 SV=1	1	43.5091	60.5468	70.271	67.7754	73.1852	60.3158	16.2051	15.7513	19.1175	16.0859	15.6121	17.2281	17.0246	16.3087	0.957948	1.82661	0.83075	0.34675	0.992644	0.991163	0.901173	0.0523885	-0.0619801	0.459983
sp|O15031|PLXB2_HUMAN	PLXNB2	Plexin-B2 OS=Homo sapiens GN=PLXNB2 PE=1 SV=3	1	17.8445	29.8115	24.3026	31.824	34.6277	26.8027	15.2405	17.7841	15.1611	17.3201	16.9389	17.5553	16.0619	17.2714	1.07531	1.492	0.311104	0.361673	1.13645	0.952473	1.15792	0.11293	0.104747	0.441683
sp|P39019|RS19_HUMAN	RPS19	40S ribosomal protein S19 OS=Homo sapiens GN=RPS19 PE=1 SV=2	4	155.546	215.46	359.257	256.418	233.307	275.012	14.4508	13.9814	24.3792	15.1804	12.4144	19.5938	17.6038	15.7295	0.89353	5.87237	3.62108	0.361962	1.05049	0.88792	0.80371	0.125445	-0.162412	0.441337
sp|P68363|TBA1B_HUMAN	TUBA1B	Tubulin alpha-1B chain OS=Homo sapiens GN=TUBA1B PE=1 SV=1	4	96.0905	188.607	122.888	143.196	247.499	152.917	14.3877	19.7252	13.4401	13.6629	21.2251	17.5591	15.851	17.4823	1.10292	3.38844	3.78168	0.364044	0.949624	1.07604	1.30647	0.180932	0.141327	0.438846
sp|Q15393|SF3B3_HUMAN	SF3B3	Splicing factor 3B subunit 3 OS=Homo sapiens GN=SF3B3 PE=1 SV=4	1	15.0183	18.5154	18.9482	16.4157	22.7454	17.3107	19.1182	16.4631	17.6188	13.3164	16.5839	16.8996	17.7334	15.6	0.879694	1.33124	1.9839	0.368066	0.69653	1.00733	0.959179	0.167283	-0.184926	0.434074
sp|P62081|RS7_HUMAN	RPS7	40S ribosomal protein S7 OS=Homo sapiens GN=RPS7 PE=1 SV=1	2	59.9445	84.9983	105.497	95.9268	99.198	86.565	15.7457	15.5947	20.2412	16.0567	14.9239	17.4378	17.1939	16.1395	0.938674	2.64014	1.25899	0.370074	1.01975	0.956986	0.8615	0.079685	-0.0913035	0.431712
sp|Q13185|CBX3_HUMAN	CBX3	Chromobox protein homolog 3 OS=Homo sapiens GN=CBX3 PE=1 SV=4	1	80.8278	106.902	122.258	105.543	113.467	122.471	17.1622	15.8544	18.9614	14.2805	13.799	19.9425	17.326	16.0073	0.92389	1.55998	3.41648	0.378173	0.83209	0.870355	1.05174	0.11734	-0.114207	0.422309
sp|P25705|ATPA_HUMAN	ATP5A1	ATP synthase subunit alpha, mitochondrial OS=Homo sapiens GN=ATP5A1 PE=1 SV=1	8	310.67	396.93	389.736	472.942	514.201	408.785	17.434	15.5584	15.9754	16.9125	16.5271	17.5926	16.3226	17.0107	1.04216	0.984839	0.539469	0.390645	0.970085	1.06226	1.10123	0.0673467	0.0595728	0.408218
sp|P21333|FLNA_HUMAN	FLNA	Filamin-A OS=Homo sapiens GN=FLNA PE=1 SV=4	1	43.6123	49.5742	41.6839	62.4014	71.5637	65.2158	18.2133	14.4607	12.7154	16.6064	17.1174	20.8867	15.1298	18.2035	1.20315	2.80936	2.33768	0.390958	0.911773	1.18372	1.64262	0.369388	0.266822	0.40787
sp|Q9UBQ5|EIF3K_HUMAN	EIF3K	Eukaryotic translation initiation factor 3 subunit K OS=Homo sapiens GN=EIF3K PE=1 SV=1	1	15.9415	26.3674	26.6993	23.2497	33.381	20.6055	15.3879	17.7775	18.8249	14.3011	18.4551	15.2535	17.3301	16.0032	0.923434	1.76163	2.17611	0.394261	0.929372	1.03811	0.810282	0.113955	-0.114919	0.404216
sp|P23528|COF1_HUMAN	CFL1	Cofilin-1 OS=Homo sapiens GN=CFL1 PE=1 SV=3	1	79.2045	105.846	114.208	118.631	140.512	122.028	16.29	15.2055	17.1574	15.5479	16.552	19.2472	16.2176	17.1157	1.05538	0.977978	1.91297	0.400448	0.954443	1.08856	1.1218	0.0886014	0.0777581	0.397454
sp|P49411|EFTU_HUMAN	TUFM	Elongation factor Tu, mitochondrial OS=Homo sapiens GN=TUFM PE=1 SV=2	3	124.064	185.722	286.569	197.705	220.209	219.04	14.0471	14.6879	23.7003	14.2647	14.2805	19.0196	17.4784	15.8549	0.907113	5.39781	2.7407	0.402134	1.01548	0.972265	0.802504	0.112581	-0.140646	0.395629
sp|P04075-2|ALDOA_HUMAN	ALDOA	Isoform 2 of Fructose-bisphosphate aldolase A OS=Homo sapiens GN=ALDOA	1	17.8665	35.1876	35.106	41.8911	41.0861	35.1207	12.3007	16.9213	17.6545	18.3787	16.2014	18.5434	15.6255	17.7078	1.13326	2.90259	1.30722	0.416833	1.49411	0.957454	1.05035	0.286809	0.180485	0.380038
sp|Q05639|EF1A2_HUMAN	EEF1A2	Elongation factor 1-alpha 2 OS=Homo sapiens GN=EEF1A2 PE=1 SV=1	2	42.8139	50.6331	48.4663	62.6228	69.5748	57.6263	18.0247	14.8891	14.9041	16.8003	16.7765	18.6054	15.9393	17.394	1.09127	1.806	1.04913	0.41827	0.932071	1.12676	1.24834	0.159538	0.126005	0.378543
sp|P35613|BASI_HUMAN	BSG	Basigin OS=Homo sapiens GN=BSG PE=1 SV=2	3	97.8092	171.216	93.9643	147.708	216.153	114.228	16.534	20.2161	11.6023	15.9113	20.9279	14.8084	16.1175	17.2159	1.06815	4.32196	3.2617	0.430856	0.962334	1.03521	1.27633	0.164338	0.0951126	0.365668
sp|P05198|IF2A_HUMAN	EIF2S1	Eukaryotic translation initiation factor 2 subunit 1 OS=Homo sapiens GN=EIF2S1 PE=1 SV=3	1	21.8847	29.8395	37.7175	43.1886	46.6025	31.9937	14.6852	13.9856	18.4869	18.4675	17.9107	16.4641	15.7192	17.6141	1.12055	2.42224	1.03412	0.435505	1.25756	1.28065	0.890583	0.218845	0.164202	0.361007
sp|Q6P4Q7|CNNM4_HUMAN	CNNM4	Metal transporter CNNM4 OS=Homo sapiens GN=CNNM4 PE=1 SV=3	1	14.9325	18.2747	14.8684	21.1182	27.7337	17.3828	18.383	15.714	13.37	16.5669	19.555	16.4111	15.8223	17.511	1.10673	2.50827	1.77183	0.440202	0.90121	1.24443	1.22746	0.193447	0.146302	0.356348
sp|P78371|TCPB_HUMAN	CCT2	T-complex protein 1 subunit beta OS=Homo sapiens GN=CCT2 PE=1 SV=4	3	239.317	253.388	244.778	298.179	327.637	219.023	20.9793	15.5151	15.6737	16.6569	16.4504	14.7246	17.3894	15.944	0.916879	3.10995	1.06107	0.446494	0.793972	1.06028	0.939443	0.133343	-0.125197	0.350185
sp|P08758|ANXA5_HUMAN	ANXA5	Annexin A5 OS=Homo sapiens GN=ANXA5 PE=1 SV=2	1	32.7841	37.9334	49.7014	40.468	40.0955	50.9594	17.8741	14.4456	19.7931	14.0597	12.5205	21.307	17.3709	15.9624	0.918913	2.709	4.69208	0.461796	0.786593	0.866736	1.07649	0.149698	-0.121999	0.33555
sp|Q9HB71|CYBP_HUMAN	CACYBP	Calcyclin-binding protein OS=Homo sapiens GN=CACYBP PE=1 SV=2	1	22.5241	33.0605	36.6263	45.6347	52.7515	29.712	14.5835	14.9512	17.3217	18.8283	19.5621	14.7531	15.6188	17.7145	1.13418	1.48615	2.59078	0.464091	1.29107	1.30839	0.85171	0.25881	0.181645	0.333397
sp|P53621-2|COPA_HUMAN	COPA	Isoform 2 of Coatomer subunit alpha OS=Homo sapiens GN=COPA	1	19.276	27.3162	27.8257	24.1378	28.5948	28.9567	17.1119	16.9377	18.0431	13.6547	14.539	19.7136	17.3642	15.9691	0.919654	0.594303	3.27286	0.466258	0.797962	0.85838	1.09259	0.155621	-0.120836	0.331373
sp|Q9NVI7|ATD3A_HUMAN	ATAD3A	ATPase family AAA domain-containing protein 3A OS=Homo sapiens GN=ATAD3A PE=1 SV=2	2	37.353	43.7756	46.6111	53.7258	55.3271	78.5824	16.3711	13.401	14.9219	15.005	13.8885	26.4127	14.898	18.4354	1.23744	1.48519	6.93104	0.47099	0.916556	1.03638	1.77006	0.462084	0.307362	0.326988
sp|P23396|RS3_HUMAN	RPS3	40S ribosomal protein S3 OS=Homo sapiens GN=RPS3 PE=1 SV=2	2	52.4807	66.807	101.721	74.4353	89.3588	80.8235	15.7109	13.9693	22.243	14.1997	15.3216	18.5555	17.3077	16.0256	0.925923	4.36187	2.26163	0.472306	0.903818	1.0968	0.834219	0.136037	-0.111036	0.325776
sp|P09496-2|CLCA_HUMAN	CLTA	Isoform Non-brain of Clathrin light chain A OS=Homo sapiens GN=CLTA	1	16.7942	26.2186	35.6701	33.8055	29.3042	35.9521	13.2176	14.413	20.5059	16.9543	13.2095	21.6996	16.0455	17.2878	1.07743	3.9088	4.25485	0.475589	1.28271	0.916502	1.05821	0.184659	0.107589	0.322768
sp|P26232|CTNA2_HUMAN	CTNNA2	Catenin alpha-2 OS=Homo sapiens GN=CTNNA2 PE=1 SV=5	2	52.8108	110.687	64.0029	87.6373	108.848	58.3119	15.5426	22.7536	13.7589	16.4358	18.3479	13.1611	17.3517	15.9816	0.921041	4.76245	2.62305	0.476718	1.05747	0.806374	0.956556	0.12635	-0.118662	0.321739
sp|P08670|VIME_HUMAN	VIM	Vimentin OS=Homo sapiens GN=VIM PE=1 SV=4	1	26.9853	37.7848	42.2378	35.4282	43.3098	42.2962	16.4497	16.0879	18.8067	13.762	15.121	19.7727	17.1148	16.2186	0.947636	1.47641	3.15211	0.485198	0.83661	0.939901	1.05136	0.107403	-0.0775949	0.314081
sp|P62906|RL10A_HUMAN	RPL10A	60S ribosomal protein L10a OS=Homo sapiens GN=RPL10A PE=1 SV=2	1	70.9043	103.905	143.889	103.376	124.867	138.849	14.3981	14.7374	21.3423	13.3768	14.5226	21.6227	16.8259	16.5074	0.981068	3.91499	4.46689	0.489406	0.92907	0.985426	1.01314	0.042839	-0.0275752	0.310331
sp|P49327|FAS_HUMAN	FASN	Fatty acid synthase OS=Homo sapiens GN=FASN PE=1 SV=3	1	26.454	54.2152	56.7357	59.7084	62.0401	55.6566	11.9147	17.0555	18.6651	17.1367	16.004	19.224	15.8784	17.4549	1.09928	3.52578	1.63339	0.490198	1.43829	0.938349	1.02994	0.266168	0.136565	0.309628
sp|P39023|RL3_HUMAN	RPL3	60S ribosomal protein L3 OS=Homo sapiens GN=RPL3 PE=1 SV=2	4	96.1838	102.033	104.577	113.671	124.995	103.492	20.5859	15.2532	16.3488	15.5031	15.3224	16.9867	17.3959	15.9374	0.916155	2.81634	0.913229	0.506881	0.753094	1.00453	1.03902	0.156079	-0.126336	0.295094
sp|P48960|CD97_HUMAN	CD97	CD97 antigen OS=Homo sapiens GN=CD97 PE=1 SV=4	1	29.7358	51.0331	41.4713	52.2304	64.133	37.7757	15.2759	18.3118	15.5617	17.0982	18.8701	14.8824	16.3831	16.9502	1.03462	1.67639	1.99792	0.514521	1.1193	1.03049	0.956352	0.0815822	0.0490966	0.288597
sp|Q13085-4|ACACA_HUMAN	ACACA	Isoform 4 of Acetyl-CoA carboxylase 1 OS=Homo sapiens GN=ACACA	9	262.766	493.671	347.534	524.554	601.232	317.226	14.7345	19.3356	14.2346	18.7438	19.3097	13.6418	16.1016	17.2318	1.07019	2.81186	3.12186	0.517018	1.2721	0.998659	0.958351	0.170703	0.0978675	0.286494
sp|O95793|STAU1_HUMAN	STAU1	Double-stranded RNA-binding protein Staufen homolog 1 OS=Homo sapiens GN=STAU1 PE=1 SV=2	1	25.84	32.0989	36.571	47.3274	38.4249	34.4698	16.8257	14.599	17.394	19.6379	14.3304	17.2129	16.2729	17.0604	1.04839	1.47722	2.65702	0.518156	1.16714	0.981602	0.989589	0.104889	0.0681803	0.28554
sp|O43175|SERA_HUMAN	PHGDH	D-3-phosphoglycerate dehydrogenase OS=Homo sapiens GN=PHGDH PE=1 SV=4	2	48.0101	108.767	139.647	115.816	135.917	125.394	10.133	16.0346	21.5289	15.5768	16.4303	20.2964	15.8988	17.4345	1.09659	5.69913	2.51497	0.52464	1.53722	1.02468	0.942754	0.322182	0.133026	0.280139
sp|Q29963|1C06_HUMAN	HLA-C	HLA class I histocompatibility antigen, Cw-6 alpha chain OS=Homo sapiens GN=HLA-C PE=2 SV=2	1	32.3	73.4607	39.9827	51.4951	54.9147	41.7722	15.4459	24.5368	13.9658	15.692	15.0406	15.3191	17.9828	15.3505	0.853623	5.72396	0.326834	0.52485	1.01593	0.61298	1.0969	0.2592	-0.228329	0.279965
sp|Q99832|TCPH_HUMAN	CCT7	T-complex protein 1 subunit eta OS=Homo sapiens GN=CCT7 PE=1 SV=2	1	72.1591	113.052	67.3788	98.7548	126.557	71.5816	18.4715	20.2135	12.5984	16.1091	18.5551	14.0523	17.0945	16.2388	0.949945	3.98993	2.25419	0.541431	0.872105	0.917954	1.1154	0.129281	-0.074084	0.266457
sp|P25398|RS12_HUMAN	RPS12	40S ribosomal protein S12 OS=Homo sapiens GN=RPS12 PE=1 SV=3	1	85.4318	108.236	88.2925	88.913	118.015	99.1146	20.0645	17.7555	15.1466	13.3068	15.8749	17.8518	17.6555	15.6778	0.887985	2.46047	2.27887	0.544369	0.663204	0.894084	1.1786	0.258163	-0.171392	0.264107
sp|P23246|SFPQ_HUMAN	SFPQ	Splicing factor, proline- and glutamine-rich OS=Homo sapiens GN=SFPQ PE=1 SV=2	1	21.1551	25.9019	27.3292	23.9155	26.3828	30.1168	18.7784	16.0594	17.7196	13.5277	13.4132	20.5017	17.5191	15.8142	0.90268	1.37057	4.05987	0.546015	0.720387	0.835222	1.157	0.226335	-0.147713	0.262796
sp|Q9ULH0|KDIS_HUMAN	KIDINS220	Kinase D-interacting substrate of 220 kDa OS=Homo sapiens GN=KIDINS220 PE=1 SV=3	1	27.9171	34.5929	35.4946	32.2085	48.5465	29.6691	18.7252	16.2067	17.39	13.7666	18.65	15.2614	17.4406	15.8927	0.911245	1.25998	2.50215	0.547373	0.735193	1.15076	0.877597	0.211183	-0.13409	0.261716
sp|O75643|U520_HUMAN	SNRNP200	U5 small nuclear ribonucleoprotein 200 kDa helicase OS=Homo sapiens GN=SNRNP200 PE=1 SV=2	1	23.7117	33.7098	42.4513	35.8331	40.0034	49.8106	14.6178	14.5154	19.1158	14.0769	14.1248	23.5493	16.083	17.2503	1.07258	2.627	5.4551	0.549042	0.962993	0.973091	1.23192	0.152436	0.101084	0.260395
sp|P62841|RS15_HUMAN	RPS15	40S ribosomal protein S15 OS=Homo sapiens GN=RPS15 PE=1 SV=2	1	48.8958	60.7029	87.8628	76.9941	79.5712	62.7932	16.3933	14.2153	21.517	16.4495	15.2797	16.1452	17.3752	15.9581	0.918443	3.74857	0.606902	0.551832	1.00343	1.07488	0.750344	0.170528	-0.122737	0.258193
sp|P35268|RL22_HUMAN	RPL22	60S ribosomal protein L22 OS=Homo sapiens GN=RPL22 PE=1 SV=2	2	49.354	70.2552	54.1591	58.026	68.3727	62.6137	18.8273	18.7196	15.0911	14.1055	14.9388	18.3177	17.546	15.7873	0.899768	2.12672	2.23061	0.555686	0.749207	0.798026	1.21381	0.255316	-0.152375	0.255171
sp|P20309|ACM3_HUMAN	CHRM3	Muscarinic acetylcholine receptor M3 OS=Homo sapiens GN=CHRM3 PE=1 SV=1	1	40.9455	53.944	60.7996	78.8949	73.7424	51.3217	16.0631	14.7816	17.4224	19.7231	16.5694	15.4405	16.089	17.2443	1.07181	1.3206	2.21963	0.558255	1.22785	1.12095	0.886244	0.174741	0.100045	0.253167
sp|Q9P273|TEN3_HUMAN	TENM3	Teneurin-3 OS=Homo sapiens GN=TENM3 PE=2 SV=3	1	38.5267	53.7479	40.1791	66.5346	58.7424	46.608	17.7376	17.2842	13.5119	19.5201	15.49	16.4562	16.1779	17.1554	1.06042	2.31992	2.10409	0.563775	1.10049	0.896196	1.2179	0.162798	0.0846426	0.248894
sp|Q14444|CAPR1_HUMAN	CAPRIN1	Caprin-1 OS=Homo sapiens GN=CAPRIN1 PE=1 SV=2	1	12.9698	19.9354	14.1969	19.2617	23.2892	20.6382	16.4791	17.692	13.1758	15.5954	16.948	20.1098	15.7823	17.5511	1.11207	2.33737	2.31682	0.564182	0.946374	0.957949	1.52627	0.331512	0.153252	0.248581
sp|P05141|ADT2_HUMAN	SLC25A5	ADP/ATP translocase 2 OS=Homo sapiens GN=SLC25A5 PE=1 SV=7	1	28.5058	52.6815	25.8765	38.5922	73.9609	30.5052	16.3309	21.0808	10.8284	14.0889	24.2686	13.4025	16.08	17.2533	1.07297	5.1308	6.08506	0.564891	0.862716	1.15122	1.23772	0.196359	0.101604	0.248035
sp|P43121|MUC18_HUMAN	MCAM	Cell surface glycoprotein MUC18 OS=Homo sapiens GN=MCAM PE=1 SV=2	2	129.618	205.743	148.746	214.185	220.785	137.11	17.2809	19.1593	14.4853	18.1967	16.8592	14.0186	16.9752	16.3582	0.963652	2.35191	2.1336	0.575792	1.05299	0.879949	0.967781	0.0865251	-0.0534162	0.239734
sp|Q13247|SRSF6_HUMAN	SRSF6	Serine/arginine-rich splicing factor 6 OS=Homo sapiens GN=SRSF6 PE=1 SV=2	1	31.2112	49.2494	71.0204	56.8203	56.0394	51.4368	13.857	15.2726	23.0316	16.0755	14.2501	17.5133	17.3871	15.9463	0.917135	4.93929	1.63543	0.586483	1.1601	0.933051	0.760403	0.200463	-0.124793	0.231745
sp|P17987|TCPA_HUMAN	TCP1	T-complex protein 1 subunit alpha OS=Homo sapiens GN=TCP1 PE=1 SV=1	4	128.89	183.765	198.924	210.661	222.211	167.261	16.2672	16.1998	18.3385	16.9425	16.0629	16.1891	16.9351	16.3982	0.968294	1.21578	0.475627	0.587963	1.04152	0.991552	0.882796	0.0811547	-0.0464825	0.23065
sp|P46776|RL27A_HUMAN	RPL27A	60S ribosomal protein L27a OS=Homo sapiens GN=RPL27A PE=1 SV=2	1	29.1286	30.021	26.6305	22.787	39.5784	28.3984	22.6651	16.3161	15.1356	11.2987	17.6385	16.946	18.0389	15.2944	0.847855	4.04963	3.47769	0.589685	0.498504	1.08105	1.11961	0.347999	-0.238111	0.22938
sp|Q9UI10-2|EI2BD_HUMAN	EIF2B4	Isoform 2 of Translation initiation factor eIF-2B subunit delta OS=Homo sapiens GN=EIF2B4	1	11.6317	16.8911	17.9673	17.3209	24.0849	17.1919	15.5983	15.8214	17.5995	14.8015	18.4989	17.6805	16.3397	16.9936	1.04002	1.09666	1.94201	0.594742	0.948918	1.16923	1.0046	0.114557	0.0566086	0.225671
sp|Q00839|HNRPU_HUMAN	HNRNPU	Heterogeneous nuclear ribonucleoprotein U OS=Homo sapiens GN=HNRNPU PE=1 SV=6	1	174.114	280.182	336.694	305.686	300.577	289.554	14.4522	16.244	20.4136	16.1688	14.2897	18.4317	17.0366	16.2967	0.956572	3.05868	2.07399	0.608123	1.11878	0.879687	0.902916	0.131845	-0.064055	0.216009
sp|Q9Y230|RUVB2_HUMAN	RUVBL2	RuvB-like 2 OS=Homo sapiens GN=RUVBL2 PE=1 SV=3	1	30.5433	32.3386	37.5371	39.1756	51.2806	43.4363	18.1594	13.4295	16.3015	14.8423	17.4624	19.8049	15.9635	17.3699	1.0881	2.383	2.48259	0.612606	0.817337	1.3003	1.21491	0.257751	0.121815	0.212819
sp|Q92598|HS105_HUMAN	HSPH1	Heat shock protein 105 kDa OS=Homo sapiens GN=HSPH1 PE=1 SV=1	2	101.457	138.159	149.83	154.222	161.055	173.329	16.0827	15.2971	17.3484	15.5785	14.6224	21.071	16.2427	17.0906	1.0522	1.03495	3.48008	0.615232	0.968647	0.95589	1.21458	0.145811	0.0734084	0.210961
sp|P62857|RS28_HUMAN	RPS28	40S ribosomal protein S28 OS=Homo sapiens GN=RPS28 PE=1 SV=1	1	19.4083	26.9814	19.5696	30.8714	29.2868	26.503	17.7537	17.2392	13.0757	17.9953	15.344	18.5922	16.0229	17.3105	1.08036	2.56525	1.729	0.617981	1.01361	0.890062	1.42189	0.278328	0.111514	0.209025
sp|P30044|PRDX5_HUMAN	PRDX5	Peroxiredoxin-5, mitochondrial OS=Homo sapiens GN=PRDX5 PE=1 SV=4	2	107.812	141.221	173.941	149.558	180.793	202.079	15.6856	14.3511	18.485	13.8658	15.0654	22.5471	16.1739	17.1594	1.06093	2.10973	4.70424	0.621343	0.883983	1.04977	1.21975	0.16789	0.0853355	0.206668
sp|P35221|CTNA1_HUMAN	CTNNA1	Catenin alpha-1 OS=Homo sapiens GN=CTNNA1 PE=1 SV=1	6	247.277	437.632	346.492	459.768	520.997	319.873	15.0528	18.6078	15.4066	17.835	18.1649	14.9329	16.3557	16.9776	1.03802	1.95834	1.7784	0.622954	1.18483	0.9762	0.969254	0.122508	0.0538379	0.205544
sp|Q5JTH9|RRP12_HUMAN	RRP12	RRP12-like protein OS=Homo sapiens GN=RRP12 PE=1 SV=2	1	25.3139	34.3949	56.0091	44.4632	47.8577	49.5406	13.7586	13.0576	22.236	15.3999	14.8982	20.6497	16.3507	16.9826	1.03864	5.10884	3.18567	0.62678	1.11929	1.14096	0.928658	0.116821	0.0546997	0.202885
sp|P43358|MAGA4_HUMAN	MAGEA4	Melanoma-associated antigen 4 OS=Homo sapiens GN=MAGEA4 PE=1 SV=2	1	14.1046	18.7504	26.6242	25.045	23.559	24.1823	14.9023	13.8375	20.5472	16.8623	14.2566	19.5942	16.429	16.9043	1.02893	3.60598	2.66903	0.62902	1.13152	1.03029	0.953617	0.0892327	0.0411492	0.201336
sp|O95817|BAG3_HUMAN	BAG3	BAG family molecular chaperone regulator 3 OS=Homo sapiens GN=BAG3 PE=1 SV=3	1	14.4344	22.2295	23.4201	23.2244	24.6281	26.6611	14.9704	16.1034	17.7421	15.349	14.6296	21.2055	16.272	17.0614	1.04851	1.39354	3.60691	0.638571	1.02529	0.908477	1.1952	0.144181	0.068343	0.194791
sp|Q9Y6M5|ZNT1_HUMAN	SLC30A1	Zinc transporter 1 OS=Homo sapiens GN=SLC30A1 PE=1 SV=3	2	55.8287	73.8845	58.4855	77.4168	70.8451	66.2639	19.1929	17.7414	14.6863	16.9597	13.9495	17.4701	17.2069	16.1264	0.937209	2.30034	1.90249	0.640618	0.883648	0.786266	1.18955	0.210434	-0.0935578	0.193401
sp|Q96J84-2|KIRR1_HUMAN	KIRREL	Isoform 2 of Kin of IRRE-like protein 1 OS=Homo sapiens GN=KIRREL	1	13.891	18.3984	14.5589	19.2934	18.8496	16.1651	19.0643	17.6369	14.5948	16.8732	14.8169	17.0138	17.0987	16.2346	0.949468	2.28284	1.22985	0.653041	0.885068	0.840108	1.16574	0.176465	-0.0748091	0.18506
sp|P15880|RS2_HUMAN	RPS2	40S ribosomal protein S2 OS=Homo sapiens GN=RPS2 PE=1 SV=2	1	11.0983	17.8307	24.8178	19.5889	22.1375	17.9893	13.763	15.4447	22.4804	15.4799	15.7236	17.1083	17.2294	16.104	0.934681	4.62459	0.878302	0.654792	1.12475	1.01806	0.761034	0.186963	-0.0974543	0.183897
sp|Q9C0C4|SEM4C_HUMAN	SEMA4C	Semaphorin-4C OS=Homo sapiens GN=SEMA4C PE=1 SV=2	1	40.7971	81.3979	112.308	93.7082	88.7531	105.608	10.9899	15.3155	22.0982	16.0858	13.6935	21.8171	16.1345	17.1988	1.06596	5.59928	4.1746	0.655784	1.46369	0.894094	0.987277	0.305531	0.0921555	0.183239
sp|P78347|GTF2I_HUMAN	GTF2I	General transcription factor II-I OS=Homo sapiens GN=GTF2I PE=1 SV=2	3	131.89	166.483	164.258	202.813	208.98	159.163	17.8435	15.7322	16.2322	17.485	16.1934	16.5137	16.6026	16.7307	1.00771	1.1033	0.672565	0.657905	0.979908	1.02931	1.01735	0.0257737	0.0110863	0.181837
sp|P06576|ATPB_HUMAN	ATP5B	ATP synthase subunit beta, mitochondrial OS=Homo sapiens GN=ATP5B PE=1 SV=3	1	31.5862	55.1642	99.1228	83.7089	70.1285	81.8673	10.5706	12.8947	24.2302	17.8515	13.4419	21.011	15.8985	17.4348	1.09663	7.30846	3.80172	0.666529	1.68879	1.04244	0.867141	0.432745	0.13308	0.176181
sp|P10809|CH60_HUMAN	HSPD1	60 kDa heat shock protein, mitochondrial OS=Homo sapiens GN=HSPD1 PE=1 SV=2	5	469.946	630.183	757.944	666.114	855.136	658.233	16.3018	15.2688	19.2046	14.7244	16.9898	17.5106	16.9251	16.4083	0.969464	2.04059	1.48136	0.689645	0.903238	1.11271	0.911792	0.118546	-0.044741	0.161374
sp|P62750|RL23A_HUMAN	RPL23A	60S ribosomal protein L23a OS=Homo sapiens GN=RPL23A PE=1 SV=1	2	83.4396	98.8671	143.32	137.044	136.152	98.416	16.756	13.8677	21.0227	17.5372	15.6599	15.1565	17.2155	16.1179	0.936244	3.59956	1.25467	0.69255	1.04662	1.12924	0.720961	0.215858	-0.0950431	0.159549
sp|P62826|RAN_HUMAN	RAN	GTP-binding nuclear protein Ran OS=Homo sapiens GN=RAN PE=1 SV=3	1	15.568	17.9758	27.1519	27.3442	23.8913	23.8244	15.9941	12.8994	20.3756	17.9017	14.0583	18.7709	16.423	16.9103	1.02967	3.75652	2.50784	0.692987	1.11927	1.08984	0.921244	0.106853	0.0421821	0.159275
sp|Q13043|STK4_HUMAN	STK4	Serine/threonine-protein kinase 4 OS=Homo sapiens GN=STK4 PE=1 SV=2	1	14.0298	20.5447	16.3644	19.4749	25.3234	20.1925	16.958	17.3451	14.4479	15.0003	17.5312	18.7175	16.2503	17.083	1.05124	1.57287	1.89871	0.69319	0.884556	1.01073	1.29552	0.21052	0.0720924	0.159148
sp|O00763|ACACB_HUMAN	ACACB	Acetyl-CoA carboxylase 2 OS=Homo sapiens GN=ACACB PE=1 SV=3	1	20.2717	48.3621	29.6855	45.0995	57.4983	24.5521	12.9751	21.6212	13.8787	18.3948	21.0786	12.0516	16.1583	17.175	1.06292	4.75249	4.63546	0.693484	1.4177	0.974906	0.868355	0.291316	0.0880326	0.158963
sp|Q92945|FUBP2_HUMAN	KHSRP	Far upstream element-binding protein 2 OS=Homo sapiens GN=KHSRP PE=1 SV=4	3	208.992	280.451	353.459	326.803	356.245	313.805	15.8808	14.8851	19.6184	15.8245	15.5045	18.2868	16.7948	16.5386	0.984746	2.4955	1.52243	0.698081	0.996455	1.04161	0.932124	0.0550214	-0.0221762	0.156094
sp|P35222|CTNB1_HUMAN	CTNNB1	Catenin beta-1 OS=Homo sapiens GN=CTNNB1 PE=1 SV=1	1	50.925	68.545	42.5136	85.1473	75.3525	47.6586	19.3028	18.1475	11.7706	20.5665	16.3588	13.8537	16.407	16.9264	1.03166	4.05654	3.39222	0.702373	1.06547	0.901436	1.17697	0.138601	0.044962	0.153432
sp|P46778|RL21_HUMAN	RPL21	60S ribosomal protein L21 OS=Homo sapiens GN=RPL21 PE=1 SV=2	1	34.37	41.6138	43.3051	43.0012	49.172	46.5196	18.4479	15.6012	16.9781	14.7078	15.1165	19.1486	17.009	16.3243	0.959744	1.42361	2.45446	0.72745	0.797265	0.968932	1.12785	0.165332	-0.0592784	0.138197
sp|P62269|RS18_HUMAN	RPS18	40S ribosomal protein S18 OS=Homo sapiens GN=RPS18 PE=1 SV=3	2	105.694	172.965	121.339	165.595	203.129	127.788	16.6447	19.0255	13.9575	16.6178	18.3216	15.433	16.5426	16.7908	1.01501	2.53554	1.45203	0.737039	0.998386	0.963001	1.10571	0.0743174	0.0214878	0.13251
sp|Q8WVV9|HNRLL_HUMAN	HNRNPLL	Heterogeneous nuclear ribonucleoprotein L-like OS=Homo sapiens GN=HNRNPLL PE=1 SV=1	1	28.3466	28.2195	33.642	32.8671	33.8977	37.1252	20.0385	13.9337	17.3711	14.8056	13.7246	20.1265	17.1144	16.2189	0.947674	3.06048	3.42696	0.737886	0.738859	0.984994	1.15862	0.21092	-0.0775369	0.132011
sp|Q05682|CALD1_HUMAN	CALD1	Caldesmon OS=Homo sapiens GN=CALD1 PE=1 SV=3	1	32.6759	43.0581	60.5888	64.3318	52.5173	52.2304	14.9796	13.7873	20.2883	18.7931	13.7892	18.3624	16.3517	16.9816	1.03852	3.46092	2.77305	0.744644	1.25458	1.00014	0.905074	0.18071	0.0545281	0.128051
sp|P02545|LMNA_HUMAN	LMNA	Prelamin-A/C OS=Homo sapiens GN=LMNA PE=1 SV=1	3	127.782	186.585	293.608	230.706	211.99	277.757	13.3942	13.6608	22.48	15.4101	12.727	22.3278	16.5117	16.8217	1.01878	5.17047	4.9536	0.758878	1.15051	0.931647	0.993231	0.112865	0.0268361	0.119828
sp|Q99536|VAT1_HUMAN	VAT1	Synaptic vesicle membrane protein VAT-1 homolog OS=Homo sapiens GN=VAT1 PE=1 SV=2	1	19.0474	28.3961	20.5384	23.3653	36.9471	26.9796	17.218	17.9291	13.5612	13.4592	19.1291	18.7033	16.2361	17.0972	1.05304	2.3437	3.15776	0.769888	0.781695	1.06693	1.37918	0.298846	0.0745552	0.113572
sp|P04083|ANXA1_HUMAN	ANXA1	Annexin A1 OS=Homo sapiens GN=ANXA1 PE=1 SV=2	1	25.8788	29.2388	18.2023	29.1279	35.2279	22.8839	22.3315	17.6232	11.4731	16.0171	17.4111	15.1439	17.1426	16.1907	0.944471	5.4451	1.1435	0.774357	0.717243	0.987962	1.31995	0.301871	-0.0824212	0.111059
sp|P52907|CAZA1_HUMAN	CAPZA1	F-actin-capping protein subunit alpha-1 OS=Homo sapiens GN=CAPZA1 PE=1 SV=3	1	15.2889	18.5285	23.7984	19.8557	29.2921	23.4797	16.4308	13.9084	18.6816	13.5978	18.0301	19.3513	16.3402	16.9931	1.03995	2.38789	3.01368	0.775912	0.827581	1.29635	1.03585	0.23487	0.0565195	0.110188
sp|P02786|TFR1_HUMAN	TFRC	Transferrin receptor protein 1 OS=Homo sapiens GN=TFRC PE=1 SV=2	4	246.746	440.258	245.35	361.67	516.956	294.989	16.6019	20.6904	12.058	15.5068	19.9217	15.2212	16.4501	16.8832	1.02633	4.31816	2.63528	0.78156	0.934036	0.962851	1.26233	0.181794	0.0374959	0.107037
sp|P39748|FEN1_HUMAN	FEN1	Flap endonuclease 1 OS=Homo sapiens GN=FEN1 PE=1 SV=1	1	36.3972	56.7321	123.472	91.7196	77.721	95.999	10.6178	11.5597	26.3097	17.0502	12.9858	21.4767	16.1624	17.1709	1.0624	8.80046	4.24673	0.786227	1.60582	1.12337	0.816303	0.39799	0.087324	0.104452
sp|P38117|ETFB_HUMAN	ETFB	Electron transfer flavoprotein subunit beta OS=Homo sapiens GN=ETFB PE=1 SV=3	1	26.8665	29.0956	22.326	26.7474	37.4711	27.3824	21.8423	16.5222	13.2581	13.857	17.4481	17.0724	17.2075	16.1258	0.93714	4.33295	1.97382	0.789443	0.634413	1.05604	1.2877	0.331214	-0.0936634	0.102679
sp|P29692-2|EF1D_HUMAN	EEF1D	Isoform 2 of Elongation factor 1-delta OS=Homo sapiens GN=EEF1D	1	19.093	17.8617	19.5807	25.6862	24.9986	21.6107	20.5013	13.3962	15.3574	17.5755	15.374	17.7955	16.4183	16.915	1.03025	3.66941	1.33906	0.799515	0.857289	1.14764	1.15876	0.170935	0.0430014	0.0971736
sp|Q15149|PLEC_HUMAN	PLEC	Plectin OS=Homo sapiens GN=PLEC PE=1 SV=3	1	17.0525	20.7598	19.1458	24.4776	22.5065	20.8859	18.9381	16.1036	15.5312	17.3228	14.316	17.7884	16.8576	16.4757	0.977346	1.82432	1.88481	0.799647	0.914707	0.888992	1.14534	0.141164	-0.033059	0.0971015
sp|P0CW22|RS17L_HUMAN	RPS17L	40S ribosomal protein S17-like OS=Homo sapiens GN=RPS17L PE=1 SV=1	1	12.6483	24.0383	22.3908	24.1818	25.5705	22.1036	13.6297	18.093	17.624	16.6052	15.7819	18.2663	16.4489	16.8845	1.02648	2.45275	1.26557	0.802608	1.21831	0.872265	1.03645	0.173098	0.0377056	0.0954967
sp|Q09028|RBBP4_HUMAN	RBBP4	Histone-binding protein RBBP4 OS=Homo sapiens GN=RBBP4 PE=1 SV=3	1	20.5457	26.3511	30.9567	32.323	30.2246	30.2953	16.744	14.9999	18.4278	16.7861	14.1079	18.9342	16.7239	16.6094	0.993155	1.71405	2.418	0.806864	1.00252	0.940534	1.02748	0.0447675	-0.00990876	0.0931994
sp|O75581|LRP6_HUMAN	LRP6	Low-density lipoprotein receptor-related protein 6 OS=Homo sapiens GN=LRP6 PE=1 SV=2	2	95.8153	149.643	144.537	164.055	176.477	124.871	15.7774	17.2111	17.3845	17.2144	16.6439	15.7688	16.791	16.5423	0.98519	0.882084	0.728137	0.807326	1.09108	0.96704	0.907059	0.0938495	-0.021526	0.0929509
sp|P36578|RL4_HUMAN	RPL4	60S ribosomal protein L4 OS=Homo sapiens GN=RPL4 PE=1 SV=5	2	64.7669	88.1371	79.9474	92.1759	107.312	81.1252	17.6409	16.7679	15.9058	15.9988	16.741	16.9457	16.7715	16.5618	0.987496	0.867575	0.49824	0.813144	0.906913	0.998395	1.06538	0.0795483	-0.0181531	0.0898324
sp|P04626|ERBB2_HUMAN	ERBB2	Receptor tyrosine-protein kinase erbB-2 OS=Homo sapiens GN=ERBB2 PE=1 SV=1	1	34.7628	51.096	34.5986	60.1878	54.9724	36.1628	17.9842	18.4635	13.0742	19.842	16.2887	14.3474	16.5073	16.826	1.01931	2.98278	2.78643	0.823688	1.1033	0.882207	1.09738	0.125975	0.0275885	0.0842371
sp|P62851|RS25_HUMAN	RPS25	40S ribosomal protein S25 OS=Homo sapiens GN=RPS25 PE=1 SV=1	1	28.778	43.6482	28.3117	36.5907	50.939	32.9737	18.2457	19.3294	13.1114	14.7833	18.4976	16.0326	16.8955	16.4378	0.972912	3.32164	1.89003	0.827891	0.810236	0.956967	1.2228	0.209127	-0.0396186	0.0820266
sp|Q7L014|DDX46_HUMAN	DDX46	Probable ATP-dependent RNA helicase DDX46 OS=Homo sapiens GN=DDX46 PE=1 SV=2	1	75.6873	107.746	109.847	124.335	114.966	108.431	16.4747	16.3813	17.4649	17.2461	14.3328	18.1002	16.7736	16.5597	0.987244	0.600451	1.97529	0.837412	1.04682	0.874946	1.03638	0.0963588	-0.0185208	0.0770606
sp|P84103|SRSF3_HUMAN	SRSF3	Serine/arginine-rich splicing factor 3 OS=Homo sapiens GN=SRSF3 PE=1 SV=1	1	13.2503	21.4205	37.3302	27.6357	26.6942	26.4719	12.192	13.7668	25.0895	16.204	14.068	18.6797	17.0161	16.3172	0.958929	7.03598	2.30795	0.840049	1.32906	1.02188	0.744523	0.292398	-0.0605045	0.0756954
sp|Q5T9A4|ATD3B_HUMAN	ATAD3B	ATPase family AAA domain-containing protein 3B OS=Homo sapiens GN=ATAD3B PE=1 SV=1	1	35.1493	49.3335	60.4513	58.4719	49.7917	60.2274	15.5714	15.2653	19.5613	16.5066	12.6338	20.4616	16.7993	16.534	0.984206	2.39685	3.91399	0.843388	1.06006	0.827614	1.04602	0.130341	-0.0229671	0.0739728
sp|Q9NR30|DDX21_HUMAN	DDX21	Nucleolar RNA helicase 2 OS=Homo sapiens GN=DDX21 PE=1 SV=5	1	21.3362	36.2396	40.2424	33.5255	40.9863	39.975	14.0797	16.7037	19.3974	14.0979	15.4911	20.2302	16.7269	16.6064	0.992793	2.65891	3.21472	0.858077	1.00129	0.927402	1.04294	0.0585118	-0.0104351	0.0664735
sp|P46783|RS10_HUMAN	RPS10	40S ribosomal protein S10 OS=Homo sapiens GN=RPS10 PE=1 SV=1	1	58.3913	75.6728	117.732	108.859	82.2571	101.84	14.9024	13.4896	21.9475	17.7041	12.0239	19.9325	16.7798	16.5535	0.986512	4.53071	4.07789	0.895446	1.188	0.891346	0.90819	0.166625	-0.0195918	0.0479608
sp|P21796|VDAC1_HUMAN	VDAC1	Voltage-dependent anion-selective channel protein 1 OS=Homo sapiens GN=VDAC1 PE=1 SV=2	1	25.414	44.2511	76.7054	57.549	57.1791	51.2713	11.4947	13.9799	25.3416	16.5869	14.8125	17.7843	16.9388	16.3946	0.967874	7.38244	1.49518	0.896999	1.443	1.05956	0.701781	0.370683	-0.0471093	0.0472083
sp|P60866-2|RS20_HUMAN	RPS20	Isoform 2 of 40S ribosomal protein S20 OS=Homo sapiens GN=RPS20	1	38.7269	56.3481	56.3562	54.8632	69.0786	59.5182	16.1753	16.4389	17.1935	14.6024	16.5253	19.0645	16.6026	16.7307	1.00772	0.528459	2.23816	0.909251	0.902755	1.00526	1.10882	0.103033	0.0110929	0.0413162
sp|P09651|ROA1_HUMAN	HNRNPA1	Heterogeneous nuclear ribonucleoprotein A1 OS=Homo sapiens GN=HNRNPA1 PE=1 SV=5	2	141.257	215.179	172.632	206.885	241.289	198.375	16.82	17.8965	15.0148	15.698	16.4558	18.115	16.5771	16.7563	1.01081	1.45613	1.23616	0.913741	0.933298	0.919497	1.20648	0.16185	0.0155107	0.0391767
sp|P23381|SYWC_HUMAN	WARS	Tryptophan--tRNA ligase, cytoplasmic OS=Homo sapiens GN=WARS PE=1 SV=2	1	23.8144	41.2216	32.3252	41.6301	43.945	32.8639	15.5528	18.8039	15.4203	17.3252	16.4379	16.4598	16.5924	16.741	1.00896	1.91639	0.506107	0.917861	1.11396	0.874173	1.06741	0.127151	0.0128639	0.0372231
sp|P11142|HSP7C_HUMAN	HSPA8	Heat shock cognate 71 kDa protein OS=Homo sapiens GN=HSPA8 PE=1 SV=1	4	151.007	207.084	266.408	254.174	250.604	238.511	15.43	14.7798	19.8837	16.5501	14.6663	18.6901	16.6978	16.6355	0.996269	2.77816	2.01325	0.934234	1.07259	0.992326	0.93997	0.0667997	-0.00539295	0.0295444
sp|P27708|PYR1_HUMAN	CAD	CAD protein OS=Homo sapiens GN=CAD PE=1 SV=3	1	22.4635	28.7513	27.4557	33.5987	31.0966	31.0467	17.8806	15.9851	15.9632	17.0423	14.1769	18.952	16.6096	16.7237	1.00687	1.10075	2.40341	0.944966	0.953118	0.886887	1.18723	0.1578	0.00988044	0.0245837
sp|P30040|ERP29_HUMAN	ERP29	Endoplasmic reticulum resident protein 29 OS=Homo sapiens GN=ERP29 PE=1 SV=4	1	16.9359	22.8079	21.4639	23.6271	19.6246	28.1016	17.5699	16.5272	16.2649	15.6197	11.6608	22.3577	16.7873	16.546	0.985628	0.690285	5.40829	0.948009	0.889004	0.705551	1.3746	0.345707	-0.0208852	0.0231874
sp|Q14011|CIRBP_HUMAN	CIRBP	Cold-inducible RNA-binding protein OS=Homo sapiens GN=CIRBP PE=1 SV=1	1	43.7998	51.8947	90.5406	82.1849	73.276	68.5652	14.9434	12.3667	22.5634	17.8678	14.3188	17.9398	16.6245	16.7088	1.00507	5.30213	2.07014	0.974865	1.1957	1.15785	0.795085	0.221179	0.00729647	0.0110554
sp|P46782|RS5_HUMAN	RPS5	40S ribosomal protein S5 OS=Homo sapiens GN=RPS5 PE=1 SV=4	1	17.7606	25.9582	35.9402	16.0903	33.9265	41.8124	14.3353	14.6344	21.1891	8.27588	15.6839	25.8815	16.7196	16.6137	0.993669	3.87356	8.83956	0.9763	0.577308	1.07171	1.22146	0.337091	-0.00916205	0.0104166
sp|P27635|RL10_HUMAN	RPL10	60S ribosomal protein L10 OS=Homo sapiens GN=RPL10 PE=1 SV=4	1	48.2799	92.1367	79.9984	84.471	97.204	80.6749	14.0988	18.7932	17.0639	15.719	16.2579	18.0671	16.652	16.6814	1.00176	2.37417	1.23001	0.983958	1.11492	0.865096	1.05879	0.131072	0.00254268	0.00702325
sp|Q99714|HCD2_HUMAN	HSD17B10	3-hydroxyacyl-CoA dehydrogenase type-2 OS=Homo sapiens GN=HSD17B10 PE=1 SV=3	1	16.3124	32.8618	30.6198	26.3912	35.4859	31.8238	13.2428	18.6341	18.1572	13.6529	16.5	19.813	16.678	16.6553	0.998638	2.9845	3.08301	0.9856	1.03096	0.885477	1.0912	0.105763	-0.00196612	0.00629921
sp|Q9UHV9|PFD2_HUMAN	PFDN2	Prefoldin subunit 2 OS=Homo sapiens GN=PFDN2 PE=1 SV=1	1	17.5654	24.9381	16.3637	26.2564	23.267	21.8287	18.7395	18.583	12.7516	17.8499	14.2169	17.8592	16.6913	16.642	0.997045	3.41284	2.1002	0.987396	0.95253	0.76505	1.40055	0.326531	-0.00426943	0.00550852
sp|P07900-2|HS90A_HUMAN	HSP90AA1	Isoform 2 of Heat shock protein HSP 90-alpha OS=Homo sapiens GN=HSP90AA1	3	81.7011	151.36	121.249	152.878	156.852	116.269	14.7899	19.1383	16.0324	17.6354	16.2628	16.1413	16.6535	16.6798	1.00158	2.23971	0.829779	0.988758	1.19239	0.849751	1.00679	0.171518	0.00227374	0.00491017
sp|P07814|SYEP_HUMAN	EPRS	Bifunctional glutamate/proline--tRNA ligase OS=Homo sapiens GN=EPRS PE=1 SV=5	2	66.8473	71.0635	45.7707	83.8189	90.6593	58.2961	22.2853	16.5476	11.1456	17.8065	17.3107	14.9043	16.6595	16.6738	1.00086	5.57069	1.5524	0.995806	0.799023	1.04611	1.33723	0.269401	0.00123607	0.00182548

## Sheet: Fig 5b-e
Cell adhesion assays
ImageJ quantification of the number of fluorescent cells attached to the tested surfaces after 13, 30 or 45 minutes
shRNA	A375 cells
Laminin	Exp1			Exp2			Exp3			Average											Laminin
	15 min	30 min	45 min	15 min	30 min	45 min	15 min	30 min	45 min	15 min	30 min	45 min
shCTRL	1309	2395	2318	432	1412	2330	1327	1450	2528	1022.67	1752.33	2392
shNECTIN1	2407	2958	2971	1170	2336	2771	2200	1963	2924	1925.67	2419	2888.67
Ratio	Exp1			Exp2			Exp3
	15 min	30 min	45 min	15 min	30 min	45 min	15 min	30 min	45 min		Average	15 min	30 min	45 min		SD	15 min	30 min	45 min
shCTRL	1.27999	2.34192	2.26662	0.422425	1.3807	2.27836	1.29759	1.41786	2.47197		shCTRL	1	1.71349	2.33898		shCTRL	0.500272	0.544547	0.115318
shNECTIN1	2.35365	2.89244	2.90515	1.14407	2.28422	2.70958	2.15124	1.91949	2.85919		shNECTIN1	1.88299	2.36538	2.82464		shNECTIN1	0.647875	0.491525	0.102259
	15 min			30 min			45 min
	Exp1	Exp2	Exp3	Exp1	Exp2	Exp3	Exp1	Exp2	Exp3		p-value	15 min	30 min	45 min
shCTRL	1.27999	0.422425	1.29759	2.34192	1.3807	1.41786	2.26662	2.27836	2.47197			0.0132526	0.0357097	0.024521
shNECTIN1	2.35365	1.14407	2.15124	2.89244	2.28422	1.91949	2.90515	2.70958	2.85919
	Exp1			Exp2			Exp3			Exp4			Average					Collagen				Fibronectin				Vitronectin
	15 min	30 min	45 min	15 min	30 min	45 min	15 min	30 min	45 min	15 min	30 min	45 min	15 min	30 min	45 min
shCTRL Collagen	1221	1329	1273	727	1681	1141	1006	800	1216	211	426	606	791.25	1059	1059
shCTRL Fibronectin	16	553	821	11	155	851	105	842	893	17	207	351	37.25	439.25	729
shCTRL Vitronectin	23	371	759	21	195	590	64	665	727	30	242	288	34.5	368.25	591
shNECTIN1 Collagen	1240	1480	1346	963	1090	1155	402	1268	1189	295	639	870	725	1119.25	1140
shNECTIN1 Fibronectin	147	798	1032	66	482	883	242	1113	1483	123	287	502	144.5	670	975
shNECTIN1 Vitronectin	223	512	824	117	343	586	159	1204	1296	130	464	629	157.25	630.75	833.75
Ratio	Exp1			Exp2			Exp3			Exp4
	15 min	30 min	45 min	15 min	30 min	45 min	15 min	30 min	45 min	15 min	30 min	45 min
shCTRL Collagen	1.54313	1.67962	1.60885	0.918799	2.12449	1.44202	1.27141	1.01106	1.53681	0.266667	0.538389	0.765877
shCTRL Fibronectin	0.42953	14.8456	22.0403	0.295302	4.16107	22.8456	2.81879	22.604	23.9732	0.456376	5.55705	9.42282
shCTRL Vitronectin	0.666667	10.7536	22	0.608696	5.65217	17.1014	1.85507	19.2754	21.0725	0.869565	7.01449	8.34783
shNECTIN1 Collagen	1.56714	1.87046	1.70111	1.21706	1.37757	1.45972	0.508057	1.60253	1.50269	0.372828	0.807583	1.09953
shNECTIN1 Fibronectin	3.94631	21.4228	27.7047	1.77181	12.9396	23.7047	6.49664	29.8792	39.8121	3.30201	7.7047	13.4765
shNECTIN1 Vitronectin	6.46377	14.8406	23.8841	3.3913	9.94203	16.9855	4.6087	34.8986	37.5652	3.76812	13.4493	18.2319
Ratio	15 min				30 min				45 min
	Exp1	Exp2	Exp3	Exp4	Exp1	Exp2	Exp3	Exp4	Exp1	Exp2	Exp3	Exp4		Average	15 min	30 min	45 min		SD	15 min	30 min	45 min		p-value	15 min	30 min	45 min
shCTRL Collagen	1.54313	0.918799	1.27141	0.266667	1.67962	2.12449	1.01106	0.538389	1.60885	1.44202	1.53681	0.765877		shCTRL Collagen	1	1.33839	1.33839		shCTRL Collagen	0.55167	0.702741	0.38774		shCTRL Collagen
shCTRL Fibronectin	0.42953	0.295302	2.81879	0.456376	14.8456	4.16107	22.604	5.55705	22.0403	22.8456	23.9732	9.42282		shCTRL Fibronectin	1	11.7919	19.5705		shCTRL Fibronectin	1.21457	8.62806	6.81139		shCTRL Fibronectin
shCTRL Vitronectin	0.666667	0.608696	1.85507	0.869565	10.7536	5.65217	19.2754	7.01449	22	17.1014	21.0725	8.34783		shCTRL Vitronectin	1	10.6739	17.1304		shCTRL Vitronectin	0.580917	6.12646	6.22863		shCTRL Vitronectin
shNECTIN1 Collagen	1.56714	1.21706	0.508057	0.372828	1.87046	1.37757	1.60253	0.807583	1.70111	1.45972	1.50269	1.09953		shNECTIN1 Collagen	0.916272	1.41453	1.44076		shNECTIN1 Collagen	0.570402	0.452019	0.250609		shNECTIN1 Collagen	0.743881	0.808422	0.297224
shNECTIN1 Fibronectin	3.94631	1.77181	6.49664	3.30201	21.4228	12.9396	29.8792	7.7047	27.7047	23.7047	39.8121	13.4765		shNECTIN1 Fibronectin	3.87919	17.9866	26.1745		shNECTIN1 Fibronectin	1.9689	9.73706	10.8883		shNECTIN1 Fibronectin	0.0104701	0.0224791	0.133959
shNECTIN1 Vitronectin	6.46377	3.3913	4.6087	3.76812	14.8406	9.94203	34.8986	13.4493	23.8841	16.9855	37.5652	18.2319		shNECTIN1 Vitronectin	4.55797	18.2826	24.1667		shNECTIN1 Vitronectin	1.36865	11.2674	9.42323		shNECTIN1 Vitronectin	0.0175761	0.0682237	0.162829

## Sheet: Fig 5g
Quantification of transwell assays
A375 cells	ImageJ
																Average	SD	P
						Exp1	Exp2	Exp3	Exp4	Average	SD			shCTRL	siCTRL	1	0.672281
Exp1	shCTRL siCTRL	332			shCTRL siCTRL	332	802	1173	2069	1094	735.476			shNECTIN1	siCTRL	2.8766	0.543645	0.00134552
	shNECTIN1 siCTRL	2303			shNECTIN1 siCTRL	2303	3193	3427	3665	3147	594.748				siITGB1	2.3261	0.565921	0.0133087
	shNECTIN1 siITGB1	1747			shNECTIN1 siITGB1	1747	2697	2492	3243	2544.75	619.118				siITGB2	2.38346	0.61891	0.0589738
	shNECTIN1 siITGB2	1811			shNECTIN1 siITGB2	1811	2868	2361	3390	2607.5	677.087				siITGB3	1.81604	0.73995	0.0167555
	shNECTIN1 siITGB3	1025			shNECTIN1 siITGB3	1025	2458	1641	2823	1986.75	809.505				siITGB4	1.3894	0.58929	0.0283902
	shNECTIN1 siITGB4	1287			shNECTIN1 siITGB4	1287	1408	2441	944	1520	644.683				siITGB5	0.578382	0.492214	0.00307209
	shNECTIN1 siITGB5	56			shNECTIN1 siITGB5	56	1353	497	625	632.75	538.482
Exp2	shCTRL siCTRL	802
	shNECTIN1 siCTRL	3193
	shNECTIN1 siITGB1	2697			Ratio	Exp1	Exp2	Exp3	Exp4	Average	SD					Average	SD	P
	shNECTIN1 siITGB2	2868			shCTRL siCTRL	0.303473	0.73309	1.07221	1.89122	1	0.672281			shCTRL	siCTRL	1	0.672281	0
	shNECTIN1 siITGB3	2458			shNECTIN1 siCTRL	2.10512	2.91865	3.13254	3.35009	2.8766	0.543645	0.00134552		shNECTIN1	siCTRL	2.8766	0.543645	0.00134552
	shNECTIN1 siITGB4	1408			shNECTIN1 siITGB1	1.59689	2.46527	2.27788	2.96435	2.3261	0.565921	0.0133087			siITGB1	2.3261	0.565921	0.0133087
	shNECTIN1 siITGB5	1353			shNECTIN1 siITGB2	1.65539	2.62157	2.15814	3.09872	2.38346	0.61891	0.0589738			siITGB2	2.38346	0.61891	0.0589738
Exp3	shCTRL siCTRL	1173			shNECTIN1 siITGB3	0.936929	2.2468	1.5	2.58044	1.81604	0.73995	0.0167555			siITGB3	1.81604	0.73995	0.0167555
	shNECTIN1 siCTRL	3427			shNECTIN1 siITGB4	1.17642	1.28702	2.23126	0.862888	1.3894	0.58929	0.0283902			siITGB4	1.3894	0.58929	0.0283902
	shNECTIN1 siITGB1	2492			shNECTIN1 siITGB5	0.0511883	1.23675	0.454296	0.571298	0.578382	0.492214	0.00307209			siITGB5	0.578382	0.492214	0.00307209
	shNECTIN1 siITGB2	2361
	shNECTIN1 siITGB3	1641
	shNECTIN1 siITGB4	2441				shCTRL siCTRL	shNECTIN1 siCTRL	shNECTIN1 siITGB1	shNECTIN1 siITGB2	shNECTIN1 siITGB3	shNECTIN1 siITGB4	shNECTIN1 siITGB5
	shNECTIN1 siITGB5	497				0.303473	2.10512	1.59689	1.65539	0.936929	1.17642	0.0511883
Exp4	shCTRL siCTRL	552				0.73309	2.91865	2.46527	2.62157	2.2468	1.28702	1.23675
	shNECTIN1 siCTRL	2929				1.07221	3.13254	2.27788	2.15814	1.5	2.23126	0.454296
	shNECTIN1 siITGB1	2269				1.89122	3.35009	2.96435	3.09872	2.58044	0.862888	0.571298
	shNECTIN1 siITGB2	2337
	shNECTIN1 siITGB3	2323
	shNECTIN1 siITGB4	2710
	shNECTIN1 siITGB5	578
Exp5	shCTRL siCTRL	2069
	shNECTIN1 siCTRL	3665
	shNECTIN1 siITGB1	3243
	shNECTIN1 siITGB2	3390
	shNECTIN1 siITGB3	2823
	shNECTIN1 siITGB4	944
	shNECTIN1 siITGB5	625

## Sheet: Fig 5h
Quantification of transwell assays
A375	ImageJ
		Exp1	Exp2	Exp3	Exp4	Average	SD	p-value
	shCTRL - GoH3	1142	1330	961	935	1092	183.443
	shCTRL + GoH3	456	1068	936	705	791.25	269.181	0.118698
	shNECTIN1 - GoH3	2605	2586	2652	2822	2666.25	107.475	0.00141364
	shNECTIN1 + GoH3	1931	2021	1946	1211	1777.25	379.547	0.0351173
	Ratio	Exp1	Exp2	Exp3	Exp4	Average	SD
	shCTRL - GoH3	1.04579	1.21795	0.880037	0.856227	1	0.167988
	shCTRL + GoH3	0.417582	0.978022	0.857143	0.645604	0.724588	0.246502	0.118698
	shNECTIN1 - GoH3	2.38553	2.36813	2.42857	2.58425	2.44162	0.0984205	0.00141364
	shNECTIN1 + GoH3	1.76832	1.85073	1.78205	1.10897	1.62752	0.347571	0.0351173
			Average	SD	p value				Average	SD	p value
	shCTRL	IgG	1	0.167988	0		shCTRL	IgG	1	0.167988	0
		GoH3	0.724588	0.246502	0.118698		shNECTIN1	IgG	2.44162	0.0984205	0.00141364
	shNECTIN1	IgG	2.44162	0.0984205	0.00141364			GoH3	1.62752	0.347571	0.0351173
		GoH3	1.62752	0.347571	0.0351173

## Sheet: Fig 5i
Quantification of transwell assays
A375	ImageJ
		shNECTIN1
	shCTRL	veh	INTEGRIN#1	INTEGRIN#2
	1219	4102	19	850
	718	1458	26	190
	915	2654	245	973
	1129	2332	20	318
average	995.25	2636.5	77.5	582.75
SD	224.545	1099.94	111.709	386.464
		shNECTIN1
	shCTRL	veh	INTEGRIN#1	INTEGRIN#2
	1.22482	4.12158	0.0190907	0.854057
	0.721427	1.46496	0.0261241	0.190907
	0.919367	2.66667	0.246169	0.977644
	1.13439	2.34313	0.0200955	0.319518
average	1	2.64908	0.0778699	0.585531
SD	0.225616	1.10519	0.112243	0.388308
p-value		0.0379194	0.0190497	0.0171752
	shCTRL	shNECTIN1 + inhibitor
	Vehicle	Vehicle	ITGi#1	ITGi#2
average	1	2.64908	0.0778699	0.585531
SD	0.225616	1.10519	0.112243	0.388308
