# Supplementary material for: Loss of NECTIN1 triggers melanoma dissemination upon local IGF1 depletion
Source: Nat Genet. 2022 Oct 13;54(12):1839–52. doi: 10.1038/s41588-022-01191-z (PMC9729115; doi:10.1038/s41588-022-01191-z)
Supplement: Source Data Fig. 6 — Statistical Source Data. [file 41588_2022_1191_MOESM11_ESM.xlsx]

## Sheet: Fig 6a
Quantification of transwell assays
A375	ImageJ
		shNECTIN1
	shCTRL	veh	FAK#1	SRC#1
	1219	4102	2528	2514
	915	2654	1426	1176
	1129	2332	732	517
average	1087.67	3029.33	1562	1402.33
SD	156.158	942.805	905.691	1017.56
		shNECTIN1
	shCTRL	veh	FAK#1	SRC#1
	1.12075	3.77138	2.32424	2.31137
	0.84125	2.44009	1.31106	1.08121
	1.038	2.14404	0.673	0.475329
average	1	2.78517	1.4361	1.2893
SD	0.143572	0.866814	0.832692	0.935541
p-value		0.0593705	0.00661105	0.00369825
	shCTRL	shNECTIN1 + inhibitor
	Vehicle	Vehicle	FAKi	SRCi
Average	1	2.78517	1.4361	1.2893
SD	0.143572	0.866814	0.832692	0.935541

## Sheet: Fig 6b
Quantification of transwell assays
	ImageJ
SKMEL2																					SKMEL2	Average	112.25				p
		DMSO	PF	GSK			DMSO	PF	GSK			DMSO	PF	GSK			DMSO	PF	GSK				DMSO	PF	GSK		shCTRL	shNECTIN1
	shCTRL	167	197	149		shCTRL	113	158	104		shCTRL	46	29	26		shCTRL	123	159	124			shCTRL	1	1.20935	0.89755		DMSO	DMSO	PF	GSK
	shNECTIN1	263	228	194		shNECTIN1	367	543	318		shNECTIN1	350	77	152		shNECTIN1	340	263	266			shNECTIN1	2.93987	2.47439	2.07127		1.48775	2.34298	2.03118	1.72829
																											1.00668	3.26949	4.83742	2.83296
																						SD					0.4098	3.11804	0.685969	1.35412
	Ratio	DMSO	PF	GSK			DMSO	PF	GSK			DMSO	PF	GSK			DMSO	PF	GSK				DMSO	PF	GSK		1.09577	3.02895	2.34298	2.36971
	shCTRL	1.48775	1.75501	1.32739		shCTRL	1.00668	1.40757	0.926503		shCTRL	0.4098	0.258352	0.231626		shCTRL	1.09577	1.41648	1.10468			shCTRL	0.445516	0.654303	0.473273			0.0161541	0.610092	0.0638752
	shNECTIN1	2.34298	2.03118	1.72829		shNECTIN1	3.26949	4.83742	2.83296		shNECTIN1	3.11804	0.685969	1.35412		shNECTIN1	3.02895	2.34298	2.36971			shNECTIN1	0.410122	1.73167	0.65858
COLO679																					COLO679	Average	58.25				p
		DMSO	PF	GSK			DMSO	PF	GSK			DMSO	PF	GSK			DMSO	PF	GSK				DMSO	PF	GSK		shCTRL	shNECTIN1
	shCTRL	54	88	24		shCTRL	36	6	12		shCTRL	61	14	7		shCTRL	82	7	13			shCTRL	1	0.493562	0.240343		DMSO	DMSO	PF	GSK
	shNECTIN1	186	56	72		shNECTIN1	377	40	76		shNECTIN1	565	65	90		shNECTIN1	500	65	57			shNECTIN1	6.98712	0.969957	1.26609		0.927039	3.19313	0.961373	1.23605
																											0.618026	6.4721	0.686695	1.30472
																						SD					1.04721	9.69957	1.11588	1.54506
	Ratio	DMSO	PF	GSK			DMSO	PF	GSK			DMSO	PF	GSK			DMSO	PF	GSK				DMSO	PF	GSK		1.40773	8.58369	1.11588	0.978541
	shCTRL	0.927039	1.51073	0.412017		shCTRL	0.618026	0.103004	0.206009		shCTRL	1.04721	0.240343	0.120172		shCTRL	1.40773	0.120172	0.223176			shCTRL	0.326444	0.680859	0.123			0.0219759	0.0225864	0.0271115
	shNECTIN1	3.19313	0.961373	1.23605		shNECTIN1	6.4721	0.686695	1.30472		shNECTIN1	9.69957	1.11588	1.54506		shNECTIN1	8.58369	1.11588	0.978541			shNECTIN1	2.86159	0.2024	0.233028
CJM																					CJM	Average	289				p
		DMSO	PF	GSK			DMSO	PF	GSK			DMSO	PF	GSK			DMSO	PF	GSK				DMSO	PF	GSK		shCTRL	shNECTIN1
	shCTRL	527	142	187		shCTRL	176	53	65		shCTRL	301	86	83		shCTRL	152	48	44			shCTRL	1	0.284602	0.327855		DMSO	DMSO	PF	GSK
	shNECTIN1	1834	736	532		shNECTIN1	1612	433	660		shNECTIN1	1771	58	385		shNECTIN1	862	416	263			shNECTIN1	5.25865	1.42128	1.5917		1.82353	6.34602	2.54671	1.84083
																											0.608997	5.57785	1.49827	2.28374
																						SD					1.04152	6.12803	0.200692	1.33218
	Ratio	DMSO	PF	GSK			DMSO	PF	GSK			DMSO	PF	GSK			DMSO	PF	GSK				DMSO	PF	GSK		0.525952	2.9827	1.43945	0.910035
	shCTRL	1.82353	0.491349	0.647059		shCTRL	0.608997	0.183391	0.224913		shCTRL	1.04152	0.297578	0.287197		shCTRL	0.525952	0.16609	0.152249			shCTRL	0.593726	0.149668	0.219832			0.00611137	0.0235736	0.00978743
	shNECTIN1	6.34602	2.54671	1.84083		shNECTIN1	5.57785	1.49827	2.28374		shNECTIN1	6.12803	0.200692	1.33218		shNECTIN1	2.9827	1.43945	0.910035			shNECTIN1	1.55135	0.959634	0.598052
RPMI7951																					RPMI7951	Average	396.25				p
		DMSO	PF	GSK			DMSO	PF	GSK			DMSO	PF	GSK			DMSO	PF	GSK				DMSO	PF	GSK		shCTRL	shNECTIN1
	shCTRL	455	126	268		shCTRL	341	210	237		shCTRL	324	328	260		shCTRL	465	205	404			shCTRL	1	0.548265	0.737539		DMSO	DMSO	PF	GSK
	shNECTIN1	984	469	591		shNECTIN1	916	475	609		shNECTIN1	797	491	557		shNECTIN1	936	478	748			shNECTIN1	2.29211	1.20694	1.58044		1.14826	2.48328	1.1836	1.49148
																											0.860568	2.31167	1.19874	1.53691
																						SD					0.817666	2.01136	1.23912	1.40568
	Ratio	DMSO	PF	GSK			DMSO	PF	GSK			DMSO	PF	GSK			DMSO	PF	GSK				DMSO	PF	GSK		1.1735	2.36215	1.20631	1.8877
	shCTRL	1.14826	0.317981	0.676341		shCTRL	0.860568	0.529968	0.598107		shCTRL	0.817666	0.82776	0.656151		shCTRL	1.1735	0.51735	1.01956			shCTRL	0.18688	0.21011	0.190915			0.000252524	0.00231602	0.00784396
	shNECTIN1	2.48328	1.1836	1.49148		shNECTIN1	2.31167	1.19874	1.53691		shNECTIN1	2.01136	1.23912	1.40568		shNECTIN1	2.36215	1.20631	1.8877			shNECTIN1	0.200546	0.0234374	0.211941
G361																					G361	Average	422.5				p
		DMSO	PF	GSK			DMSO	PF	GSK			DMSO	PF	GSK			DMSO	PF	GSK				DMSO	PF	GSK		shCTRL	shNECTIN1
	shCTRL	284	206	274		shCTRL	569	236	326		shCTRL	333	180	255		shCTRL	504	260	449			shCTRL	1	0.521893	0.771598		DMSO	DMSO	PF	GSK
	shNECTIN1	1132	533	956		shNECTIN1	1420	1037	975		shNECTIN1	1085	717	738		shNECTIN1	1609	823	1298			shNECTIN1	3.10414	1.84024	2.34734		0.672189	2.67929	1.26154	2.26272
																											1.34675	3.36095	2.45444	2.30769
																						SD					0.788166	2.56805	1.69704	1.74675
	Ratio	DMSO	PF	GSK			DMSO	PF	GSK			DMSO	PF	GSK			DMSO	PF	GSK				DMSO	PF	GSK		1.1929	3.80828	1.94793	3.07219
	shCTRL	0.672189	0.487574	0.648521		shCTRL	1.34675	0.55858	0.771598		shCTRL	0.788166	0.426036	0.60355		shCTRL	1.1929	0.615385	1.06272			shCTRL	0.321339	0.0825693	0.206673			0.00132074	0.0125571	0.0104741
	shNECTIN1	2.67929	1.26154	2.26272		shNECTIN1	3.36095	2.45444	2.30769		shNECTIN1	2.56805	1.69704	1.74675		shNECTIN1	3.80828	1.94793	3.07219			shNECTIN1	0.58585	0.498075	0.546154
A375																										A375	Average	903.2				p
		DMSO	PF	GSK			DMSO	PF	GSK			DMSO	PF	GSK			DMSO	PF	GSK			DMSO	PF	GSK				DMSO	PF	GSK		shCTRL	shNECTIN1
	shCTRL	776				shCTRL	718				shCTRL	915				shCTRL	1129				shCTRL	978					shCTRL	1				DMSO	DMSO	PF	GSK
	shNECTIN1	2179	611	745		shNECTIN1	1458	749	815		shNECTIN1	2654	1426	2264		shNECTIN1	2332	732	2004		shNECTIN1	1452	214	790			shNECTIN1	2.23096	0.826395	1.46546		0.859167	2.41253	0.676484	0.824845
																																0.794951	1.61426	0.829274	0.902347
																											SD					1.01306	2.93844	1.57883	2.50664
	Ratio	DMSO	PF	GSK			DMSO	PF	GSK			DMSO	PF	GSK			DMSO	PF	GSK			DMSO	PF	GSK				DMSO	PF	GSK		1.25	2.58193	0.810452	2.21878
	shCTRL	0.859167				shCTRL	0.794951				shCTRL	1.01306				shCTRL	1.25				shCTRL	1.08282					shCTRL	0.181251				1.08282	1.60762	0.236935	0.874668
	shNECTIN1	2.41253	0.676484	0.824845		shNECTIN1	1.61426	0.829274	0.902347		shNECTIN1	2.93844	1.57883	2.50664		shNECTIN1	2.58193	0.810452	2.21878		shNECTIN1	1.60762	0.236935	0.874668			shNECTIN1	0.596983	0.483828	0.825843			0.00806966	0.00138602	0.0247496
	RPMI7951				CJM				A375				SKMEL2				COLO679				G361
	DMSO	DMSO	FAKi#1	FAKi#2	DMSO	DMSO	FAKi#1	FAKi#2	DMSO	DMSO	FAKi#1	FAKi#2	DMSO	DMSO	FAKi#1	FAKi#2	DMSO	DMSO	FAKi#1	FAKi#2	DMSO	DMSO	FAKi#1	FAKi#2
Average	1	2.29211	1.20694	1.58044	1	5.25865	1.42128	1.5917	1	2.23096	0.826395	1.46546	1	2.93987	2.47439	2.07127	1	6.98712	0.969957	1.26609	1	3.10414	1.84024	2.34734
SD	0.18688	0.200546	0.0234374	0.211941	0.593726	1.55135	0.959634	0.598052	0.181251	0.596983	0.483828	0.825843	0.445516	0.410122	1.73167	0.65858	0.326444	2.86159	0.2024	0.233028	0.321339	0.58585	0.498075	0.546154
p		0.000252524	0.00231602	0.00784396		0.00611137	0.0235736	0.00978743		0.00806966	0.00138602	0.0247496		0.0161541	0.610092	0.0638752		0.0219759	0.0225864	0.0271115		0.00132074	0.0125571	0.0104741
RPMI7951				CJM				A375				SKMEL2				COLO679				G361
DMSO	DMSO	FAKi#1	FAKi#2	DMSO	DMSO	FAKi#1	FAKi#2	DMSO	DMSO	FAKi#1	FAKi#2	DMSO	DMSO	FAKi#1	FAKi#2	DMSO	DMSO	FAKi#1	FAKi#2	DMSO	DMSO	FAKi#1	FAKi#2
1.14826	2.48328	1.1836	1.49148	1.82353	6.34602	2.54671	1.84083	0.859167	2.41253	0.676484	0.824845	1.48775	2.34298	2.03118	1.72829	0.927039	3.19313	0.961373	1.23605	0.672189	2.67929	1.26154	2.26272
0.860568	2.31167	1.19874	1.53691	0.608997	5.57785	1.49827	2.28374	0.794951	1.61426	0.829274	0.902347	1.00668	3.26949	4.83742	2.83296	0.618026	6.4721	0.686695	1.30472	1.34675	3.36095	2.45444	2.30769
0.817666	2.01136	1.23912	1.40568	1.04152	6.12803	0.200692	1.33218	1.01306	2.93844	1.57883	2.50664	0.4098	3.11804	0.685969	1.35412	1.04721	9.69957	1.11588	1.54506	0.788166	2.56805	1.69704	1.74675
1.1735	2.36215	1.20631	1.8877	0.525952	2.9827	1.43945	0.910035	1.25	2.58193	0.810452	2.21878	1.09577	3.02895	2.34298	2.36971	1.40773	8.58369	1.11588	0.978541	1.1929	3.80828	1.94793	3.07219
								1.08282	1.60762	0.236935	0.874668

## Sheet: Fig 6c
Quantification of Western Blots
A375 shCTRL/shNECTIN1 -FBS			ImageJ
	Exp 1		Exp 2		Exp 3				Exp 4					Exp 5
	shCTRL	shNECTIN1	shCTRL	shNECTIN1	shCTRL	shNECTIN1	Background			shCTRL	shNECTIN1	Background			shCTRL	shNECTIN1	Background
FAK	92.507	82.9	86.515	69.118	114.241	98.964	209.521		FAK	129.472	93.657	175.723		FAK	153.765	136.2	217.511
pFAK	123.756	94.012	107.067	70.801	104.963	75.05	203.86		pFAK	163.493	128.337	192.297		pFAK	154.83	131.696	193.623
pSRC	165.502	136.577	116.24	95.258	126.528	92.879	202.206		pSRC	142.754	81.341	184.667		pSRC	119.941	115.097	141.635
SRC	97.685	115.251	103.593	81.872	99.011	89.265	166.447		SRC	106.233	84.947	179.876		SRC	170.545	171.625	186.672
GAPDH	137.2	143.779	143.428	153.788	153.396	163.468	220.588		GAPDH	155.48	146.403	225.315		GAPDH	183.509	179.884	227.274
	+FBS		-FBS		-FBS					+FBS					+FBS
	shCTRL	shNECTIN1	shCTRL	shNECTIN1	shCTRL	shNECTIN1				shCTRL	shNECTIN1				shCTRL	shNECTIN1
FAK	117.014	126.621	123.006	140.403	95.28	110.557			FAK	46.251	82.066			FAK	63.746	81.311
pFAK	80.104	109.848	96.793	133.059	98.897	128.81			pFAK	28.804	63.96			pFAK	38.793	61.927
pSRC	36.704	65.629	85.966	106.948	75.678	109.327			pSRC	41.913	103.326			pSRC	21.694	26.538
SRC	68.762	51.196	62.854	84.575	67.436	77.182			SRC	73.643	94.929			SRC	16.127	15.047
GAPDH	83.388	76.809	77.16	66.8	67.192	57.12			GAPDH	69.835	78.912			GAPDH	43.765	47.39
Summary	Exp 1		Exp 2		Exp 3		Exp 4		Exp 5					pFAK/GAPDH			pSRC/GAPDH
	shCTRL	shNECTIN1	shCTRL	shNECTIN1	shCTRL	shNECTIN1	shCTRL	shNECTIN1	shCTRL	shNECTIN1				shCTRL	shNECTIN1		shCTRL	shNECTIN1
FAK	117.014	126.621	123.006	140.403	95.28	110.557	46.251	82.066	63.746	81.311				0.963359	1.43423		0.582769	1.13128
pFAK	80.104	109.848	96.793	133.059	98.897	128.81	28.804	63.96	38.793	61.927				1.25803	1.99759		1.4751	2.11974
pSRC	36.704	65.629	85.966	106.948	75.678	109.327	41.913	103.326	21.694	26.538				1.47606	2.26151		1.49121	2.53411
SRC	68.762	51.196	62.854	84.575	67.436	77.182	73.643	94.929	16.127	15.047				0.413635	0.812836		0.794625	1.73362
GAPDH	83.388	76.809	77.16	66.8	67.192	57.12	69.835	78.912	43.765	47.39				0.888923	1.31048		0.656296	0.741427
pSRC/GAPDH	0.440159	0.854444	1.11413	1.60102	1.12629	1.91399	0.600172	1.30938	0.495693	0.559992
pFAK/GAPDH	0.960618	1.43014	1.25445	1.9919	1.47186	2.25508	0.412458	0.810523	0.886393	1.30675
		Exp 1	Exp 2	Exp 3	Exp 4	Exp 5	Average	SD	p-value
pFAK/GAPDH	shCTRL	0.960618	1.25445	1.47186	0.412458	0.886393	0.997154	0.402186
	shNECTIN1	1.43014	1.9919	2.25508	0.810523	1.30675	1.55888	0.572795	0.00240103
pSRC/GAPDH	shCTRL	0.440159	1.11413	1.12629	0.600172	0.495693	0.755289	0.338071
	shNECTIN1	0.854444	1.60102	1.91399	1.30938	0.559992	1.24776	0.547762	0.0179691
ratio		Exp 1	Exp 2	Exp 3	Exp 4	Exp 5	Average	SD	p-value
pFAK/GAPDH	shCTRL	0.963359	1.25803	1.47606	0.413635	0.888923	1	0.403334
	shNECTIN1	1.43423	1.99759	2.26151	0.812836	1.31048	1.56333	0.57443	0.00240103
pSRC/GAPDH	shCTRL	0.582769	1.4751	1.49121	0.794625	0.656296	1	0.447605
	shNECTIN1	1.13128	2.11974	2.53411	1.73362	0.741427	1.65204	0.725234	0.0179691
pFAK/GAPDH	shCTRL	1	0.403334
	shNECTIN1	1.56333	0.57443
pSRC/GAPDH	shCTRL	1	0.447605
	shNECTIN1	1.65204	0.725234

## Sheet: Fig 6e
Quantification of p-fak IHC staining on sections of transplanted zebrafish
ImageJ	Convert to 16 bits, adjust threshold 110, measure
2 measures per fish		Average		Histology number	Genotype	Staining intensity		p-value	1.31769e-05
1	0.461	1.0045		75	ctrl	1.0045
2	1.548			76	ctrl	0.3025
3	0.129	0.3025		77	ctrl	1.362
4	0.476			78	ctrl	0.4815
5	1.209	1.362		79	ctrl	0.2775
6	1.515			80	ctrl	0.9345
7	0.328	0.4815		81	ctrl	1.2765
8	0.635			82	ctrl	3.3985
9	0.037	0.2775		83	ctrl	0.129
10	0.518			84	ctrl	0.0019616
11	0.941	0.9345		85	ctrl	0.474
12	0.928			86	ctrl	0.139
13	0.917	1.2765		87	ctrl	0.159
14	1.636			88	ctrl	0.466
15	3.992	3.3985		89	ctrl	0.207
16	2.805			90	ctrl	0.207
17	0.118	0.129		91	ctrl	0.173
18	0.14			92	ctrl	0.4925
19	0.0009232	0.0019616		93	ctrl	0.4585
20	0.003			94	nectin1 CRISPR	21.5075
21	0.609	0.474		95	nectin1 CRISPR	16.423
22	0.339			96	nectin1 CRISPR	7.9485
23	0.217	0.139		97	nectin1 CRISPR	9.0025
24	0.061			98	nectin1 CRISPR	12.133
25	0.194	0.159		99	nectin1 CRISPR	16.0915
26	0.124			100	nectin1 CRISPR	72.613
27	0.481	0.466		101	nectin1 CRISPR	29.6875
28	0.451			102	nectin1 CRISPR	56.1375
29	0.031	0.207		103	nectin1 CRISPR	11.2115
30	0.383			104	nectin1 CRISPR	69.1
31	0.37	0.207		105	nectin1 CRISPR	23.4525
32	0.044			106	nectin1 CRISPR	88.62
33	0.208	0.173		107	nectin1 CRISPR	48.585
34	0.138			108	nectin1 CRISPR	39.184
35	0.658	0.4925		109	nectin1 CRISPR	3.079
36	0.327			110	nectin1 CRISPR	1.57
37	0.547	0.4585		111	nectin1 CRISPR	16.518
38	0.37			112	nectin1 CRISPR	17.3175
39	21.374	21.5075		113	nectin1 CRISPR	16.041
40	21.641			114	nectin1 CRISPR	5.0035
41	18.51	16.423		115	nectin1 CRISPR	6.313
42	14.336			116	nectin1 CRISPR	10.547
43	6.894	7.9485		117	nectin1 CRISPR	7.1995
44	9.003			118	nectin1 CRISPR	8.4695
45	9.925	9.0025		119	nectin1 CRISPR	10.236
46	8.08			120	nectin1 CRISPR	23.073
47	11.032	12.133		121	nectin1 CRISPR	14.1745
48	13.234
49	19.849	16.0915
50	12.334
51	77.136	72.613
52	68.09
53	32.095	29.6875
54	27.28
55	55.676	56.1375
56	56.599
57	11.329	11.2115
58	11.094
59	63.086	69.1
60	75.114
1	26.371	23.4525
2	20.534
3	115.818	88.62
4	61.422
5	35.262	48.585
6	61.908
7	31.978	39.184
8	46.39
9	4.946	3.079
10	1.212
11	2.321	1.57
12	0.819
13	16.402	16.518
14	16.634
15	5.628	17.3175
16	29.007
17	8.414	16.041
18	23.668
19	8.012	5.0035
20	1.995
21	11.1	6.313
22	1.526
23	10.941	10.547
24	10.153
25	10.273	7.1995
26	4.126
27	11.371	8.4695
28	5.568
29	10.454	10.236
30	10.018
31	21.364	23.073
32	24.782
33	12.78	14.1745
34	15.569

## Sheet: Fig 6f, g
Organ involvement
Number of organs per fish
ctrl		fak
Fish 1	3	Fish 1	0
Fish 2	2	Fish 2	0
Fish 3	3	Fish 3	1
Fish 4	2	Fish 4	0
Fish 5	0	Fish 5	0
Fish 6	1	Fish 6	2
Fish 7	4	Fish 7	2
Fish 8	0	Fish 8	0
Fish 9	1	Fish 9	0
Number of fish per organ
	ctrl (n=9)	fak (n=9)
Gills	3	1
Thymus	4	0
Kidney	4	2
Spleen	0	0
Liver	3	2
Intestine	2	0

## Sheet: Fig 6i
Quantification of nectin1 + fak transplantation experiments
	Exp1						Exp2					Exp3
	ctrl1	ctrl2	fak#1	fak#2	fak#3		ctrl1	ctrl2	ctrl3	fak		ctrl1	ctrl2	fak#1	fak#2
No spreading	4	5	5	8	7		5	3	2	4		3	2	6	3
Spreading	6	4	2	2	3		3	6	6	3		4	2	2	2
Pooled data	ctrl1	ctrl2	ctrl3	ctrl4	ctrl5	ctrl6	ctrl7	fak#1	fak#2	fak#3	fak#4	fak#5	fak#6
No spreading	4	5	5	3	2	3	2	5	8	7	4	6	3
Spreading	6	4	3	6	6	4	2	2	2	3	3	2	2
% of fish with tumor spreading	60	44.4444	37.5	66.6667	75	57.1429	50	28.5714	20	30	42.8571	25	40
	ctrl	fak
Average	55.822	31.0714
SD	12.9334	8.7802
p-value	0.0019794
