# Supplementary material for: Loss of NECTIN1 triggers melanoma dissemination upon local IGF1 depletion
Source: Nat Genet. 2022 Oct 13;54(12):1839–52. doi: 10.1038/s41588-022-01191-z (PMC9729115; doi:10.1038/s41588-022-01191-z)
Supplement: Source Data Fig. 7 — Statistical Source Data. [file 41588_2022_1191_MOESM13_ESM.xlsx]

## Sheet: Fig 7d
Quantification of transwell assays
SKMEL2											SKMEL2
		Exp1	Exp2	Exp3	Exp4	Average	SD	p				Exp1	Exp2	Exp3	Exp4	Average	SD	p
	shCTRL GFP	99	117	91	72	94.75	18.6615			shCTRL	GFP	1.04485	1.23483	0.960422	0.759894	1	0.196955
	shCTRL CD8IGF1R	118	92	61	65	84	26.5204				IGF1R*	1.24538	0.970976	0.643799	0.686016	0.886544	0.279899
	shNECTIN1 GFP	388	329	333	227	319.25	67.1336	0.00407842		shNECTIN1	GFP	4.09499	3.4723	3.51451	2.39578	3.36939	0.708534	0.00407842
	shNECTIN1 CD8IGF1R	174	183	187	143	171.75	19.9228	0.0115035			IGF1R*	1.83641	1.9314	1.97361	1.50923	1.81266	0.210267	0.0115035
COLO679											COLO679
		Exp1	Exp2	Exp3	Exp4	Average	SD	p				Exp1	Exp2	Exp3	Exp4	Average	SD	p
	shCTRL GFP	24	19	11	61	28.75	22.1566			shCTRL	GFP	0.834783	0.66087	0.382609	2.12174	1	0.770666
	shCTRL CD8IGF1R	28	7	12	35	20.5	13.1783				IGF1R*	0.973913	0.243478	0.417391	1.21739	0.713043	0.458374
	shNECTIN1 GFP	166	225	100	171	165.5	51.1892	0.0127252		shNECTIN1	GFP	5.77391	7.82609	3.47826	5.94783	5.75652	1.78049	0.0127252
	shNECTIN1 CD8IGF1R	1	39	22	57	29.75	23.9078	0.0115567			IGF1R*	0.0347826	1.35652	0.765217	1.98261	1.03478	0.831576	0.0115567
CJM											CJM
		Exp1	Exp2	Exp3		Average	SD	p				Exp1	Exp2	Exp3	Exp4	Average	SD	p
	shCTRL GFP	198	191	356		248.333	93.3077			shCTRL	GFP	0.797315	0.769128	1.43356	0	1	0.375736
	shCTRL CD8IGF1R	131	125	599		285	271.949				IGF1R*	0.527517	0.503356	2.41208	0	1.14765	1.09509
	shNECTIN1 GFP	2250	1617	1566		1811	381.039	0.0251266		shNECTIN1	GFP	9.0604	6.51141	6.30604	0	7.29262	1.53439	0.0251266
	shNECTIN1 CD8IGF1R	957	613	459		676.333	254.969	0.0055088			IGF1R*	3.85369	2.46846	1.84832	0	2.72349	1.02672	0.0055088
RPMI7951											RPMI7951
		Exp1	Exp2	Exp3	Exp4	Average	SD	p				Exp1	Exp2	Exp3	Exp4	Average	SD	p
	shCTRL GFP	378	213	464	429	371	111.095			shCTRL	GFP	1.01887	0.574124	1.25067	1.15633	1	0.299446
	shCTRL CD8IGF1R	653	256	260	337	376.5	188.065				IGF1R*	1.76011	0.690027	0.700809	0.908356	1.01482	0.506913
	shNECTIN1 GFP	1336	785	1020	1042	1045.75	225.767	0.00577254		shNECTIN1	GFP	3.60108	2.1159	2.74933	2.80863	2.81873	0.608537	0.00577254
	shNECTIN1 CD8IGF1R	883	608	643	720	713.5	122.302	0.0107148			IGF1R*	2.38005	1.63881	1.73315	1.9407	1.92318	0.329654	0.0107148
G361											G361
		Exp1	Exp2	Exp3	Exp4	Average	SD	p				Exp1	Exp2	Exp3	Exp4	Average	SD	p
	shCTRL GFP	859	371	181	314	431.25	296.07			shCTRL	GFP	1.99188	0.86029	0.41971	0.728116	1	0.68654
	shCTRL CD8IGF1R	924	446	695	484	637.25	220.32				IGF1R*	2.14261	1.0342	1.61159	1.12232	1.47768	0.510887
	shNECTIN1 GFP	1335	1156	1006	620	1029.25	304.179	0.0172576		shNECTIN1	GFP	3.09565	2.68058	2.33275	1.43768	2.38667	0.705343	0.0172576
	shNECTIN1 CD8IGF1R	960	715	507	371	638.25	256.945	0.00534277			IGF1R*	2.22609	1.65797	1.17565	0.86029	1.48	0.595815	0.00534277
A375											A375
		Exp1	Exp2	Exp3	Exp4	Average	SD					Exp1	Exp2	Exp3	Exp4	Average	SD	p
	shCTRL - CD8IGF1R z5.tif	679	701	1297	861	884.5	286.712			shCTRL	GFP	0.767665	0.792538	1.46637	0.973431	1	0.324151
	shCTRL + CD8IGF1R z5.tif	977	677	940	1042	909	160.31				IGF1R*	1.10458	0.765404	1.06275	1.17807	1.0277	0.181244
	shPVRL1 - CD8IGF1R z5.tif	2096	2417	2768	3169	2612.5	461.47	0.0034535		shNECTIN1	GFP	2.3697	2.73262	3.12945	3.58282	2.95365	0.52173	0.0034535
	shPVRL1 + CD8IGF1R z5.tif	1093	1702	1951	1769	1628.75	372.339	0.00734867			IGF1R*	1.23573	1.92425	2.20577	2	1.84144	0.42096	0.00734867
	RPMI7951				CJM				A375				SKMEL2				COLO679				G361
	GFP	IGF1R*	GFP	IGF1R*	GFP	IGF1R*	GFP	IGF1R*	GFP	IGF1R*	GFP	IGF1R*	GFP	IGF1R*	GFP	IGF1R*	GFP	IGF1R*	GFP	IGF1R*	GFP	IGF1R*	GFP	IGF1R*
Average	1	1.01482	2.81873	1.92318	1	1.14765	7.29262	2.72349	1	1.0277	2.95365	1.84144	1	0.886544	3.36939	1.81266	1	0.713043	5.75652	1.03478	1	1.47768	2.38667	1.48
SD	0.299446	0.506913	0.608537	0.329654	0.375736	1.09509	1.53439	1.02672	0.324151	0.181244	0.52173	0.42096	0.196955	0.279899	0.708534	0.210267	0.770666	0.458374	1.78049	0.831576	0.68654	0.510887	0.705343	0.595815
p				0.0107148				0.0055088				0.00734867				0.0115035				0.0115567				0.00534277
	RPMI7951				CJM				A375				SKMEL2				COLO679				G361
	shCTRL		shNECTIN1		shCTRL		shNECTIN1		shCTRL		shNECTIN1		shCTRL		shNECTIN1		shCTRL		shNECTIN1		shCTRL		shNECTIN1
	GFP	IGF1R*	GFP	IGF1R*	GFP	IGF1R*	GFP	IGF1R*	GFP	IGF1R*	GFP	IGF1R*	GFP	IGF1R*	GFP	IGF1R*	GFP	IGF1R*	GFP	IGF1R*	GFP	IGF1R*	GFP	IGF1R*
	1.01887	1.76011	3.60108	2.38005	0.797315	0.527517	9.0604	3.85369	0.767665	1.10458	2.3697	1.23573	1.04485	1.24538	4.09499	1.83641	0.834783	0.973913	5.77391	0.0347826	1.99188	2.14261	3.09565	2.22609
	0.574124	0.690027	2.1159	1.63881	0.769128	0.503356	6.51141	2.46846	0.792538	0.765404	2.73262	1.92425	1.23483	0.970976	3.4723	1.9314	0.66087	0.243478	7.82609	1.35652	0.86029	1.0342	2.68058	1.65797
	1.25067	0.700809	2.74933	1.73315	1.43356	2.41208	6.30604	1.84832	1.46637	1.06275	3.12945	2.20577	0.960422	0.643799	3.51451	1.97361	0.382609	0.417391	3.47826	0.765217	0.41971	1.61159	2.33275	1.17565
	1.15633	0.908356	2.80863	1.9407					0.973431	1.17807	3.58282	2	0.759894	0.686016	2.39578	1.50923	2.12174	1.21739	5.94783	1.98261	0.728116	1.12232	1.43768	0.86029

## Sheet: Fig 7e
Quantification of transwell assays
A375	ImageJ
		Exp 1	Exp 2	Exp 3	Average	SD
	shCTRL - IGF1 z5.tif	464	383	1469	772	604.977
	shCTRL + IGF1 z5.tif	731	1383	1497	1203.67	413.291
	shNECTIN1 - IGF1 z5.tif	2681	2648	3612	2980.33	547.288
	shNECTIN1 + IGF1 z5.tif	1833	1749	2194	1925.33	236.433
Ratio		Exp 1	Exp 2	Exp 3	Average	SD	p
	shCTRL - IGF1 z5.tif	0.601036	0.496114	1.90285	1	0.783649
	shCTRL + IGF1 z5.tif	0.946891	1.79145	1.93912	1.55915	0.535351	0.277901
	shNECTIN1 - IGF1 z5.tif	3.4728	3.43005	4.67876	3.86054	0.708922	0.000258087
	shNECTIN1 + IGF1 z5.tif	2.37435	2.26554	2.84197	2.49396	0.30626	0.0285233
			Average	SD	p value
	shCTRL	-IGF1	1	0.783649	0
		+IGF1	1.55915	0.535351	0.277901
	shNECTIN1	-IGF1	3.86054	0.708922	0.000258087
		+IGF1	2.49396	0.30626	0.0285233
	shCTRL - IGF1	shCTRL + IGF1	shNECTIN1 - IGF1	shNECTIN1 + IGF1
	0.601036	0.946891	3.4728	2.37435
	0.496114	1.79145	3.43005	2.26554
	1.90285	1.93912	4.67876	2.84197

## Sheet: Fig 7g
Quantification of nectin1 + CD8-IGF1R transplantation experiments
	Exp 1					Exp 2					Exp 3
	GFP1	GFP2	IGF1R1	IGF1R2		GFP1	GFP2	IGF1R1	IGF1R2		GFP1	GFP2	IGF1R1
No spreading	2	4	5	10		3	8	9	7		3	3	10
Spreading	8	4	1	1		6	2	1	0		5	3	1
Pooled data	GFP1	GFP2	GFP3	GFP4	GFP5	GFP6	CD8-IGF1R1	CD8-IGF1R2	CD8-IGF1R3	CD8-IGF1R4	CD8-IGF1R5
No spreading	2	4	3	8	3	3	5	10	9	7	10
Spreading	8	4	6	2	5	3	1	1	1	0	1
% of fish with tumor spreading	80	50	66.6667	20	62.5	50	16.6667	9.09091	10	0	9.09091
	GFP	IGF1R*
Average	54.8611	8.9697
SD	20.456	5.93274
p-value	0.00195938
