# Supplementary material for: Loss of NECTIN1 triggers melanoma dissemination upon local IGF1 depletion
Source: Nat Genet. 2022 Oct 13;54(12):1839–52. doi: 10.1038/s41588-022-01191-z (PMC9729115; doi:10.1038/s41588-022-01191-z)
Supplement: Source Data Fig. 8 — Statistical Source Data. [file 41588_2022_1191_MOESM14_ESM.xlsx]

## Sheet: Fig 8d
Analysis of IF on human melanoma samples
			Staining positivity		Y=yes	N=no
	Sample name	Type	Nectin1	a-catenin
	S19-36040	Primary	Y	Y				Nectin1
	S18-04504	Primary	Y	N				Y	N
	S18-03255	Primary	Y	N		AJ	Y	9	1	10
	S18-23125	Primary	Y	Y			N	4	6	10
	S18-23480	Primary	Y	N (few cells)				13	7	20
	S18-26510	Primary	N	N (few cells)
	S17-66576	Primary	Y	Y
	S18-11752	Primary	Y	Y				6.5	3.5
	S18-17327	Primary	Y	N				6.5	3.5
	S18-25044	Primary	N	N
	S19-51815	Metastasis	N	N
	S19-14123	Metastasis	N	N				X2=	0.0190763
	S19-31006	Metastasis	Y	Y
	S19-55557	Metastasis	Y	Y
	S19-47753	Metastasis	Y	Y
	Thick met#1	Metastasis	Y	Y
	Thick met#2	Metastasis	Y	Y
	Thick met#3	Metastasis	N	N
	Thick met#4	Metastasis	N	N
	Thick met#5	Metastasis	N	Y
