# Supplementary material for: Loss of NECTIN1 triggers melanoma dissemination upon local IGF1 depletion
Source: Nat Genet. 2022 Oct 13;54(12):1839–52. doi: 10.1038/s41588-022-01191-z (PMC9729115; doi:10.1038/s41588-022-01191-z)
Supplement: Source Data Extended Data Fig. 1 — Statistical Source Data. [file 41588_2022_1191_MOESM15_ESM.xlsx]

## Sheet: Extended Data Fig 1e
track_name	track_type	TCGA-EE-A20H	TCGA-EE-A17Y	TCGA-FS-A4F8	TCGA-D9-A1JW	TCGA-D3-A1Q9	TCGA-D3-A3MU	TCGA-D3-A8GQ	TCGA-FS-A1ZQ	TCGA-EB-A5UL	TCGA-EE-A2MC	TCGA-EE-A2GI	TCGA-GN-A8LK	TCGA-EB-A5SH	TCGA-ER-A3EV	TCGA-EE-A2A0	TCGA-EE-A2MS	TCGA-D3-A3C7	TCGA-DA-A1I7	TCGA-ER-A19P	TCGA-D3-A3CE	TCGA-FS-A1ZR	TCGA-FS-A1ZP	TCGA-GN-A4U4
NECTIN1	CNA	Deep Deletion	Deep Deletion	Deep Deletion	Deep Deletion	Deep Deletion	Deep Deletion	Deep Deletion	Deep Deletion	Deep Deletion	Deep Deletion	Deep Deletion	Deep Deletion	Deep Deletion	Deep Deletion
BRAF	CNA																	amp_rec	amp_rec
NRAS	CNA
NF1	CNA
CDKN2A	CNA		homdel_rec	homdel_rec														homdel_rec	homdel_rec
TP53	CNA				homdel_rec
PTEN	CNA		homdel_rec			homdel_rec
NECTIN1	MUTATIONS															Truncating mutation (putative passenger)	Truncating mutation (putative passenger)	Missense Mutation (putative passenger)	Missense Mutation (putative passenger)	Missense Mutation (putative passenger)	Missense Mutation (putative passenger)	Missense Mutation (putative passenger)	Missense Mutation (putative passenger)	Missense Mutation (putative passenger)
BRAF	MUTATIONS	Missense Mutation (putative driver)	Missense Mutation (putative driver)	Missense Mutation (putative driver)	Missense Mutation (putative driver)	Missense Mutation (putative driver)	Missense Mutation (putative driver)									Missense Mutation (putative driver)		Missense Mutation (putative driver)	Missense Mutation (putative driver)	Missense Mutation (putative driver)	Missense Mutation (putative driver)	Missense Mutation (putative driver)
NRAS	MUTATIONS							Missense Mutation (putative driver)	Missense Mutation (putative driver)	Missense Mutation (putative driver)	Missense Mutation (putative driver)												Missense Mutation (putative driver)	Missense Mutation (putative driver)
NF1	MUTATIONS							splice_rec	Missense Mutation (putative passenger)			Truncating mutation (putative driver)	Truncating mutation (putative driver)				splice_rec			Missense Mutation (putative passenger)	Missense Mutation (putative passenger)	Missense Mutation (putative passenger)	Truncating mutation (putative driver)
CDKN2A	MUTATIONS								Missense Mutation (putative driver)			Truncating mutation (putative driver)	Inframe Mutation (putative driver)							Truncating mutation (putative driver)
TP53	MUTATIONS												Missense Mutation (putative passenger)
PTEN	MUTATIONS
NECTIN1	STRUCTURAL_VARIANT
BRAF	STRUCTURAL_VARIANT
NRAS	STRUCTURAL_VARIANT
NF1	STRUCTURAL_VARIANT
CDKN2A	STRUCTURAL_VARIANT	sv_rec
TP53	STRUCTURAL_VARIANT
PTEN	STRUCTURAL_VARIANT
