# Supplementary material for: Loss of NECTIN1 triggers melanoma dissemination upon local IGF1 depletion
Source: Nat Genet. 2022 Oct 13;54(12):1839–52. doi: 10.1038/s41588-022-01191-z (PMC9729115; doi:10.1038/s41588-022-01191-z)
Supplement: Source Data Extended Data Fig. 2 — Statistical Source Data. [file 41588_2022_1191_MOESM16_ESM.xlsx]

## Sheet: Extended Data Fig 2a
Sample Id	NECTIN1: Log2 copy-number values	NECTIN1: mRNA expression z-scores relative to diploid samples (RNA Seq V2 RSEM)
TCGA-3N-A9WB-06	-0.004	-0.2243
TCGA-3N-A9WC-06	-0.589	-0.6088
TCGA-3N-A9WD-06	-0.047	-0.192
TCGA-BF-AAP0-06	-0.247	-0.5167
TCGA-D3-A1Q1-06	-0.62	-0.1764
TCGA-D3-A1Q3-06	-0.015	0.0695
TCGA-D3-A1Q4-06	0.001	0.2951
TCGA-D3-A1Q5-06	-0.622	-0.0503
TCGA-D3-A1Q6-06	-0.012	0.4309
TCGA-D3-A1Q7-06	-0.371	-0.485
TCGA-D3-A1Q8-06	-0.001	-0.2933
TCGA-D3-A1Q9-06	-1.13	-0.6352
TCGA-D3-A1QA-06	0	-0.3022
TCGA-D3-A1QB-06	-0.436	-0.5482
TCGA-D3-A2J6-06	-0.639	-0.1023
TCGA-D3-A2J7-06	-0.401	-0.4685
TCGA-D3-A2J8-06	-0.001	-0.2208
TCGA-D3-A2J9-06	0.001	-0.6643
TCGA-D3-A2JA-06	-0.001	-0.1912
TCGA-D3-A2JB-06	-0.204	-0.5219
TCGA-D3-A2JC-06	-0.409	-0.4591
TCGA-D3-A2JD-06	-0.285	-0.057
TCGA-D3-A2JE-06	-0.027	-0.3874
TCGA-D3-A2JF-06	-0.471	-0.697
TCGA-D3-A2JG-06	0.007	-0.4171
TCGA-D3-A2JH-06	-0.006	-0.3284
TCGA-D3-A2JK-06	0.003	0.7034
TCGA-D3-A2JL-06	-0.501	-0.6383
TCGA-D3-A2JN-06	-0.124	-0.386
TCGA-D3-A2JO-06	-0.444	-0.6872
TCGA-D3-A2JP-06	0.396	-0.3046
TCGA-D3-A3BZ-06	-0.092	-0.3202
TCGA-D3-A3C1-06	0.373	-0.3699
TCGA-D3-A3C3-06	0.786	0.0368
TCGA-D3-A3C6-06	-0.138	-0.0979
TCGA-D3-A3C7-06	-0.752	-0.378
TCGA-D3-A3C8-06	-0.052	-0.3437
TCGA-D3-A3CB-06	0.236	-0.0343
TCGA-D3-A3CC-06	-0.203	0.0651
TCGA-D3-A3CE-06	0.358	-0.5875
TCGA-D3-A3CF-06	-0.389	-0.5187
TCGA-D3-A3ML-06	-0.925	-0.2741
TCGA-D3-A3MO-06	-0.384	0.1922
TCGA-D3-A3MR-06	-0.045	-0.5102
TCGA-D3-A3MU-06	-0.801	-0.5029
TCGA-D3-A3MV-06	-0.148	-0.1885
TCGA-D3-A51E-06	-0.839	-0.6167
TCGA-D3-A51F-06	-0.065	-0.4542
TCGA-D3-A51G-06	-0.063	0.2397
TCGA-D3-A51H-06	-0.025	-0.5772
TCGA-D3-A51J-06	-0.003	-0.412
TCGA-D3-A51K-06	-0.01	0.3733
TCGA-D3-A51N-06	0.021	-0.5004
TCGA-D3-A51R-06	-0.022	0.0709
TCGA-D3-A51T-06	-0.025	-0.1333
TCGA-D3-A5GL-06	-0.005	0.2241
TCGA-D3-A5GN-06	-0.471	-0.2915
TCGA-D3-A5GO-06	0.079	-0.7782
TCGA-D3-A5GR-06	-0.153	-0.214
TCGA-D3-A5GS-06	-0.803	-0.4552
TCGA-D3-A5GU-06	-0.526	-0.492
TCGA-D3-A8GB-06	-0.335	-0.2678
TCGA-D3-A8GC-06	-0.756	-0.5283
TCGA-D3-A8GD-06	-0.259	-0.4186
TCGA-D3-A8GE-06	-0.012	-0.4602
TCGA-D3-A8GI-06	-0.182	1.656
TCGA-D3-A8GJ-06	-0.445	-0.6073
TCGA-D3-A8GK-06	0.002	0.5099
TCGA-D3-A8GL-06	-0.006	-0.368
TCGA-D3-A8GM-06	-0.167	-0.0366
TCGA-D3-A8GN-06	-0.416	-0.6134
TCGA-D3-A8GO-06	-0.037	-0.1881
TCGA-D3-A8GP-06	-0.63	-0.5099
TCGA-D3-A8GQ-06	-0.6	-0.3176
TCGA-D3-A8GR-06	-0.783	-0.564
TCGA-D3-A8GS-06	0.048	-0.3514
TCGA-D3-A8GV-06	-0.926	-0.3655
TCGA-D9-A148-06	-0.806	-0.3426
TCGA-D9-A149-06	-0.143	-0.4442
TCGA-D9-A1JW-06	-0.565	-0.3108
TCGA-D9-A1JX-06	-0.721	-0.533
TCGA-D9-A1X3-06	0.011	-0.0349
TCGA-D9-A3Z1-06	0	-0.6139
TCGA-D9-A3Z3-06	-0.601	-0.3703
TCGA-D9-A4Z6-06	0.022	0.1847
TCGA-D9-A6E9-06	-0.324	-0.4893
TCGA-D9-A6EA-06	-0.103	0.4814
TCGA-D9-A6EC-06	-0.708	-0.3936
TCGA-D9-A6EG-06	-0.921	-0.4707
TCGA-DA-A1HV-06	-0.41	-0.6945
TCGA-DA-A1HW-06	-0.479	-0.3433
TCGA-DA-A1HY-06	-0.003	-0.3766
TCGA-DA-A1I0-06	-0.087	0.3386
TCGA-DA-A1I1-06	-0.461	-0.4133
TCGA-DA-A1I2-06	0.013	-0.0461
TCGA-DA-A1I4-06	-0.002	-0.1372
TCGA-DA-A1I5-06	-0.319	-0.5023
TCGA-DA-A1I7-06	-0.005	0.8239
TCGA-DA-A1I8-06	-0.307	-0.0516
TCGA-DA-A1IA-06	-0.015	0.9252
TCGA-DA-A1IB-06	-0.034	-0.2889
TCGA-DA-A1IC-06	-0.028	0.2642
TCGA-DA-A3F3-06	-0.898	-0.5498
TCGA-DA-A3F5-06	-0.159	-0.2379
TCGA-DA-A3F8-06	0	-0.4404
TCGA-DA-A95V-06	-0.753	-0.5495
TCGA-DA-A95W-06	-0.018	-0.2955
TCGA-DA-A95X-06	0.005	-0.2041
TCGA-DA-A95Y-06	-0.801	-0.3752
TCGA-DA-A95Z-06	-0.589	-0.5358
TCGA-EB-A44Q-06	-0.636	-0.6382
TCGA-EB-A44R-06	-0.645	-0.3227
TCGA-EB-A5KH-06	0.009	-0.2112
TCGA-EB-A5SG-06	-0.214	-0.6452
TCGA-EB-A5SH-06	-1.17	-0.148
TCGA-EB-A5UL-06	-1.14	-0.6671
TCGA-EB-A5UN-06	-0.008	-0.4844
TCGA-EB-A6L9-06	-0.076	-0.2884
TCGA-EE-A17X-06	0.005	-0.4068
TCGA-EE-A17Y-06	-0.806	0.0294
TCGA-EE-A17Z-06	0.003	-0.2611
TCGA-EE-A180-06	-0.376	-0.1331
TCGA-EE-A181-06	0	-0.1461
TCGA-EE-A182-06	-0.6	2.9194
TCGA-EE-A183-06	-0.017	0.6255
TCGA-EE-A184-06	-0.006	-0.4746
TCGA-EE-A185-06	-0.016	0.1309
TCGA-EE-A20B-06	-0.172	-0.0854
TCGA-EE-A20C-06	0.034	-0.2851
TCGA-EE-A20F-06	-0.644	-0.3004
TCGA-EE-A20H-06	-1.29	-0.1767
TCGA-EE-A20I-06	-0.812	-0.1172
TCGA-EE-A29A-06	-0.499	-0.4052
TCGA-EE-A29B-06	-0.011	-0.1287
TCGA-EE-A29C-06	-0.523	-0.0462
TCGA-EE-A29D-06	-0.836	-0.0867
TCGA-EE-A29E-06	-0.023	0.5024
TCGA-EE-A29G-06	-0.079	10.2291
TCGA-EE-A29H-06	-0.878	-0.3331
TCGA-EE-A29L-06	-0.779	-0.275
TCGA-EE-A29M-06	-0.502	-0.5456
TCGA-EE-A29N-06	-0.132	-0.1738
TCGA-EE-A29P-06	-0.094	-0.2827
TCGA-EE-A29Q-06	-0.737	-0.4776
TCGA-EE-A29R-06	-0.403	-0.3235
TCGA-EE-A29S-06	-0.65	-0.1953
TCGA-EE-A29T-06	-0.313	-0.5725
TCGA-EE-A29V-06	-0.688	0.5546
TCGA-EE-A29W-06	0.159	0.563
TCGA-EE-A29X-06	0.049	0.0678
TCGA-EE-A2A0-06	0.004	-0.5526
TCGA-EE-A2A1-06	-0.037	-0.3209
TCGA-EE-A2A2-06	-0.379	-0.1748
TCGA-EE-A2A5-06	-0.565	-0.373
TCGA-EE-A2A6-06	-0.007	-0.2211
TCGA-EE-A2GB-06	-0.603	-0.3412
TCGA-EE-A2GC-06	-0.686	-0.5505
TCGA-EE-A2GD-06	0.003	-0.0993
TCGA-EE-A2GE-06	-0.19	-0.0902
TCGA-EE-A2GH-06	-0.166	-0.3873
TCGA-EE-A2GI-06	-0.782	-0.6329
TCGA-EE-A2GJ-06	-0.718	-0.5539
TCGA-EE-A2GK-06	-0.002	-0.231
TCGA-EE-A2GL-06	-0.005	-0.1637
TCGA-EE-A2GM-06	-0.065	-0.0886
TCGA-EE-A2GN-06	-0.016	0.3585
TCGA-EE-A2GO-06	0	0.4885
TCGA-EE-A2GP-06	0.321	0.3024
TCGA-EE-A2GR-06	-0.916	-0.4338
TCGA-EE-A2GS-06	-0.047	-0.108
TCGA-EE-A2GT-06	-0.06	1.7741
TCGA-EE-A2GU-06	-0.574	-0.5271
TCGA-EE-A2M5-06	0.196	-0.0979
TCGA-EE-A2M6-06	-0.141	0.1008
TCGA-EE-A2M7-06	-0.041	-0.389
TCGA-EE-A2M8-06	-0.058	-0.5789
TCGA-EE-A2MC-06	-0.364	-0.4577
TCGA-EE-A2MD-06	-0.56	-0.5133
TCGA-EE-A2ME-06	-0.074	-0.5526
TCGA-EE-A2MF-06	0.007	-0.4437
TCGA-EE-A2MG-06	-0.08	-0.236
TCGA-EE-A2MH-06	-0.013	-0.0069
TCGA-EE-A2MI-06	0.003	0.2867
TCGA-EE-A2MJ-06	-0.121	-0.5553
TCGA-EE-A2MK-06	0.022	-0.1944
TCGA-EE-A2ML-06	-0.683	-0.596
TCGA-EE-A2MM-06	-0.985	-0.4414
TCGA-EE-A2MN-06	-0.723	-0.3451
TCGA-EE-A2MP-06	-0.535	-0.3568
TCGA-EE-A2MQ-06	-0.027	0.5042
TCGA-EE-A2MR-06	-0.079	-0.0778
TCGA-EE-A2MS-06	-1.13	-0.722
TCGA-EE-A2MT-06	-0.906	-0.4674
TCGA-EE-A2MU-06	-0.134	-0.341
TCGA-EE-A3AA-06	0.05	-0.2222
TCGA-EE-A3AB-06	-0.573	-0.2663
TCGA-EE-A3AC-06	-0.011	-0.3156
TCGA-EE-A3AD-06	-0.923	-0.4216
TCGA-EE-A3AE-06	-0.599	-0.5075
TCGA-EE-A3AF-06	-0.004	-0.003
TCGA-EE-A3AG-06	-0.532	-0.1071
TCGA-EE-A3AH-06	-0.011	0.2769
TCGA-EE-A3J3-06	0.002	-0.014
TCGA-EE-A3J4-06	0	-0.0438
TCGA-EE-A3J5-06	-0.39	-0.586
TCGA-EE-A3J7-06	-0.817	-0.5726
TCGA-EE-A3J8-06	-0.396	-0.1246
TCGA-EE-A3JA-06	-0.3	-0.7417
TCGA-EE-A3JB-06	0.38	0.3424
TCGA-EE-A3JD-06	-0.07	-0.5236
TCGA-EE-A3JE-06	-0.029	-0.3924
TCGA-EE-A3JH-06	-0.186	-0.5035
TCGA-EE-A3JI-06	0.399	-0.5469
TCGA-ER-A193-06	-0.245	-0.1051
TCGA-ER-A195-06	-0.003	3.6938
TCGA-ER-A197-06	-0.387	-0.3379
TCGA-ER-A198-06	0	-0.3194
TCGA-ER-A199-06	-0.257	-0.5816
TCGA-ER-A19A-06	-0.026	0.9665
TCGA-ER-A19B-06	-0.028	-0.3435
TCGA-ER-A19C-06	-0.502	-0.3235
TCGA-ER-A19D-06	-0.467	0.0953
TCGA-ER-A19E-06	0.428	0.6431
TCGA-ER-A19F-06	-0.899	-0.4806
TCGA-ER-A19G-06	-0.066	-0.286
TCGA-ER-A19H-06	-0.011	-0.039
TCGA-ER-A19J-06	-0.037	0.027
TCGA-ER-A19L-06	-0.822	-0.4875
TCGA-ER-A19M-06	-0.496	-0.6026
TCGA-ER-A19N-06	-0.368	-0.3546
TCGA-ER-A19O-06	-0.517	0.0907
TCGA-ER-A19P-06	-0.001	-0.3857
TCGA-ER-A19Q-06	-0.629	-0.4294
TCGA-ER-A19S-06	-0.29	-0.6399
TCGA-ER-A19T-06	-0.515	-0.1601
TCGA-ER-A19W-06	-0.311	-0.5544
TCGA-ER-A1A1-06	-0.022	-0.4575
TCGA-ER-A2NC-06	-0.03	-0.1446
TCGA-ER-A2ND-06	-0.524	-0.0151
TCGA-ER-A2NE-06	-0.959	-0.3649
TCGA-ER-A2NF-06	-0.909	-0.4115
TCGA-ER-A2NG-06	-0.474	-0.5391
TCGA-ER-A2NH-06	-0.467	-0.2759
TCGA-ER-A3ES-06	-0.936	-0.7193
TCGA-ER-A3ET-06	-0.14	-0.1792
TCGA-ER-A3EV-06	-1.2	-0.3233
TCGA-ER-A3PL-06	-0.314	-0.0251
TCGA-ER-A42K-06	0.381	-0.2126
TCGA-ER-A42L-06	-0.137	-0.6318
TCGA-FR-A3YN-06	-0.516	-0.5747
TCGA-FR-A3YO-06	0.403	0.4921
TCGA-FR-A44A-06	-0.184	-0.5664
TCGA-FR-A69P-06	-0.526	-0.5347
TCGA-FR-A729-06	0.682	0.2957
TCGA-FR-A7U8-06	-0.847	-0.2299
TCGA-FR-A7U9-06	0.034	-0.2427
TCGA-FR-A7UA-06	-0.146	-0.6573
TCGA-FR-A8YC-06	-0.03	-0.3033
TCGA-FR-A8YD-06	-0.049	0.3179
TCGA-FR-A8YE-06	-0.002	-0.4472
TCGA-FS-A1YW-06	-0.014	-0.3108
TCGA-FS-A1YX-06	0.188	0.2821
TCGA-FS-A1YY-06	0.014	0.0356
TCGA-FS-A1Z0-06	-0.718	-0.5627
TCGA-FS-A1Z3-06	-0.82	-0.3359
TCGA-FS-A1Z4-06	-0.005	-0.0694
TCGA-FS-A1Z7-06	-0.621	-0.4081
TCGA-FS-A1ZA-06	-0.728	0.0157
TCGA-FS-A1ZB-06	-0.464	1.8042
TCGA-FS-A1ZC-06	0.018	0.3984
TCGA-FS-A1ZD-06	0.466	1.1294
TCGA-FS-A1ZE-06	-0.96	-0.3633
TCGA-FS-A1ZF-06	-0.886	-0.1226
TCGA-FS-A1ZG-06	-0.025	0.1651
TCGA-FS-A1ZH-06	-0.635	-0.3603
TCGA-FS-A1ZJ-06	-0.861	-0.1474
TCGA-FS-A1ZK-06	-0.053	-0.0514
TCGA-FS-A1ZM-06	-0.143	-0.1863
TCGA-FS-A1ZP-06	-0.014	-0.3152
TCGA-FS-A1ZQ-06	-1.29	0.004
TCGA-FS-A1ZR-06	-0.018	0.3171
TCGA-FS-A1ZS-06	0.361	0.1495
TCGA-FS-A1ZT-06	-0.636	-0.7245
TCGA-FS-A1ZU-06	-0.65	-0.5506
TCGA-FS-A1ZW-06	-0.102	-0.5871
TCGA-FS-A1ZY-06	-0.652	-0.3228
TCGA-FS-A1ZZ-06	-0.98	-0.5291
TCGA-FS-A4F0-06	-0.008	-0.3212
TCGA-FS-A4F4-06	-0.745	0.1718
TCGA-FS-A4F5-06	-0.587	-0.4752
TCGA-FS-A4F8-06	-0.361	-0.5114
TCGA-FS-A4F9-06	0.016	0.3264
TCGA-FS-A4FB-06	-0.028	-0.3373
TCGA-FS-A4FC-06	0.002	0.4171
TCGA-FS-A4FD-06	-0.852	-0.3947
TCGA-FW-A3I3-06	-0.524	0.51
TCGA-FW-A3R5-06	0.022	-0.2479
TCGA-FW-A3TU-06	-0.804	0.6269
TCGA-FW-A3TV-06	0.008	0.0114
TCGA-FW-A5DY-06	-0.004	-0.3032
TCGA-GF-A3OT-06	-0.004	0.471
TCGA-GF-A4EO-06	0.33	-0.4277
TCGA-GF-A6C8-06	0	-0.2668
TCGA-GF-A6C9-06	0.049	-0.428
TCGA-GN-A262-06	-0.958	-0.1671
TCGA-GN-A264-06	-0.115	0.5658
TCGA-GN-A265-06	-0.076	-0.2168
TCGA-GN-A266-06	-0.497	-0.5092
TCGA-GN-A267-06	-0.601	-0.472
TCGA-GN-A268-06	-1.05	-0.4833
TCGA-GN-A26A-06	-0.427	-0.4993
TCGA-GN-A26D-06	-0.621	-0.2384
TCGA-GN-A4U3-06	-0.832	-0.6159
TCGA-GN-A4U4-06	-0.01	-0.5135
TCGA-GN-A4U7-06	-0.871	-0.3407
TCGA-GN-A4U8-06	-0.005	-0.4901
TCGA-GN-A4U9-06	-0.568	-0.372
TCGA-GN-A8LK-06	-0.983	-0.2219
TCGA-GN-A8LL-06	-0.886	-0.1149
TCGA-GN-A9SD-06	-0.198	-0.5286
TCGA-HR-A2OG-06	0.006	0.0937
TCGA-HR-A2OH-06	-0.369	-0.6645
TCGA-LH-A9QB-06	-1.02	-0.681
TCGA-OD-A75X-06	0.078	0.4152
TCGA-QB-A6FS-06	-0.466	-0.2557
TCGA-QB-AA9O-06	-0.583	-0.6744
TCGA-RP-A690-06	0.002	-0.3138
TCGA-RP-A693-06	0.013	-0.322
TCGA-RP-A694-06	-0.707	-0.5606
TCGA-RP-A695-06	-0.31	-0.2938
TCGA-RP-A6K9-06	0.005	1.0893
TCGA-W3-A824-06	-0.009	-0.6001
TCGA-W3-A825-06	-0.076	0.0143
TCGA-W3-A828-06	-0.001	0.6318
TCGA-W3-AA1O-06	-0.024	-0.1546
TCGA-W3-AA1Q-06	0.001	-0.3562
TCGA-W3-AA1R-06	-0.769	-0.6846
TCGA-W3-AA1V-06	-0.506	-0.0534
TCGA-W3-AA1W-06	-0.006	-0.3831
TCGA-W3-AA21-06	-0.067	-0.4938
TCGA-WE-A8JZ-06	-0.829	-0.6655
TCGA-WE-A8K1-06	-0.413	-0.5218
TCGA-WE-A8K5-06	-0.38	-0.0528
TCGA-WE-A8K6-06	0.311	-0.2377
TCGA-WE-A8ZM-06	-0.862	-0.4914
TCGA-WE-A8ZN-06	-0.486	-0.0591
TCGA-WE-A8ZO-06	-0.787	-0.5289
TCGA-WE-A8ZQ-06	0.399	0.8433
TCGA-WE-A8ZT-06	-0.002	-0.4876
TCGA-WE-A8ZX-06	0.406	-0.1588
TCGA-WE-A8ZY-06	-0.579	-0.4563
TCGA-WE-AA9Y-06	-0.278	-0.2686
TCGA-WE-AAA0-06	-0.588	-0.6204
TCGA-WE-AAA3-06	-0.406	-0.3632
TCGA-WE-AAA4-06	-0.119	0.0062
TCGA-YD-A89C-06	-0.005	-0.3196
TCGA-YD-A9TA-06	-0.517	-0.476
TCGA-YD-A9TB-06	-0.348	-0.314
TCGA-YG-AA3O-06	-0.687	-0.4548
TCGA-YG-AA3P-06	-0.954	-0.6492
TCGA-Z2-A8RT-06	-0.809	-0.3744
TCGA-Z2-AA3S-06	0.004	0.0743
TCGA-Z2-AA3V-06	-0.447	0.7336

## Sheet: Extended Data Fig 2b
Sample Id	NECTIN1: mRNA expression z-scores relative to diploid samples (RNA Seq V2 RSEM)	Copy Number Alterations
TCGA-D3-A1Q9-06	-0.6352	Deep deletion
TCGA-D3-A3MU-06	-0.5029	Deep deletion
TCGA-D3-A8GQ-06	-0.3176	Deep deletion
TCGA-D9-A1JW-06	-0.3108	Deep deletion
TCGA-EB-A5SH-06	-0.148	Deep deletion
TCGA-EB-A5UL-06	-0.6671	Deep deletion
TCGA-EE-A17Y-06	0.0294	Deep deletion
TCGA-EE-A20H-06	-0.1767	Deep deletion
TCGA-EE-A2GI-06	-0.6329	Deep deletion
TCGA-EE-A2MC-06	-0.4577	Deep deletion
TCGA-ER-A3EV-06	-0.3233	Deep deletion
TCGA-FS-A1ZQ-06	0.004	Deep deletion
TCGA-FS-A4F8-06	-0.5114	Deep deletion
TCGA-GN-A8LK-06	-0.2219	Deep deletion
TCGA-3N-A9WC-06	-0.6088	Shallow deletion
TCGA-BF-AAP0-06	-0.5167	Shallow deletion
TCGA-D3-A1Q1-06	-0.1764	Shallow deletion
TCGA-D3-A1Q5-06	-0.0503	Shallow deletion
TCGA-D3-A1Q7-06	-0.485	Shallow deletion
TCGA-D3-A1QB-06	-0.5482	Shallow deletion
TCGA-D3-A2J6-06	-0.1023	Shallow deletion
TCGA-D3-A2J7-06	-0.4685	Shallow deletion
TCGA-D3-A2JB-06	-0.5219	Shallow deletion
TCGA-D3-A2JC-06	-0.4591	Shallow deletion
TCGA-D3-A2JD-06	-0.057	Shallow deletion
TCGA-D3-A2JF-06	-0.697	Shallow deletion
TCGA-D3-A2JL-06	-0.6383	Shallow deletion
TCGA-D3-A2JN-06	-0.386	Shallow deletion
TCGA-D3-A2JO-06	-0.6872	Shallow deletion
TCGA-D3-A3C6-06	-0.0979	Shallow deletion
TCGA-D3-A3C7-06	-0.378	Shallow deletion
TCGA-D3-A3CC-06	0.0651	Shallow deletion
TCGA-D3-A3CF-06	-0.5187	Shallow deletion
TCGA-D3-A3ML-06	-0.2741	Shallow deletion
TCGA-D3-A3MO-06	0.1922	Shallow deletion
TCGA-D3-A3MV-06	-0.1885	Shallow deletion
TCGA-D3-A51E-06	-0.6167	Shallow deletion
TCGA-D3-A5GN-06	-0.2915	Shallow deletion
TCGA-D3-A5GR-06	-0.214	Shallow deletion
TCGA-D3-A5GS-06	-0.4552	Shallow deletion
TCGA-D3-A5GU-06	-0.492	Shallow deletion
TCGA-D3-A8GB-06	-0.2678	Shallow deletion
TCGA-D3-A8GC-06	-0.5283	Shallow deletion
TCGA-D3-A8GD-06	-0.4186	Shallow deletion
TCGA-D3-A8GI-06	1.656	Shallow deletion
TCGA-D3-A8GJ-06	-0.6073	Shallow deletion
TCGA-D3-A8GM-06	-0.0366	Shallow deletion
TCGA-D3-A8GN-06	-0.6134	Shallow deletion
TCGA-D3-A8GP-06	-0.5099	Shallow deletion
TCGA-D3-A8GR-06	-0.564	Shallow deletion
TCGA-D3-A8GV-06	-0.3655	Shallow deletion
TCGA-D9-A148-06	-0.3426	Shallow deletion
TCGA-D9-A149-06	-0.4442	Shallow deletion
TCGA-D9-A1JX-06	-0.533	Shallow deletion
TCGA-D9-A3Z3-06	-0.3703	Shallow deletion
TCGA-D9-A6E9-06	-0.4893	Shallow deletion
TCGA-D9-A6EA-06	0.4814	Shallow deletion
TCGA-D9-A6EC-06	-0.3936	Shallow deletion
TCGA-D9-A6EG-06	-0.4707	Shallow deletion
TCGA-DA-A1HV-06	-0.6945	Shallow deletion
TCGA-DA-A1HW-06	-0.3433	Shallow deletion
TCGA-DA-A1I1-06	-0.4133	Shallow deletion
TCGA-DA-A1I5-06	-0.5023	Shallow deletion
TCGA-DA-A1I8-06	-0.0516	Shallow deletion
TCGA-DA-A3F3-06	-0.5498	Shallow deletion
TCGA-DA-A3F5-06	-0.2379	Shallow deletion
TCGA-DA-A95V-06	-0.5495	Shallow deletion
TCGA-DA-A95Y-06	-0.3752	Shallow deletion
TCGA-DA-A95Z-06	-0.5358	Shallow deletion
TCGA-EB-A44Q-06	-0.6382	Shallow deletion
TCGA-EB-A44R-06	-0.3227	Shallow deletion
TCGA-EB-A5SG-06	-0.6452	Shallow deletion
TCGA-EE-A180-06	-0.1331	Shallow deletion
TCGA-EE-A182-06	2.9194	Shallow deletion
TCGA-EE-A20B-06	-0.0854	Shallow deletion
TCGA-EE-A20F-06	-0.3004	Shallow deletion
TCGA-EE-A20I-06	-0.1172	Shallow deletion
TCGA-EE-A29A-06	-0.4052	Shallow deletion
TCGA-EE-A29C-06	-0.0462	Shallow deletion
TCGA-EE-A29D-06	-0.0867	Shallow deletion
TCGA-EE-A29H-06	-0.3331	Shallow deletion
TCGA-EE-A29L-06	-0.275	Shallow deletion
TCGA-EE-A29M-06	-0.5456	Shallow deletion
TCGA-EE-A29N-06	-0.1738	Shallow deletion
TCGA-EE-A29Q-06	-0.4776	Shallow deletion
TCGA-EE-A29R-06	-0.3235	Shallow deletion
TCGA-EE-A29S-06	-0.1953	Shallow deletion
TCGA-EE-A29T-06	-0.5725	Shallow deletion
TCGA-EE-A29V-06	0.5546	Shallow deletion
TCGA-EE-A2A2-06	-0.1748	Shallow deletion
TCGA-EE-A2A5-06	-0.373	Shallow deletion
TCGA-EE-A2GB-06	-0.3412	Shallow deletion
TCGA-EE-A2GC-06	-0.5505	Shallow deletion
TCGA-EE-A2GE-06	-0.0902	Shallow deletion
TCGA-EE-A2GH-06	-0.3873	Shallow deletion
TCGA-EE-A2GJ-06	-0.5539	Shallow deletion
TCGA-EE-A2GR-06	-0.4338	Shallow deletion
TCGA-EE-A2GU-06	-0.5271	Shallow deletion
TCGA-EE-A2M6-06	0.1008	Shallow deletion
TCGA-EE-A2MD-06	-0.5133	Shallow deletion
TCGA-EE-A2MJ-06	-0.5553	Shallow deletion
TCGA-EE-A2ML-06	-0.596	Shallow deletion
TCGA-EE-A2MM-06	-0.4414	Shallow deletion
TCGA-EE-A2MN-06	-0.3451	Shallow deletion
TCGA-EE-A2MP-06	-0.3568	Shallow deletion
TCGA-EE-A2MS-06	-0.722	Shallow deletion
TCGA-EE-A2MT-06	-0.4674	Shallow deletion
TCGA-EE-A2MU-06	-0.341	Shallow deletion
TCGA-EE-A3AB-06	-0.2663	Shallow deletion
TCGA-EE-A3AD-06	-0.4216	Shallow deletion
TCGA-EE-A3AE-06	-0.5075	Shallow deletion
TCGA-EE-A3AG-06	-0.1071	Shallow deletion
TCGA-EE-A3J5-06	-0.586	Shallow deletion
TCGA-EE-A3J7-06	-0.5726	Shallow deletion
TCGA-EE-A3J8-06	-0.1246	Shallow deletion
TCGA-EE-A3JA-06	-0.7417	Shallow deletion
TCGA-EE-A3JH-06	-0.5035	Shallow deletion
TCGA-ER-A193-06	-0.1051	Shallow deletion
TCGA-ER-A197-06	-0.3379	Shallow deletion
TCGA-ER-A199-06	-0.5816	Shallow deletion
TCGA-ER-A19C-06	-0.3235	Shallow deletion
TCGA-ER-A19D-06	0.0953	Shallow deletion
TCGA-ER-A19F-06	-0.4806	Shallow deletion
TCGA-ER-A19L-06	-0.4875	Shallow deletion
TCGA-ER-A19M-06	-0.6026	Shallow deletion
TCGA-ER-A19N-06	-0.3546	Shallow deletion
TCGA-ER-A19O-06	0.0907	Shallow deletion
TCGA-ER-A19Q-06	-0.4294	Shallow deletion
TCGA-ER-A19S-06	-0.6399	Shallow deletion
TCGA-ER-A19T-06	-0.1601	Shallow deletion
TCGA-ER-A19W-06	-0.5544	Shallow deletion
TCGA-ER-A2ND-06	-0.0151	Shallow deletion
TCGA-ER-A2NE-06	-0.3649	Shallow deletion
TCGA-ER-A2NF-06	-0.4115	Shallow deletion
TCGA-ER-A2NG-06	-0.5391	Shallow deletion
TCGA-ER-A2NH-06	-0.2759	Shallow deletion
TCGA-ER-A3ES-06	-0.7193	Shallow deletion
TCGA-ER-A3ET-06	-0.1792	Shallow deletion
TCGA-ER-A3PL-06	-0.0251	Shallow deletion
TCGA-ER-A42L-06	-0.6318	Shallow deletion
TCGA-FR-A3YN-06	-0.5747	Shallow deletion
TCGA-FR-A44A-06	-0.5664	Shallow deletion
TCGA-FR-A69P-06	-0.5347	Shallow deletion
TCGA-FR-A7U8-06	-0.2299	Shallow deletion
TCGA-FR-A7UA-06	-0.6573	Shallow deletion
TCGA-FS-A1Z0-06	-0.5627	Shallow deletion
TCGA-FS-A1Z3-06	-0.3359	Shallow deletion
TCGA-FS-A1Z7-06	-0.4081	Shallow deletion
TCGA-FS-A1ZA-06	0.0157	Shallow deletion
TCGA-FS-A1ZB-06	1.8042	Shallow deletion
TCGA-FS-A1ZE-06	-0.3633	Shallow deletion
TCGA-FS-A1ZF-06	-0.1226	Shallow deletion
TCGA-FS-A1ZH-06	-0.3603	Shallow deletion
TCGA-FS-A1ZJ-06	-0.1474	Shallow deletion
TCGA-FS-A1ZM-06	-0.1863	Shallow deletion
TCGA-FS-A1ZT-06	-0.7245	Shallow deletion
TCGA-FS-A1ZU-06	-0.5506	Shallow deletion
TCGA-FS-A1ZW-06	-0.5871	Shallow deletion
TCGA-FS-A1ZY-06	-0.3228	Shallow deletion
TCGA-FS-A1ZZ-06	-0.5291	Shallow deletion
TCGA-FS-A4F4-06	0.1718	Shallow deletion
TCGA-FS-A4F5-06	-0.4752	Shallow deletion
TCGA-FS-A4FD-06	-0.3947	Shallow deletion
TCGA-FW-A3I3-06	0.51	Shallow deletion
TCGA-FW-A3TU-06	0.6269	Shallow deletion
TCGA-GN-A262-06	-0.1671	Shallow deletion
TCGA-GN-A264-06	0.5658	Shallow deletion
TCGA-GN-A266-06	-0.5092	Shallow deletion
TCGA-GN-A267-06	-0.472	Shallow deletion
TCGA-GN-A268-06	-0.4833	Shallow deletion
TCGA-GN-A26A-06	-0.4993	Shallow deletion
TCGA-GN-A26D-06	-0.2384	Shallow deletion
TCGA-GN-A4U3-06	-0.6159	Shallow deletion
TCGA-GN-A4U7-06	-0.3407	Shallow deletion
TCGA-GN-A4U9-06	-0.372	Shallow deletion
TCGA-GN-A8LL-06	-0.1149	Shallow deletion
TCGA-GN-A9SD-06	-0.5286	Shallow deletion
TCGA-HR-A2OH-06	-0.6645	Shallow deletion
TCGA-LH-A9QB-06	-0.681	Shallow deletion
TCGA-QB-A6FS-06	-0.2557	Shallow deletion
TCGA-QB-AA9O-06	-0.6744	Shallow deletion
TCGA-RP-A694-06	-0.5606	Shallow deletion
TCGA-RP-A695-06	-0.2938	Shallow deletion
TCGA-W3-AA1R-06	-0.6846	Shallow deletion
TCGA-W3-AA1V-06	-0.0534	Shallow deletion
TCGA-WE-A8JZ-06	-0.6655	Shallow deletion
TCGA-WE-A8K1-06	-0.5218	Shallow deletion
TCGA-WE-A8K5-06	-0.0528	Shallow deletion
TCGA-WE-A8ZM-06	-0.4914	Shallow deletion
TCGA-WE-A8ZN-06	-0.0591	Shallow deletion
TCGA-WE-A8ZO-06	-0.5289	Shallow deletion
TCGA-WE-A8ZY-06	-0.4563	Shallow deletion
TCGA-WE-AA9Y-06	-0.2686	Shallow deletion
TCGA-WE-AAA0-06	-0.6204	Shallow deletion
TCGA-WE-AAA3-06	-0.3632	Shallow deletion
TCGA-WE-AAA4-06	0.0062	Shallow deletion
TCGA-YD-A9TA-06	-0.476	Shallow deletion
TCGA-YD-A9TB-06	-0.314	Shallow deletion
TCGA-YG-AA3O-06	-0.4548	Shallow deletion
TCGA-YG-AA3P-06	-0.6492	Shallow deletion
TCGA-Z2-A8RT-06	-0.3744	Shallow deletion
TCGA-Z2-AA3V-06	0.7336	Shallow deletion
TCGA-3N-A9WB-06	-0.2243	Diploid
TCGA-3N-A9WD-06	-0.192	Diploid
TCGA-D3-A1Q3-06	0.0695	Diploid
TCGA-D3-A1Q4-06	0.2951	Diploid
TCGA-D3-A1Q6-06	0.4309	Diploid
TCGA-D3-A1Q8-06	-0.2933	Diploid
TCGA-D3-A1QA-06	-0.3022	Diploid
TCGA-D3-A2J8-06	-0.2208	Diploid
TCGA-D3-A2J9-06	-0.6643	Diploid
TCGA-D3-A2JA-06	-0.1912	Diploid
TCGA-D3-A2JE-06	-0.3874	Diploid
TCGA-D3-A2JG-06	-0.4171	Diploid
TCGA-D3-A2JH-06	-0.3284	Diploid
TCGA-D3-A2JK-06	0.7034	Diploid
TCGA-D3-A3BZ-06	-0.3202	Diploid
TCGA-D3-A3C8-06	-0.3437	Diploid
TCGA-D3-A3MR-06	-0.5102	Diploid
TCGA-D3-A51F-06	-0.4542	Diploid
TCGA-D3-A51G-06	0.2397	Diploid
TCGA-D3-A51H-06	-0.5772	Diploid
TCGA-D3-A51J-06	-0.412	Diploid
TCGA-D3-A51K-06	0.3733	Diploid
TCGA-D3-A51N-06	-0.5004	Diploid
TCGA-D3-A51R-06	0.0709	Diploid
TCGA-D3-A51T-06	-0.1333	Diploid
TCGA-D3-A5GL-06	0.2241	Diploid
TCGA-D3-A5GO-06	-0.7782	Diploid
TCGA-D3-A8GE-06	-0.4602	Diploid
TCGA-D3-A8GK-06	0.5099	Diploid
TCGA-D3-A8GL-06	-0.368	Diploid
TCGA-D3-A8GO-06	-0.1881	Diploid
TCGA-D3-A8GS-06	-0.3514	Diploid
TCGA-D9-A1X3-06	-0.0349	Diploid
TCGA-D9-A3Z1-06	-0.6139	Diploid
TCGA-D9-A4Z6-06	0.1847	Diploid
TCGA-DA-A1HY-06	-0.3766	Diploid
TCGA-DA-A1I0-06	0.3386	Diploid
TCGA-DA-A1I2-06	-0.0461	Diploid
TCGA-DA-A1I4-06	-0.1372	Diploid
TCGA-DA-A1I7-06	0.8239	Diploid
TCGA-DA-A1IA-06	0.9252	Diploid
TCGA-DA-A1IB-06	-0.2889	Diploid
TCGA-DA-A1IC-06	0.2642	Diploid
TCGA-DA-A3F8-06	-0.4404	Diploid
TCGA-DA-A95W-06	-0.2955	Diploid
TCGA-DA-A95X-06	-0.2041	Diploid
TCGA-EB-A5KH-06	-0.2112	Diploid
TCGA-EB-A5UN-06	-0.4844	Diploid
TCGA-EB-A6L9-06	-0.2884	Diploid
TCGA-EE-A17X-06	-0.4068	Diploid
TCGA-EE-A17Z-06	-0.2611	Diploid
TCGA-EE-A181-06	-0.1461	Diploid
TCGA-EE-A183-06	0.6255	Diploid
TCGA-EE-A184-06	-0.4746	Diploid
TCGA-EE-A185-06	0.1309	Diploid
TCGA-EE-A20C-06	-0.2851	Diploid
TCGA-EE-A29B-06	-0.1287	Diploid
TCGA-EE-A29E-06	0.5024	Diploid
TCGA-EE-A29G-06	10.2291	Diploid
TCGA-EE-A29P-06	-0.2827	Diploid
TCGA-EE-A29X-06	0.0678	Diploid
TCGA-EE-A2A0-06	-0.5526	Diploid
TCGA-EE-A2A1-06	-0.3209	Diploid
TCGA-EE-A2A6-06	-0.2211	Diploid
TCGA-EE-A2GD-06	-0.0993	Diploid
TCGA-EE-A2GK-06	-0.231	Diploid
TCGA-EE-A2GL-06	-0.1637	Diploid
TCGA-EE-A2GM-06	-0.0886	Diploid
TCGA-EE-A2GN-06	0.3585	Diploid
TCGA-EE-A2GO-06	0.4885	Diploid
TCGA-EE-A2GS-06	-0.108	Diploid
TCGA-EE-A2GT-06	1.7741	Diploid
TCGA-EE-A2M7-06	-0.389	Diploid
TCGA-EE-A2M8-06	-0.5789	Diploid
TCGA-EE-A2ME-06	-0.5526	Diploid
TCGA-EE-A2MF-06	-0.4437	Diploid
TCGA-EE-A2MG-06	-0.236	Diploid
TCGA-EE-A2MH-06	-0.0069	Diploid
TCGA-EE-A2MI-06	0.2867	Diploid
TCGA-EE-A2MK-06	-0.1944	Diploid
TCGA-EE-A2MQ-06	0.5042	Diploid
TCGA-EE-A2MR-06	-0.0778	Diploid
TCGA-EE-A3AA-06	-0.2222	Diploid
TCGA-EE-A3AC-06	-0.3156	Diploid
TCGA-EE-A3AF-06	-0.003	Diploid
TCGA-EE-A3AH-06	0.2769	Diploid
TCGA-EE-A3J3-06	-0.014	Diploid
TCGA-EE-A3J4-06	-0.0438	Diploid
TCGA-EE-A3JD-06	-0.5236	Diploid
TCGA-EE-A3JE-06	-0.3924	Diploid
TCGA-ER-A195-06	3.6938	Diploid
TCGA-ER-A198-06	-0.3194	Diploid
TCGA-ER-A19A-06	0.9665	Diploid
TCGA-ER-A19B-06	-0.3435	Diploid
TCGA-ER-A19G-06	-0.286	Diploid
TCGA-ER-A19H-06	-0.039	Diploid
TCGA-ER-A19J-06	0.027	Diploid
TCGA-ER-A19P-06	-0.3857	Diploid
TCGA-ER-A1A1-06	-0.4575	Diploid
TCGA-ER-A2NC-06	-0.1446	Diploid
TCGA-FR-A7U9-06	-0.2427	Diploid
TCGA-FR-A8YC-06	-0.3033	Diploid
TCGA-FR-A8YD-06	0.3179	Diploid
TCGA-FR-A8YE-06	-0.4472	Diploid
TCGA-FS-A1YW-06	-0.3108	Diploid
TCGA-FS-A1YY-06	0.0356	Diploid
TCGA-FS-A1Z4-06	-0.0694	Diploid
TCGA-FS-A1ZC-06	0.3984	Diploid
TCGA-FS-A1ZG-06	0.1651	Diploid
TCGA-FS-A1ZK-06	-0.0514	Diploid
TCGA-FS-A1ZP-06	-0.3152	Diploid
TCGA-FS-A1ZR-06	0.3171	Diploid
TCGA-FS-A4F0-06	-0.3212	Diploid
TCGA-FS-A4F9-06	0.3264	Diploid
TCGA-FS-A4FB-06	-0.3373	Diploid
TCGA-FS-A4FC-06	0.4171	Diploid
TCGA-FW-A3R5-06	-0.2479	Diploid
TCGA-FW-A3TV-06	0.0114	Diploid
TCGA-FW-A5DY-06	-0.3032	Diploid
TCGA-GF-A3OT-06	0.471	Diploid
TCGA-GF-A6C8-06	-0.2668	Diploid
TCGA-GF-A6C9-06	-0.428	Diploid
TCGA-GN-A265-06	-0.2168	Diploid
TCGA-GN-A4U4-06	-0.5135	Diploid
TCGA-GN-A4U8-06	-0.4901	Diploid
TCGA-HR-A2OG-06	0.0937	Diploid
TCGA-OD-A75X-06	0.4152	Diploid
TCGA-RP-A690-06	-0.3138	Diploid
TCGA-RP-A693-06	-0.322	Diploid
TCGA-RP-A6K9-06	1.0893	Diploid
TCGA-W3-A824-06	-0.6001	Diploid
TCGA-W3-A825-06	0.0143	Diploid
TCGA-W3-A828-06	0.6318	Diploid
TCGA-W3-AA1O-06	-0.1546	Diploid
TCGA-W3-AA1Q-06	-0.3562	Diploid
TCGA-W3-AA1W-06	-0.3831	Diploid
TCGA-W3-AA21-06	-0.4938	Diploid
TCGA-WE-A8ZT-06	-0.4876	Diploid
TCGA-YD-A89C-06	-0.3196	Diploid
TCGA-Z2-AA3S-06	0.0743	Diploid
TCGA-D3-A2JP-06	-0.3046	Amplification
TCGA-D3-A3C1-06	-0.3699	Amplification
TCGA-D3-A3C3-06	0.0368	Amplification
TCGA-D3-A3CB-06	-0.0343	Amplification
TCGA-D3-A3CE-06	-0.5875	Amplification
TCGA-EE-A29W-06	0.563	Amplification
TCGA-EE-A2GP-06	0.3024	Amplification
TCGA-EE-A2M5-06	-0.0979	Amplification
TCGA-EE-A3JB-06	0.3424	Amplification
TCGA-EE-A3JI-06	-0.5469	Amplification
TCGA-ER-A19E-06	0.6431	Amplification
TCGA-ER-A42K-06	-0.2126	Amplification
TCGA-FR-A3YO-06	0.4921	Amplification
TCGA-FR-A729-06	0.2957	Amplification
TCGA-FS-A1YX-06	0.2821	Amplification
TCGA-FS-A1ZD-06	1.1294	Amplification
TCGA-FS-A1ZS-06	0.1495	Amplification
TCGA-GF-A4EO-06	-0.4277	Amplification
TCGA-WE-A8K6-06	-0.2377	Amplification
TCGA-WE-A8ZQ-06	0.8433	Amplification
TCGA-WE-A8ZX-06	-0.1588	Amplification

## Sheet: Extended Data Fig 2d
Scoring of NECTIN1 IHC staining on a human melanoma tissue-microarray
primary	metastatic
0	0
0	0
0	0
0	0			Score	Primary melanoma (n=180)	Metastasis (n=73)
0	0			0 or 1	97	53	150
0	0			2 or 3	83	20	103
0	0				180	73	253
0	0
0	0			expected	Primary melanoma (n=180)	Metastasis (n=73)
0	0			0 or 1	106.719	43.2806
0	0			2 or 3	73.2806	29.7194
0	0
0	0					X2=	0.0060494
0	1
0	1
0	1
0	1
0	1
0	1
0	1
0	1
0	1
0	1
0	1
1	1
1	1
1	1
1	1
1	1
1	1
1	1
1	1
1	1
1	1
1	1
1	1
1	1
1	1
1	1
1	1
1	1
1	1
1	1
1	1
1	1
1	1
1	1
1	1
1	1
1	1
1	1
1	1
1	1
1	2
1	2
1	2
1	2
1	2
1	2
1	2
1	2
1	2
1	2
1	2
1	2
1	2
1	3
1	3
1	3
1	3
1	3
1	3
1	3
1
1
1
1
1
1
1
1
1
1
1
1
1
1
1
1
1
1
1
1
1
1
1
1
2
2
2
2
2
2
2
2
2
2
2
2
2
2
2
2
2
2
2
2
2
2
2
2
2
2
2
2
2
2
2
2
2
2
2
2
2
2
2
2
2
2
2
2
2
2
2
2
2
2
2
2
2
3
3
3
3
3
3
3
3
3
3
3
3
3
3
3
3
3
3
3
3
3
3
3
3
3
3
3
3
3
3

## Sheet: Extended Data Fig 2e
Sample Id	CDH1: mRNA expression z-scores relative to diploid samples (RNA Seq V2 RSEM)	NECTIN1: mRNA expression z-scores relative to diploid samples (RNA Seq V2 RSEM)
TCGA-3N-A9WB-06	1.2479	-0.2243
TCGA-3N-A9WC-06	-0.8325	-0.6088
TCGA-3N-A9WD-06	0.1086	-0.192
TCGA-BF-AAP0-06	0.5805	-0.5167
TCGA-D3-A1Q1-06	-0.3241	-0.1764
TCGA-D3-A1Q3-06	1.3041	0.0695
TCGA-D3-A1Q4-06	-0.6384	0.2951
TCGA-D3-A1Q5-06	-0.8397	-0.0503
TCGA-D3-A1Q6-06	-0.8394	0.4309
TCGA-D3-A1Q7-06	-0.3459	-0.485
TCGA-D3-A1Q8-06	-0.838	-0.2933
TCGA-D3-A1Q9-06	4.7445	-0.6352
TCGA-D3-A1QA-06	2.7768	-0.3022
TCGA-D3-A1QB-06	-0.7984	-0.5482
TCGA-D3-A2J6-06	2.2571	-0.1023
TCGA-D3-A2J7-06	-0.1788	-0.4685
TCGA-D3-A2J8-06	-0.8363	-0.2208
TCGA-D3-A2J9-06	-0.6335	-0.6643
TCGA-D3-A2JA-06	-0.8393	-0.1912
TCGA-D3-A2JB-06	-0.7391	-0.5219
TCGA-D3-A2JC-06	-0.7778	-0.4591
TCGA-D3-A2JD-06	0.6788	-0.057
TCGA-D3-A2JE-06	-0.8383	-0.3874
TCGA-D3-A2JF-06	-0.8372	-0.697
TCGA-D3-A2JG-06	0.5053	-0.4171
TCGA-D3-A2JH-06	-0.6949	-0.3284
TCGA-D3-A2JK-06	1.0076	0.7034
TCGA-D3-A2JL-06	-0.7729	-0.6383
TCGA-D3-A2JN-06	-0.8269	-0.386
TCGA-D3-A2JO-06	-0.6001	-0.6872
TCGA-D3-A2JP-06	-0.8351	-0.3046
TCGA-D3-A3BZ-06	-0.3746	-0.3202
TCGA-D3-A3C1-06	-0.8121	-0.3699
TCGA-D3-A3C3-06	-0.1329	0.0368
TCGA-D3-A3C6-06	-0.1842	-0.0979
TCGA-D3-A3C7-06	-0.8394	-0.378
TCGA-D3-A3C8-06	-0.8027	-0.3437
TCGA-D3-A3CB-06	-0.8217	-0.0343
TCGA-D3-A3CC-06	0.8935	0.0651
TCGA-D3-A3CE-06	0.7401	-0.5875
TCGA-D3-A3CF-06	0.2793	-0.5187
TCGA-D3-A3ML-06	-0.8385	-0.2741
TCGA-D3-A3MO-06	-0.2512	0.1922
TCGA-D3-A3MR-06	-0.4983	-0.5102
TCGA-D3-A3MU-06	-0.7148	-0.5029
TCGA-D3-A3MV-06	-0.3304	-0.1885
TCGA-D3-A51E-06	1.0246	-0.6167
TCGA-D3-A51F-06	-0.5703	-0.4542
TCGA-D3-A51G-06	-0.8397	0.2397
TCGA-D3-A51H-06	-0.6571	-0.5772
TCGA-D3-A51J-06	-0.8337	-0.412
TCGA-D3-A51K-06	-0.7916	0.3733
TCGA-D3-A51N-06	-0.8364	-0.5004
TCGA-D3-A51R-06	-0.8371	0.0709
TCGA-D3-A51T-06	0.1417	-0.1333
TCGA-D3-A5GL-06	-0.8249	0.2241
TCGA-D3-A5GN-06	-0.7905	-0.2915
TCGA-D3-A5GO-06	-0.8372	-0.7782
TCGA-D3-A5GR-06	-0.6078	-0.214
TCGA-D3-A5GS-06	3.1321	-0.4552
TCGA-D3-A5GU-06	-0.4502	-0.492
TCGA-D3-A8GB-06	-0.7203	-0.2678
TCGA-D3-A8GC-06	-0.8385	-0.5283
TCGA-D3-A8GD-06	-0.0631	-0.4186
TCGA-D3-A8GE-06	-0.8358	-0.4602
TCGA-D3-A8GI-06	-0.7421	1.656
TCGA-D3-A8GJ-06	0.2311	-0.6073
TCGA-D3-A8GK-06	0.4778	0.5099
TCGA-D3-A8GL-06	-0.8385	-0.368
TCGA-D3-A8GM-06	0.5157	-0.0366
TCGA-D3-A8GN-06	-0.5785	-0.6134
TCGA-D3-A8GO-06	-0.7452	-0.1881
TCGA-D3-A8GP-06	-0.6943	-0.5099
TCGA-D3-A8GQ-06	-0.838	-0.3176
TCGA-D3-A8GR-06	-0.8329	-0.564
TCGA-D3-A8GS-06	-0.7963	-0.3514
TCGA-D3-A8GV-06	-0.4163	-0.3655
TCGA-D9-A148-06	0.554	-0.3426
TCGA-D9-A149-06	-0.458	-0.4442
TCGA-D9-A1JW-06	2.1561	-0.3108
TCGA-D9-A1JX-06	0.4634	-0.533
TCGA-D9-A1X3-06	0.9219	-0.0349
TCGA-D9-A3Z1-06	-0.6829	-0.6139
TCGA-D9-A3Z3-06	0.5621	-0.3703
TCGA-D9-A4Z6-06	1.3838	0.1847
TCGA-D9-A6E9-06	0.9385	-0.4893
TCGA-D9-A6EA-06	-0.8168	0.4814
TCGA-D9-A6EC-06	-0.757	-0.3936
TCGA-D9-A6EG-06	2.0534	-0.4707
TCGA-DA-A1HV-06	-0.7883	-0.6945
TCGA-DA-A1HW-06	0.9374	-0.3433
TCGA-DA-A1HY-06	-0.8398	-0.3766
TCGA-DA-A1I0-06	-0.2705	0.3386
TCGA-DA-A1I1-06	-0.8372	-0.4133
TCGA-DA-A1I2-06	2.5828	-0.0461
TCGA-DA-A1I4-06	-0.8326	-0.1372
TCGA-DA-A1I5-06	-0.0251	-0.5023
TCGA-DA-A1I7-06	-0.8393	0.8239
TCGA-DA-A1I8-06	-0.8357	-0.0516
TCGA-DA-A1IA-06	1.075	0.9252
TCGA-DA-A1IB-06	-0.2836	-0.2889
TCGA-DA-A1IC-06	0.337	0.2642
TCGA-DA-A3F3-06	-0.8222	-0.5498
TCGA-DA-A3F5-06	-0.8397	-0.2379
TCGA-DA-A3F8-06	0.8449	-0.4404
TCGA-DA-A95V-06	0.7687	-0.5495
TCGA-DA-A95W-06	1.415	-0.2955
TCGA-DA-A95X-06	-0.8363	-0.2041
TCGA-DA-A95Y-06	0.1274	-0.3752
TCGA-DA-A95Z-06	-0.8386	-0.5358
TCGA-EB-A44Q-06	1.135	-0.6382
TCGA-EB-A44R-06	0.4585	-0.3227
TCGA-EB-A5KH-06	0.8391	-0.2112
TCGA-EB-A5SG-06	-0.3464	-0.6452
TCGA-EB-A5SH-06	-0.8362	-0.148
TCGA-EB-A5UL-06	0.4423	-0.6671
TCGA-EB-A5UN-06	0.4771	-0.4844
TCGA-EB-A6L9-06	0.2916	-0.2884
TCGA-EE-A17X-06	0.2552	-0.4068
TCGA-EE-A17Y-06	-0.7966	0.0294
TCGA-EE-A17Z-06	-0.8227	-0.2611
TCGA-EE-A180-06	2.5055	-0.1331
TCGA-EE-A181-06	-0.3162	-0.1461
TCGA-EE-A182-06	0.5777	2.9194
TCGA-EE-A183-06	0.8609	0.6255
TCGA-EE-A184-06	2.9754	-0.4746
TCGA-EE-A185-06	0.6917	0.1309
TCGA-EE-A20B-06	-0.7308	-0.0854
TCGA-EE-A20C-06	-0.8394	-0.2851
TCGA-EE-A20F-06	1.0522	-0.3004
TCGA-EE-A20H-06	-0.788	-0.1767
TCGA-EE-A20I-06	0.8453	-0.1172
TCGA-EE-A29A-06	-0.8375	-0.4052
TCGA-EE-A29B-06	-0.4409	-0.1287
TCGA-EE-A29C-06	-0.0836	-0.0462
TCGA-EE-A29D-06	0.4647	-0.0867
TCGA-EE-A29E-06	-0.8288	0.5024
TCGA-EE-A29G-06	1.5496	10.2291
TCGA-EE-A29H-06	2.762	-0.3331
TCGA-EE-A29L-06	-0.1532	-0.275
TCGA-EE-A29M-06	0.5093	-0.5456
TCGA-EE-A29N-06	0.6537	-0.1738
TCGA-EE-A29P-06	-0.4794	-0.2827
TCGA-EE-A29Q-06	-0.5514	-0.4776
TCGA-EE-A29R-06	-0.839	-0.3235
TCGA-EE-A29S-06	-0.8389	-0.1953
TCGA-EE-A29T-06	-0.8359	-0.5725
TCGA-EE-A29V-06	-0.7011	0.5546
TCGA-EE-A29W-06	-0.8383	0.563
TCGA-EE-A29X-06	-0.6459	0.0678
TCGA-EE-A2A0-06	1.0629	-0.5526
TCGA-EE-A2A1-06	0.6746	-0.3209
TCGA-EE-A2A2-06	-0.7735	-0.1748
TCGA-EE-A2A5-06	-0.6735	-0.373
TCGA-EE-A2A6-06	-0.5384	-0.2211
TCGA-EE-A2GB-06	0.6541	-0.3412
TCGA-EE-A2GC-06	0.3671	-0.5505
TCGA-EE-A2GD-06	0.3692	-0.0993
TCGA-EE-A2GE-06	-0.8358	-0.0902
TCGA-EE-A2GH-06	0.0997	-0.3873
TCGA-EE-A2GI-06	0.2312	-0.6329
TCGA-EE-A2GJ-06	1.303	-0.5539
TCGA-EE-A2GK-06	-0.6649	-0.231
TCGA-EE-A2GL-06	-0.7931	-0.1637
TCGA-EE-A2GM-06	1.7951	-0.0886
TCGA-EE-A2GN-06	-0.4533	0.3585
TCGA-EE-A2GO-06	-0.8394	0.4885
TCGA-EE-A2GP-06	-0.8185	0.3024
TCGA-EE-A2GR-06	3.1988	-0.4338
TCGA-EE-A2GS-06	0.1322	-0.108
TCGA-EE-A2GT-06	-0.407	1.7741
TCGA-EE-A2GU-06	1.6687	-0.5271
TCGA-EE-A2M5-06	-0.835	-0.0979
TCGA-EE-A2M6-06	-0.5422	0.1008
TCGA-EE-A2M7-06	-0.8276	-0.389
TCGA-EE-A2M8-06	1.5862	-0.5789
TCGA-EE-A2MC-06	-0.8376	-0.4577
TCGA-EE-A2MD-06	0.9086	-0.5133
TCGA-EE-A2ME-06	-0.7862	-0.5526
TCGA-EE-A2MF-06	-0.5305	-0.4437
TCGA-EE-A2MG-06	-0.4187	-0.236
TCGA-EE-A2MH-06	0.4949	-0.0069
TCGA-EE-A2MI-06	-0.8353	0.2867
TCGA-EE-A2MJ-06	-0.3352	-0.5553
TCGA-EE-A2MK-06	-0.7558	-0.1944
TCGA-EE-A2ML-06	4.1827	-0.596
TCGA-EE-A2MM-06	-0.8374	-0.4414
TCGA-EE-A2MN-06	-0.6179	-0.3451
TCGA-EE-A2MP-06	-0.0784	-0.3568
TCGA-EE-A2MQ-06	-0.5125	0.5042
TCGA-EE-A2MR-06	-0.822	-0.0778
TCGA-EE-A2MS-06	-0.1644	-0.722
TCGA-EE-A2MT-06	-0.81	-0.4674
TCGA-EE-A2MU-06	-0.6806	-0.341
TCGA-EE-A3AA-06	-0.8207	-0.2222
TCGA-EE-A3AB-06	-0.8396	-0.2663
TCGA-EE-A3AC-06	-0.8261	-0.3156
TCGA-EE-A3AD-06	1.863	-0.4216
TCGA-EE-A3AE-06	1.3599	-0.5075
TCGA-EE-A3AF-06	-0.8378	-0.003
TCGA-EE-A3AG-06	-0.8263	-0.1071
TCGA-EE-A3AH-06	0.0418	0.2769
TCGA-EE-A3J3-06	0.2612	-0.014
TCGA-EE-A3J4-06	-0.8386	-0.0438
TCGA-EE-A3J5-06	1.7282	-0.586
TCGA-EE-A3J7-06	-0.7212	-0.5726
TCGA-EE-A3J8-06	-0.7597	-0.1246
TCGA-EE-A3JA-06	-0.8328	-0.7417
TCGA-EE-A3JB-06	-0.8395	0.3424
TCGA-EE-A3JD-06	-0.8085	-0.5236
TCGA-EE-A3JE-06	-0.1746	-0.3924
TCGA-EE-A3JH-06	0.0201	-0.5035
TCGA-EE-A3JI-06	-0.8397	-0.5469
TCGA-ER-A193-06	-0.5708	-0.1051
TCGA-ER-A195-06	-0.8353	3.6938
TCGA-ER-A197-06	-0.3624	-0.3379
TCGA-ER-A198-06	1.7699	-0.3194
TCGA-ER-A199-06	-0.0667	-0.5816
TCGA-ER-A19A-06	-0.6822	0.9665
TCGA-ER-A19B-06	-0.6941	-0.3435
TCGA-ER-A19C-06	-0.0087	-0.3235
TCGA-ER-A19D-06	-0.8348	0.0953
TCGA-ER-A19E-06	-0.8151	0.6431
TCGA-ER-A19F-06	-0.6864	-0.4806
TCGA-ER-A19G-06	1.3059	-0.286
TCGA-ER-A19H-06	0.3084	-0.039
TCGA-ER-A19J-06	-0.4693	0.027
TCGA-ER-A19L-06	1.0786	-0.4875
TCGA-ER-A19M-06	0.4325	-0.6026
TCGA-ER-A19N-06	-0.6778	-0.3546
TCGA-ER-A19O-06	-0.0166	0.0907
TCGA-ER-A19P-06	0.7506	-0.3857
TCGA-ER-A19Q-06	1.1365	-0.4294
TCGA-ER-A19S-06	0.4217	-0.6399
TCGA-ER-A19T-06	-0.8394	-0.1601
TCGA-ER-A19W-06	-0.5107	-0.5544
TCGA-ER-A1A1-06	-0.7674	-0.4575
TCGA-ER-A2NC-06	-0.8389	-0.1446
TCGA-ER-A2ND-06	-0.4156	-0.0151
TCGA-ER-A2NE-06	-0.1533	-0.3649
TCGA-ER-A2NF-06	1.7901	-0.4115
TCGA-ER-A2NG-06	-0.4764	-0.5391
TCGA-ER-A2NH-06	-0.0862	-0.2759
TCGA-ER-A3ES-06	-0.8326	-0.7193
TCGA-ER-A3ET-06	-0.5494	-0.1792
TCGA-ER-A3EV-06	-0.6555	-0.3233
TCGA-ER-A3PL-06	1.015	-0.0251
TCGA-ER-A42K-06	-0.839	-0.2126
TCGA-ER-A42L-06	-0.5255	-0.6318
TCGA-FR-A3YN-06	1.2444	-0.5747
TCGA-FR-A3YO-06	-0.7565	0.4921
TCGA-FR-A44A-06	0.3172	-0.5664
TCGA-FR-A69P-06	-0.8311	-0.5347
TCGA-FR-A729-06	-0.8121	0.2957
TCGA-FR-A7U8-06	1.4298	-0.2299
TCGA-FR-A7U9-06	-0.8377	-0.2427
TCGA-FR-A7UA-06	-0.1842	-0.6573
TCGA-FR-A8YC-06	-0.7901	-0.3033
TCGA-FR-A8YD-06	-0.7209	0.3179
TCGA-FR-A8YE-06	-0.7547	-0.4472
TCGA-FS-A1YW-06	3.0102	-0.3108
TCGA-FS-A1YX-06	-0.2036	0.2821
TCGA-FS-A1YY-06	1.5837	0.0356
TCGA-FS-A1Z0-06	-0.8043	-0.5627
TCGA-FS-A1Z3-06	0.4621	-0.3359
TCGA-FS-A1Z4-06	-0.2663	-0.0694
TCGA-FS-A1Z7-06	0.9827	-0.4081
TCGA-FS-A1ZA-06	-0.8302	0.0157
TCGA-FS-A1ZB-06	-0.2214	1.8042
TCGA-FS-A1ZC-06	-0.8376	0.3984
TCGA-FS-A1ZD-06	-0.8394	1.1294
TCGA-FS-A1ZE-06	1.455	-0.3633
TCGA-FS-A1ZF-06	-0.7589	-0.1226
TCGA-FS-A1ZG-06	2.4697	0.1651
TCGA-FS-A1ZH-06	-0.8334	-0.3603
TCGA-FS-A1ZJ-06	1.1202	-0.1474
TCGA-FS-A1ZK-06	1.1786	-0.0514
TCGA-FS-A1ZM-06	-0.5937	-0.1863
TCGA-FS-A1ZP-06	-0.8323	-0.3152
TCGA-FS-A1ZQ-06	-0.0035	0.004
TCGA-FS-A1ZR-06	0.2529	0.3171
TCGA-FS-A1ZS-06	-0.8397	0.1495
TCGA-FS-A1ZT-06	-0.7561	-0.7245
TCGA-FS-A1ZU-06	-0.6443	-0.5506
TCGA-FS-A1ZW-06	-0.8106	-0.5871
TCGA-FS-A1ZY-06	-0.777	-0.3228
TCGA-FS-A1ZZ-06	-0.8258	-0.5291
TCGA-FS-A4F0-06	-0.8264	-0.3212
TCGA-FS-A4F4-06	-0.6747	0.1718
TCGA-FS-A4F5-06	1.294	-0.4752
TCGA-FS-A4F8-06	-0.4638	-0.5114
TCGA-FS-A4F9-06	-0.8392	0.3264
TCGA-FS-A4FB-06	-0.4228	-0.3373
TCGA-FS-A4FC-06	-0.19	0.4171
TCGA-FS-A4FD-06	-0.766	-0.3947
TCGA-FW-A3I3-06	1.0046	0.51
TCGA-FW-A3R5-06	-0.3107	-0.2479
TCGA-FW-A3TU-06	-0.7722	0.6269
TCGA-FW-A3TV-06	0.9609	0.0114
TCGA-FW-A5DY-06	-0.7506	-0.3032
TCGA-GF-A3OT-06	-0.8391	0.471
TCGA-GF-A4EO-06	-0.4633	-0.4277
TCGA-GF-A6C8-06	-0.7752	-0.2668
TCGA-GF-A6C9-06	-0.82	-0.428
TCGA-GN-A262-06	1.227	-0.1671
TCGA-GN-A264-06	3.7987	0.5658
TCGA-GN-A265-06	-0.8375	-0.2168
TCGA-GN-A266-06	-0.7505	-0.5092
TCGA-GN-A267-06	-0.8026	-0.472
TCGA-GN-A268-06	-0.8391	-0.4833
TCGA-GN-A26A-06	-0.8394	-0.4993
TCGA-GN-A26D-06	-0.7249	-0.2384
TCGA-GN-A4U3-06	0.4673	-0.6159
TCGA-GN-A4U4-06	0.8999	-0.5135
TCGA-GN-A4U7-06	0.2368	-0.3407
TCGA-GN-A4U8-06	0.2423	-0.4901
TCGA-GN-A4U9-06	-0.839	-0.372
TCGA-GN-A8LK-06	-0.6366	-0.2219
TCGA-GN-A8LL-06	0.7752	-0.1149
TCGA-GN-A9SD-06	0.6584	-0.5286
TCGA-HR-A2OG-06	-0.8314	0.0937
TCGA-HR-A2OH-06	1.1427	-0.6645
TCGA-LH-A9QB-06	-0.8392	-0.681
TCGA-OD-A75X-06	-0.7173	0.4152
TCGA-QB-A6FS-06	-0.824	-0.2557
TCGA-QB-AA9O-06	-0.3979	-0.6744
TCGA-RP-A690-06	-0.7857	-0.3138
TCGA-RP-A693-06	-0.8383	-0.322
TCGA-RP-A694-06	-0.3071	-0.5606
TCGA-RP-A695-06	1.6665	-0.2938
TCGA-RP-A6K9-06	-0.2644	1.0893
TCGA-W3-A824-06	1.0295	-0.6001
TCGA-W3-A825-06	-0.7989	0.0143
TCGA-W3-A828-06	-0.6812	0.6318
TCGA-W3-AA1O-06	0.6119	-0.1546
TCGA-W3-AA1Q-06	-0.5368	-0.3562
TCGA-W3-AA1R-06	-0.2564	-0.6846
TCGA-W3-AA1V-06	-0.8391	-0.0534
TCGA-W3-AA1W-06	0.0755	-0.3831
TCGA-W3-AA21-06	-0.7842	-0.4938
TCGA-WE-A8JZ-06	-0.6844	-0.6655
TCGA-WE-A8K1-06	1.8502	-0.5218
TCGA-WE-A8K5-06	-0.838	-0.0528
TCGA-WE-A8K6-06	-0.8214	-0.2377
TCGA-WE-A8ZM-06	-0.46	-0.4914
TCGA-WE-A8ZN-06	0.1395	-0.0591
TCGA-WE-A8ZO-06	0.465	-0.5289
TCGA-WE-A8ZQ-06	-0.685	0.8433
TCGA-WE-A8ZT-06	-0.8352	-0.4876
TCGA-WE-A8ZX-06	-0.4573	-0.1588
TCGA-WE-A8ZY-06	0.5391	-0.4563
TCGA-WE-AA9Y-06	1.926	-0.2686
TCGA-WE-AAA0-06	-0.5	-0.6204
TCGA-WE-AAA3-06	0.466	-0.3632
TCGA-WE-AAA4-06	-0.3723	0.0062
TCGA-YD-A89C-06	-0.8356	-0.3196
TCGA-YD-A9TA-06	-0.7608	-0.476
TCGA-YD-A9TB-06	-0.1716	-0.314
TCGA-YG-AA3O-06	0.1249	-0.4548
TCGA-YG-AA3P-06	-0.8388	-0.6492
TCGA-Z2-A8RT-06	2.5487	-0.3744
TCGA-Z2-AA3S-06	-0.7815	0.0743
TCGA-Z2-AA3V-06	0.0947	0.7336

## Sheet: Extended Data Fig 2g
Analysis of IF on human melanoma samples
			Staining positivity		Y=yes	N=no
	Sample name	Type	E-cadherin	Nectin1
	S19-36040	Primary	N	Y				Nectin1
	S18-04504	Primary	Y	Y				Y	N
	S18-03255	Primary	N	Y		E-cad	Y	5	1	6
	S18-23125	Primary	Y	Y			N	8	6	14
	S18-23480	Primary	N	Y				13	7	20
	S18-26510	Primary	N	N
	S17-66576	Primary	Y	Y
	S18-11752	Primary	N	Y				3.9	2.1
	S18-17327	Primary	N	Y				9.1	4.9
	S18-25044	Primary	N	N
	S19-51815	Metastasis	N	N
	S19-14123	Metastasis	N	N				X2=	0.260452
	S19-31006	Metastasis	N	Y
	S19-55557	Metastasis	Y	Y
	S19-47753	Metastasis	N	Y
	Thick met#1	Metastasis	Y	Y
	Thick met#2	Metastasis	N	Y
	Thick met#3	Metastasis	N	N
	Thick met#4	Metastasis	N	N
	Thick met#5	Metastasis	Y	N
