# Supplementary material for: Loss of NECTIN1 triggers melanoma dissemination upon local IGF1 depletion
Source: Nat Genet. 2022 Oct 13;54(12):1839–52. doi: 10.1038/s41588-022-01191-z (PMC9729115; doi:10.1038/s41588-022-01191-z)
Supplement: Source Data Extended Data Fig. 3 — Statistical Source Data. [file 41588_2022_1191_MOESM17_ESM.xlsx]

## Sheet: Extended Data Fig 3a
RNAseq FPKM values in zebrafish melanoma
human_ortholog	tracking_id	gene_name	2015-437	2015-491	2015-504	2016-041	2016-042	2016-223	2016-224	2017-090	2017-092	2017-094	Average	SD	p
NECTIN1	ENSDARG00000069767	nectin1a	0.219374	0.267776	0.250398	0.169738	0.223646	0.0953227	0.166842	0.313843	0.20677	0.0738358	0.198755	0.0744973
NECTIN1	ENSDARG00000086034	nectin1b	3.60136	2.07808	4.40795	4.88859	5.28289	3.34448	3.37052	4.84875	2.72924	2.3674	3.69193	1.1221	3.89045e-06

## Sheet: Extended Data Fig 3b
Deep-sequencing of nectin1a and nectin1b CRISPR loci in zebrafish tumors
		tumor1	tumor2	tumor3	tx1	tx1 met	tx2 met	tx2	tx3 met	tx3				tumor1	tx1	tx1 met	tumor2	tx2	tx2 met	tumor3	tx3	tx3 met
Sample name		JA12	JA13	JA14	JA15	JA16	JA22	JA27	JA29	JA31		% of total		JA12	JA15	JA16	JA13	JA27	JA22	JA14	JA31	JA29
nectin1b	total	85.2	93.6	80.1	91.7	88	50	78.4	82.8	90.9		nectin1b	total	85.2	91.7	88	93.6	78.4	50	80.1	90.9	82.8
alleles	(43226561, '12D')			14.2									7I	57.4	53.3	53.8
	(43226561, '7I')	57.4			53.3	53.8							24D	39.2	45.5	45.2
	(43226562, '24D')	39.2			45.5	45.2							other	3.4	1.2	1
	(43226555, '12D')		98				98.2	98.1		6.1			12D				98	98.1	98.2
	(43226552, '10D')			76.9					50.2	46.6			other				2	1.9	1.8
	(43226562, '4I')			6.7					47.9	46.2			10D							76.9	46.6	50.2
													12D							14.2
nectin1a	total	85.7	8.9	90.3	93.3	89.8	62.4	78.1	77.3	68.2			4I							6.7	46.2	47.9
alleles	(22565787, '8D')						2.1	3.4					12D								6.1
	(22565791, '1D')		3.2				34.9	14.9		6.9			other							2.2	1.1	1.9
	(22565785, '12D')						2.1	3.7
	(22565790, '2D')							2.6
	(22565777, '15D')	57.6	26.8		54.6	52.1			89.3	67.1		nectin1a	total	85.7	93.3	89.8	8.9	78.1	62.4	90.3	68.2	77.3
	(22565789, '11I')	24.9	6.7		44	46.3							15D	57.6	54.6	52.1
	(22565790, '5I')	2.7											11I	24.9	44	46.3
	(22565779, '14D')		34.8	97.8						3.2			5I	2.7
	(22565770, '17D')		5.2				9.9	18.4					other	14.8	1.4	1.6
	(22565787, '5D')		2					5.4					14D				34.8
	(22565794, '10I')						35.6	15		7.7			15D				26.8
	(22565787, '4D')							4.2					11I				6.7
	(22565785, '11D')							2.6					17D				5.2	18.4	9.9
	(22565788, '17D')							4.8					1D				3.2	14.9	34.9
	(22565790, '8I')								5.1	6.6			5D				2	5.4
													10I					15	35.6
													17D					4.8
													4D					4.2
													12D					3.7	2.1
													8D					3.4	2.1
													11D					2.6
													2D					2.6
													other				21.3	25	15.4
													14D							97.8	3.2
													15D								67.1	89.3
													10I								7.7
													1D								6.9
													8I								6.6	5.1
													other							2.2	8.5	5.6

## Sheet: Extended Data Fig 3c
Elastic modulus (in Pa) measured by AFM on control or nectin1-KO primary zebrafish melanomas
	control-KO	nectin1-KO
	3 tumors	3 tumors
	20 areas	26 areas
	103.853	215.302
	152.643	214.109
	155.1	207.401
	134.218	205.939
	128.158	204.253
	105.217	203.723
	104.133	202.394
	108.033	201.642
	116.093	198.936
	90.7636	198.286
	153.896	198.012
	163.74	197.818
	172.611	197.092
	129.334	195.557
	118.404	192.379
	123.201	189.379
	115.595	189.157
	125.074	188.327
	109.625	188.007
	106.323	182.388
	126.578	180.15
	108.6	178.433
	83.5816	176.776
	211.217	176.381
	171.968	171.489
	165.395	169.502
	127.13	167.584
	135.946	167.409
	134.474	166.2
	118.507	165.755
	115.805	165.303
	115.401	162.664
	138.712	161.067
	128.658	159.831
	105.27	155.908
	103.202	155.54
	90.9135	152.193
	101.721	149.13
	94.1236	148.295
	175.793	141.743
	162.109	140.418
	148.083	139.711
	120.285	133.899
	95.34	132.935
	149.215	130.431
	123.745	126.46
	148.749	126.302
	128.718	123.152
	133.619	122.854
	150.547	120.832
	118.764	119.099
	102.177	118.748
	85.9503	118.74
	87.813	118.447
	101.68	118.159
	210.119	115.496
	143.183	113.695
	146.048	110.812
	138.742	109.543
	124.961	107.438
	136.71	107.375
	138.601	107.013
	174.558	105.177
	165.94	104.547
	121.455	103.536
	135.065	93.6362
	143.298	93.4713
	99.1729	90.7984
	93.3685	90.3669
	93.9383	90.2299
	106.373	84.8192
	183.531	84.4824
	123.305	82.2973
	174.405	81.9284
	142.938	79.2475
	164.013	90.7984
	161.96	90.3669
	182	90.2299
	150.227	84.8192
	135.532	84.4824
	141.558	82.2973
	130.688	81.9284
	91.5203	79.2475
	96.6069	77.1611
	86.8138	75.1902
	114.335	58.6777
	157.789	--
	133.532	522.04
	131.228	521.397
	144.055	518.03
	160.745	516.398
	162.563	514.458
	142.744	512.364
	167.195	507.744
	146.822	506.527
	123.468	504.958
	109.238	504.019
	96.0651	503.046
	99.7391	502.362
	110.797	500.461
	99.8605	498.493
	88.5541	496.753
	182.224	496.467
	157.485	496.318
	139.284	495.237
	160.06	492.578
	133.867	492.536
	141.613	492.159
	145.579	486.973
	163.469	486.823
	163.332	484.148
	128.783	484.016
	89.0775	483.643
	77.2362	483.524
	100.48	482.751
	117.053	481.215
	98.0997	480.486
	88.7169	480.157
	205.32	478.145
	186.694	478.038
	170.555	477.007
	179.686	476.07
	173.261	475.815
	143.52	475.801
	169.798	474.862
	166	473.426
	157.836	473.288
	101.113	472.67
	100.928	472.09
	103.136	467.678
	107.669	466.473
	95.1781	466.023
	105.035	464.932
	115.246	459.393
	197.442	459.084
	185.41	456.681
	156.867	456.399
	195.55	455.682
	169.793	455.608
	133.504	454.594
	252.242	452.56
	764.755	450.653
	146.434	450.57
	133.554	449.553
	109.333	448.999
	115.428	444.914
	110.673	443.605
	117.731	442.611
	117.154	442.601
	559.194	442.008
	670.271	441.573
	536.029	441.251
	528.653	441.138
	502.899	440.662
	430.379	439.734
	291.194	438.469
	273.979	437.862
	256.464	437.21
	208.468	437.175
	227.653	435.563
	--	434.963
	500.461	434.588
	507.744	433.894
	486.823	432.396
	426.865	431.523
	456.399	431.132
	464.932	429.64
	382.761	429.14
	355.535	429.067
	400.206	427.912
	409.23	427.852
	483.643	427.552
	401.096	427.212
	424.798	426.865
	393.685	425.948
	375.427	425.843
	473.426	424.798
	455.682	423.89
	484.016	421.991
	475.815	420.836
	478.145	420.189
	495.237	419.698
	522.04	418.32
	418.32	417.341
	409.627	416.047
	391.414	414.32
	434.588	412.946
	433.894	411.8
	475.801	410.885
	420.189	410.168
	442.611	409.627
	387.38	409.499
	410.168	409.293
	427.912	409.23
	385.054	408.975
	450.653	408.406
	518.03	408.174
	441.251	407.691
	555.557	406.376
	425.843	404.839
	452.56	404.188
	437.862	401.096
	498.493	400.98
	438.469	400.206
	480.486	399.586
	409.499	399.022
	388.583	398.482
	441.138	398.398
	398.398	397.562
	397.562	396.061
	410.885	395.658
	449.553	393.939
	476.07	393.685
	502.362	392.437
	417.341	392.327
	383.84	391.414
	573.63	389.273
	399.022	388.583
	407.691	387.38
	429.64	387.248
	566.032	387.209
	512.364	385.054
	269.177	384.741
	378.014	383.84
	339.426	382.761
	398.482	--
	477.007	321.994
	387.209	320.523
	441.573	320.212
	459.084	317.307
	408.975	316.067
	474.862	315.775
	396.061	314.467
	392.437	314.338
	419.698	312.691
	472.67	305.813
	486.973	304.843
	480.157	304.731
	532.773	304.054
	321.206	301.298
	472.09	297.157
	366.235	289.341
	359.722	286.487
	349.481	283.977
	514.458	283.518
	585.56	281.94
	492.536	279.982
	589.671	277.131
	427.552	275.6
	389.273	274.878
	342.002	274.516
	429.067	274.126
	442.601	273.549
	496.467	272.845
	412.946	272.184
	404.188	271.905
	467.678	271.638
	387.248	270.878
	409.293	270.176
	406.376	268.88
	395.658	268.305
	539.74	265.86
	552.523	261.294
	416.047	260.383
	421.991	257.086
	423.89	256.764
	314.756	251.39
	357.327	248.801
	425.948	248.508
	336.244	247.92
	429.14	245.597
	492.578	244.24
	466.473	243.209
	362.207	239.85
	484.148	233.432
	481.215	232.973
	427.212	232.231
	455.608	230.557
	586.731	230.494
	408.174	229.013
	454.594	228.918
	434.963	227.64
	392.327	227.366
	366.267	226.6
	376.204	226.332
	420.836	223.585
	400.98	221.922
	482.751	221.603
	371.91	220.368
	399.586	219.799
	442.008	218.855
	439.734	218.171
	516.398	217.686
	567.093	217.004
	504.958	216.934
	431.132	216.738
	443.605	213.425
	448.999	213.132
	589.471	212.757
	549.202	211.001
	414.32	209.006
	538.983	208.304
	496.318	206.241
	404.839	206.092
	384.741	203.857
	440.662	200.161
	466.023	197.912
	544.465	196.689
	483.524	194.53
	437.21	194.251
	496.753	193.739
	450.57	193.038
	432.396	191.155
	459.393	191.078
	539.521	190.778
	627.591	190.482
	609.802	188.135
	527.402	187.504
	550.228	187.385
	540.754	183.396
	636.912	180.279
	578.951	179.79
	503.046	175.749
	431.523	--
	411.8	367.912
	444.914	367.039
	435.563	366.364
	538.311	364.969
	666.225	363.14
	581.834	360.055
	408.406	356.945
	695.78	353.07
	727.654	348.348
	640.852	347.057
	667.392	346.16
	762.521	344.016
	693.864	341.412
	492.159	341.046
	566.055	338.332
	352.403	334.368
	314.216	334.358
	427.852	329.343
	522.734	329.113
	504.019	328.011
	591.788	327.239
	603.995	326.102
	650.886	325.269
	691.808	325.106
	956.173	323.187
	740.363	316.399
	695.587	312.946
	675.134	310.842
	803.874	308.686
	539.679	307.611
	550.464	306.568
	393.939	305.368
	544.832	303.046
	525.296	303.011
	473.288	302.304
	592.298	302.236
	521.397	302.071
	629.015	301.739
	685.484	301.179
	804.703	299.976
	770.642	297.207
	739.198	296.809
	676.736	295.334
	682.541	295.014
	712.957	294.994
	437.175	294.631
	506.527	293.874
	548.447	292.949
	613.013	291.901
	533.815	289.347
	546.706	287.878
	591.504	286.081
	549.488	285.518
	774.687	285.054
	852.432	285.012
	838.894	284.591
	862.318	284.425
	1087.37	283.221
	1092.65	281.849
	923.235	281.557
	1007.97	280.551
	478.038	280.475
	456.681	278.526
	616.21	278.327
	702.866	275.035
	559.398	274.547
	575.25	272.025
	693.176	271.069
	615.693	269.304
	838.802	267.086
	907.713	265.662
	1518.45	265.132
	1724.78	264.395
	1477	263.227
	1448.59	262.525
	--	262.267
	253.156	261.927
	309.889	261.065
	232.061	260.609
	236.451	259.777
	218.554	259.348
	169.834	257.913
	217.75	257.586
	295.337	256.446
	253.821	256.162
	178.438	255.993
	151.614	251.331
	94.3593	250.842
	287.85	249.4
	275.05	249.158
	489.708	248.97
	280.531	248.234
	282.671	247.91
	262.872	245.79
	226.488	245.536
	249.525	244.983
	108.014	243.807
	72.6257	242.823
	165.379	242.679
	229.133	242.041
	442.851	241.791
	349.27	241.263
	332.484	241.085
	309.013	240.076
	212.881	238.49
	377.817	236.275
	263.398	236.056
	189.329	236.004
	142.745	235.811
	120.525	235.318
	175.923	233.929
	147.589	231.984
	263.416	231.716
	281.299	231.398
	270.534	229.917
	315.39	229.784
	362.305	229.486
	369.851	229.305
	315.564	229.275
	397.514	229.21
	202.052	227.328
	121.91	226.812
	130.485	224.336
	181.378	223.008
	118.34	197.825
	163.006	194.911
	333.759	190.888
	286.235	189.105
	259.703	176.341
	331.234	173.024
	273.043	171.554
	287.878	171.392
	320.712	170.112
	188.024	168.279
	399.423	--
	264.818	462.962
	311.157	461.536
	72.8267	460.091
	223.602	459.533
	284.903	459.335
	229.812	459.02
	258.059	456.081
	180.901	456.061
	234.706	455.832
	356.832	454.535
	238.698	451.113
	296.924	444.031
	275.981	443.836
	304.318	442.072
	293.19	437.726
	260.216	436.335
	305.183	433.493
	298.918	430.585
	377	428.198
	303.964	425.907
	288.221	422.398
	368.934	421.596
	424.781	419.117
	240.254	416.865
	335.06	415.807
	281.878	415.195
	168.598	414.133
	195.584	406.589
	231.172	405.659
	219.403	404.576
	445.374	403.472
	287.168	402.753
	297.515	401.568
	298.087	401.432
	210.748	398.971
	297.723	396.772
	344.929	396.107
	313.128	394.031
	315.472	390.565
	339.706	388.656
	288.391	385.318
	332.862	385.209
	376.688	381.637
	308.307	380.608
	432.946	379.121
	441.685	376.693
	334.644	374.085
	323.17	373.36
	374.366	367.199
	299.946	365.497
	222.134	363.897
	252.898	363.019
	365.543	360.471
	403.455	358.19
	299.964	355.434
	177.309	355.224
	217.133	354.285
	378.228	353.699
	335.236	351.769
	311.37	351.743
	453.833	351.605
	397.015	350.744
	326.644	350.343
	284.19	349.937
	400.419	349.646
	327.706	348.331
	247.3	348.288
	376.569	345.201
	476.009	343.556
	299.931	342.852
	177.003	340.984
	239.893	340.861
	277.758	339.025
	260.505	336.014
	307.11	335.734
	300.977	334.84
	272.661	331.363
	326.987	331.318
	288.47	326.202
	273.806	326.189
	267.478	325.775
	301.105	325.69
	295.803	325.093
	284.051	324.998
	238.838	320.592
	337.844	319.671
	213.446	318.774
	255.347	318.023
	249.174	316.301
	215.535	313.803
	234.01	313.12
	151.653	311.287
	311.279	306.001
	320.628	303.739
	257.972	303.431
	312.294	301.733
	284.106	298.635
	230.49	295.537
	316.645	293.41
	140.167	292.851
	306.433	291.583
	275.52	290.28
	237.594	287.449
	217.229	287.243
	297.217	286.836
	287.226	284.327
	300.073	283.259
	366.217	281.089
	331.126	276.049
	244.034	275.923
	366.659	270.821
	355.716	268.908
	287.307	266.005
	202.156	265.113
	267.96	263.084
	184.151	254.756
	239.407	254.689
	218.049	249.032
	312.357	240.134
	290.268	230.361
	372.235	--
	240.422	483.841
	280.139	483.667
	436.666	480.458
	289.427	477.725
	282.487	473.706
	265.465	470.96
	322.197	467.974
	219.869	467.071
	402.38	466.937
	207.582	466.447
	176.725	465.004
	152.616	460.18
	216.845	458.671
	250.113	455.786
	256.42	454.452
	424.479	452.844
	244.777	452.645
	227.447	451.857
	275.654	451.446
	351.112	451.382
	314.679	450.147
	275.733	450.018
	349.075	449.843
	228.062	449.295
	262.785	448.13
	291.295	447.225
	163.343	444.063
	131.894	443.596
	173.096	443.097
	212.249	441.383
	163.033	439.304
	374.07	439.205
	202.664	437.892
	219.609	437.793
	283.102	437.494
	306.588	436.268
	318.307	435.439
	289.294	435.166
	292.729	435.055
	270.43	434.031
	286.501	433.974
	213.396	433.272
	249.94	430.8
	102.695	430.226
	307.034	429.989
	336.725	427.411
	211.586	426.946
	318.113	426.871
	170.777	424.231
	197.598	422.407
	257.349	419.514
	245.039	418.563
	267.363	414.234
	314.801	413.919
	311.442	412.805
	122.7	410.639
	168.939	409.383
	179.344	408.562
	111.924	406.548
	177.38	406.359
	224.881	401.522
	111.471	401.463
	185.678	401.174
	235.748	400.562
	277.644	400.002
	116.78	399.087
	--	398.592
	326.333	397.654
	290.874	395.606
	289.204	394.717
	325.094	392.198
	154.608	389.601
	181.428	388.484
	146.129	387.009
	224.341	386.308
	270.09	385.794
	189.182	384.121
	217.953	383.816
	113.432	383.19
	222.662	381.247
	401.735	380.312
	345.067	378.98
	233.358	378.602
	247.42	377.764
	343.754	377.456
	433.05	377.061
	274.977	377.036
	218.563	376.74
	214.934	374.645
	192.012	374.629
	193.282	373.52
	237.898	373.173
	311.464	367.504
	171.798	365.457
	324.342	364.653
	325.972	364.633
	318.998	364.623
	391.124	363.992
	294.256	363.72
	493.549	362.743
	423.069	362.522
	357.39	361.912
	272.867	361.777
	227.316	361.76
	303.169	360.367
	187.997	358.793
	188.35	357.472
	194.785	356.383
	247.78	356.295
	321.455	349.681
	410.513	346.862
	455.296	346.364
	444.233	345.313
	325.989	344.83
	396.253	343.71
	320.316	343.389
	320.423	342.966
	245.893	341.732
	340.907	338.605
	297.453	338.055
	215.087	336.788
	289.769	334.767
	215.935	333.199
	301.492	331.48
	424.125	330.421
	365.844	329.663
	450.84	329.491
	391.495	329.276
	361.249	326.084
	445.655	325.698
	393.718	325.334
	371.077	325.194
	354.682	324.185
	254.215	323.533
	143.413	319.812
	349.84	319.636
	134.578	319.375
	282.474	319.174
	327.45	316.808
	275.319	309.165
	371.888	308.548
	415.129	306.803
	478.102	304.998
	465.631	304.813
	400.273	303.352
	493.888	302.486
	269.635	302.283
	385.855	301.489
	304.832	300.515
	306.008	300.495
	296.387	299.176
	307.595	294.754
	309.486	294.563
	243.247	290.446
	262.931	288.927
	394.337	284.683
	399.98	283.04
	372.867	282.379
	409.339	281.25
	335.509	280.755
	322.279	279.54
	444.049	278.732
	300.552	277.86
	351.613	277.398
	275.457	275.779
	255.229	274.585
	227.606	273.95
	330.268	272.818
	279.406	270.256
	347.517	268.268
	353.827	267.687
	393.924	266.653
	476.612	264.724
	313.99	264.661
	323.348	264.562
	284.863	264.521
	406.783	261.004
	401.061	260.767
	372.426	260.72
	324.662	255.471
	254.936	251.768
	277.136	240.325
	343.289	239.952
	328.731	238.883
	489.677	234.95
	479.248	234.617
	336.542	229.951
	391.28	227.116
	394.74	223.283
	246.978	220.817
	281.08	213.427
	213.738	206.497
	307.584	--
	288.898	479.149
	426.12	478.223
	495.528	478.162
	447.849	477.282
	267.147	471.289
	312.503	470.109
	312.236	467.547
	451.689	465.376
	476.247	464.396
	330.738	457.839
	288.361	455.743
	315.742	454.851
	183.422	451.969
	293.168	447.99
	244.175	446.816
	264.286	442.651
	384.372	441.859
	544.429	440.924
	435.121	440.235
	500.738	437.791
	502.429	429.791
	381.763	427.228
	335.476	426.115
	493.793	412.329
	366.231	405.423
	171.063	402.334
	379.617	398.105
	247.958	393.577
	271.807	385.746
	285.157	385.306
	338.565	385.249
	381.089	384.427
	306.38	384.008
	515.163	381.019
	451.77	380.657
	483.436	377.896
	306.493	377.749
	409.988	372.947
	553.2	372.204
	463.446	370.073
	341.469	363.622
	330.734	360.951
	409.92	357.577
	250.673	356.7
	312.579	355.067
	420.001	353.024
	514.946	346.181
	465.387	345.977
	484.623	342.541
	591.427	341.085
	322.392	328.957
	372.079	326.085
	319.563	323.274
	428.192	322.307
	334.59	321.229
	357.774	320.456
	287.879	318.538
	386.197	316.869
	441.042	314.43
	350.437	310.56
	481.784	307.737
	375.009	306.047
	310.489	304.971
	215.109	301.032
	450.668	296.837
	297.048	296.218
	417.572	295.851
	402.399	294.5
	506.356	287.515
	428.102	286.442
	404.88	284.406
	429.981	276.787
	261.603	276.49
	314.985	271.8
	255.288	268.564
	210.304	268.356
	359.931	267.082
	325.663	266.84
	376.229	266.208
	282.193	263.702
	304.909	258.844
	325.954	256.604
	368.733	255.515
	352.972	253.524
	287.061	252.972
	306.372	252.197
	262.855	234.182
	190.426	225.399
	319.06	223.448
	366.955	219.728
	334.662	219.668
	269.693	216.559
	311.71	216.525
	383.565	213.385
	384.401	--
	225.094	571.866
	222.945	570.033
	250.025	568.321
	161.921	565.217
	--	563.836
	412.406	560.122
	243.351	558.77
	269.124	558.476
	272.3	557.784
	277.046	556.686
	340.682	556.405
	135.428	554.627
	495.821	552.588
	426.422	551.768
	381.704	522.764
	238.687	522.732
	463.863	513.768
	334.209	513.599
	274.969	512.48
	454.594	512.255
	586.547	511.975
	387.214	511.701
	253.239	510.212
	241.19	504.519
	438.146	500.076
	336.09	500.055
	666.332	499.413
	560.954	498.12
	416.559	495.835
	356.766	489.437
	216.939	488.57
	363.415	485.845
	312.635	478.137
	147.638	473.6
	529.971	473.149
	403.354	469.107
	318.715	454.219
	462.845	434.435
	225.48	430.359
	251.576	422.492
	541.968	420.37
	512.326	418.288
	317.788	414.648
	278.168	409.391
	187.85	405.569
	330.867	400.804
	279.996	378.005
	245.6	367.41
	123.99	357.681
	409.17	--
	334.543	215.302
	326.429	214.109
	256.439	207.401
	217.61	205.939
	460.851	204.253
	333.952	203.723
	464.707	202.394
	405.627	201.642
	290.728	198.936
	320.906	198.286
	241.689	198.012
	228.287	197.818
	246.326	197.092
	377.667	195.557
	315.517	192.379
	77.6325	189.379
	445.969	189.157
	308.363	188.327
	299.043	188.007
	183.981	182.388
	239.339	180.15
	229.519	178.433
	381.988	176.776
	320.182	176.381
	458.629	171.489
	326.015	169.502
	211.363	167.584
	169.629	167.409
	200.482	166.2
	196.462	165.755
	372.194	165.303
	302.735	162.664
	235.95	161.067
	427.84	159.831
	191.784	155.908
	168.226	155.54
	290.491	152.193
	232.031	149.13
	246.992	148.295
	202.085	141.743
	113.235	140.418
	481.01	139.711
	399.611	133.899
	328.261	132.935
	275.791	130.431
	355.565	126.46
	243.585	126.302
	269.587	123.152
	528.197	122.854
	743.481	120.832
	514.691	119.099
	370.65	118.748
	355.94	118.74
	250.26	118.447
	293.106	118.159
	295.276	115.496
	267.573	113.695
	463.037	110.812
	280.912	109.543
	372.73	107.438
	379.167	107.375
	303.512	107.013
	277.953	105.177
	230.334	104.547
	204.477	103.536
	238.961	93.6362
	370.924	93.4713
	350.124	90.7984
	386.075	90.3669
	308.541	90.2299
	296.461	84.8192
	207.729	84.4824
	170.587	82.2973
	217.535	81.9284
	333.082	79.2475
	480.376	90.7984
	397.881	90.3669
	570.523	90.2299
	495.3	84.8192
	270.347	84.4824
	227.067	82.2973
	185.638	81.9284
	274.38	79.2475
	374.887	77.1611
	547.021	75.1902
	431.219	58.6777
	449.266	--
	346.746	522.04
	255.838	521.397
	201.775	518.03
	347.298	516.398
	247.92	514.458
	264.277	512.364
	--	507.744
	285.456	506.527
	356.265	504.958
	212.22	504.019
	237.315	503.046
	275.653	502.362
	267.15	500.461
	81.995	498.493
	107.593	496.753
	329.624	496.467
	112.033	496.318
	96.3371	495.237
	389.755	492.578
	394.345	492.536
	385.179	492.159
	470.756	486.973
	201.729	486.823
	309.191	484.148
	220.851	484.016
	251.348	483.643
	205.371	483.524
	207.414	482.751
	148.049	481.215
	185.155	480.486
	179.932	480.157
	287.777	478.145
	142.391	478.038
	146.993	477.007
	949.362	476.07
	415.936	475.815
	392.347	475.801
	88.8848	474.862
	205.865	473.426
	253.702	473.288
	311.084	472.67
	277.339	472.09
	232.293	467.678
	285.596	466.473
	263.53	466.023
	238.562	464.932
	319.272	459.393
	236.047	459.084
	159.426	456.681
	320.407	456.399
	578.261	455.682
	274.448	455.608
	495.682	454.594
	176.553	452.56
	309.981	450.653
	132.578	450.57
	428.766	449.553
	366.991	448.999
	444.305	444.914
	329.424	443.605
	375.175	442.611
	256.296	442.601
	213.789	442.008
	196.408	441.573
	175.943	441.251
	214.241	441.138
	611.048	440.662
	296.105	439.734
	546.166	438.469
	105.704	437.862
	237.991	437.21
	305.56	437.175
	507.297	435.563
	424.501	434.963
	268.183	434.588
	280.37	433.894
	287.801	432.396
	374.489	431.523
	166.897	431.132
	250.482	429.64
	104.973	429.14
	237.475	429.067
	429.171	427.912
	276.925	427.852
	438.062	427.552
	166.133	427.212
	211.45	426.865
	271.761	425.948
	515.646	425.843
	301.094	424.798
	457.512	423.89
	434.736	421.991
	552.44	420.836
	250.11	420.189
	221.025	419.698
	268.27	418.32
	198.311	417.341
	197.431	416.047
	434.626	414.32
	257.493	412.946
	231.474	411.8
	309.793	410.885
	202.825	410.168
	268.748	409.627
	303.17	409.499
	110.413	409.293
	164.799	409.23
	312.715	408.975
	393.941	408.406
	563.655	408.174
	266.345	407.691
	331.348	406.376
	362.547	404.839
	221.621	404.188
	107.677	401.096
	209.347	400.98
	237.902	400.206
	317.744	399.586
	263.279	399.022
	410.181	398.482
	149.583	398.398
	431.819	397.562
	285.4	396.061
	464.718	395.658
	479.271	393.939
	391.545	393.685
	329.607	392.437
	223.981	392.327
	265.677	391.414
	163.808	389.273
	110.366	388.583
	174.526	387.38
	231.147	387.248
	146.937	387.209
	118.035	385.054
	286.819	384.741
	393.39	383.84
	473.361	382.761
	546.834	--
	245.768	321.994
	171.077	320.523
	204.474	320.212
	311.784	317.307
	354.04	316.067
	252.612	315.775
	188.592	314.467
	146.423	314.338
	160.387	312.691
	224.412	305.813
	195.056	304.843
	174.334	304.731
	237.259	304.054
	294.451	301.298
	408.106	297.157
	502.561	289.341
	414.318	286.487
	322.462	283.977
	156.722	283.518
	412.823	281.94
	222.793	279.982
	219.365	277.131
	267.752	275.6
	123.501	274.878
	94.4842	274.516
	187.886	274.126
	139.535	273.549
	268.902	272.845
	212.845	272.184
	264.878	271.905
	481.763	271.638
	508.26	270.878
	606.139	270.176
	276.905	268.88
	365.786	268.305
	581.838	265.86
	253.841	261.294
	360.326	260.383
	150.037	257.086
	142.557	256.764
	127.867	251.39
	173.047	248.801
	260.737	248.508
	257.996	247.92
	210.748	245.597
	239.001	244.24
	249.856	243.209
	324.417	239.85
	301.942	233.432
	263.1	232.973
	231.946	232.231
	198.115	230.557
	273.599	230.494
	315.1	229.013
	294.41	228.918
	143.231	227.64
	135.922	227.366
	86.6391	226.6
	233.996	226.332
	229.836	223.585
	258.54	221.922
	299.968	221.603
	218.169	220.368
	137.145	219.799
	326.623	218.855
	139.899	218.171
	152.966	217.686
	71.1939	217.004
	185.678	216.934
	213.599	216.738
	175.591	213.425
	119.967	213.132
	65.697	212.757
	120.385	211.001
	194.045	209.006
	296.215	208.304
	309.962	206.241
	212.13	206.092
	190.563	203.857
	420.057	200.161
	394.967	197.912
	279.271	196.689
	311.093	194.53
	230.84	194.251
	175.956	193.739
	172.049	193.038
	154.11	191.155
	257.412	191.078
	152.016	190.778
	108.914	190.482
	305.219	188.135
	404.491	187.504
	353.839	187.385
	270.857	183.396
	268.335	180.279
	403.638	179.79
	286.791	175.749
	261.448	--
	442.671	367.912
	310.261	367.039
	183.862	366.364
	177.909	364.969
	82.6718	363.14
	154.352	360.055
	164.669	356.945
	157.97	353.07
	248.759	348.348
	345.33	347.057
	269.767	346.16
	339.278	344.016
	245.985	341.412
	336.202	341.046
	285.681	338.332
	129.128	334.368
	198.439	334.358
	392.851	329.343
	376.883	329.113
	196.87	328.011
	232.457	327.239
	200.528	326.102
	195.172	325.269
	249.077	325.106
		323.187
	764.5	316.399
	1644.37	312.946
	658.661	310.842
	456.622	308.686
	265.155	307.611
	515.276	306.568
	177.1	305.368
	862.139	303.046
	541.234	303.011
	568.192	302.304
	359.468	302.236
	782.47	302.071
	674.423	301.739
	485.583	301.179
	458.16	299.976
	201.295	297.207
	1343.52	296.809
	765.866	295.334
	394.815	295.014
	476.051	294.994
	577.338	294.631
	573.894	293.874
	1101.76	292.949
	977.756	291.901
	1035.87	289.347
	1051.32	287.878
	438.918	286.081
	707.644	285.518
	1374.19	285.054
	201.756	285.012
	618.835	284.591
	1608.27	284.425
	505.5	283.221
	787.873	281.849
	501.978	281.557
	828.61	280.551
	813.676	280.475
	619.593	278.526
	977.546	278.327
	723.923	275.035
	1048.5	274.547
	1371.08	272.025
	901.679	271.069
	1587.28	269.304
	1279.04	267.086
	866.503	265.662
	704.453	265.132
	842.313	264.395
	669.107	263.227
	707.5	262.525
	308.1	262.267
	414.335	261.927
	538.204	261.065
	806.614	260.609
	552.725	259.777
	1130.3	259.348
	920.392	257.913
	1042.8	257.586
	617.914	256.446
	1245.84	256.162
	634.831	255.993
	1035.32	251.331
	425.697	250.842
	889.934	249.4
	589.541	249.158
	246.656	248.97
	609.419	248.234
	416.858	247.91
	377.166	245.79
	551.187	245.536
	625.405	244.983
	664.779	243.807
	690.347	242.823
	961.843	242.679
	1234.53	242.041
	663.558	241.791
	828.222	241.263
	1030.99	241.085
	355.681	240.076
	356.5	238.49
	400.119	236.275
	330.271	236.056
	579.626	236.004
	862.563	235.811
	519.035	235.318
	680.923	233.929
	421.117	231.984
	534.981	231.716
	678.473	231.398
	691.547	229.917
	830.942	229.784
	394.084	229.486
	508.74	229.305
	1410.04	229.275
	179.461	229.21
	367.708	227.328
	630.109	226.812
	296.786	224.336
	251.278	223.008
	789.995	197.825
	1305.31	194.911
	446.476	190.888
	616.205	189.105
	492.858	176.341
	673.031	173.024
	480.864	171.554
	743.311	171.392
	462.836	170.112
	264.734	168.279
	615.862	--
	303.388	462.962
	565.08	461.536
	643.621	460.091
	575.342	459.533
	335.713	459.335
	603.324	459.02
	1724.92	456.081
	365.884	456.061
	808.884	455.832
	429.394	454.535
	761.394	451.113
	373.457	444.031
	618.745	443.836
	294.266	442.072
	315.38	437.726
	883.051	436.335
	417.786	433.493
	401.957	430.585
	473.632	428.198
	314.027	425.907
	918.268	422.398
	351.609	421.596
	752.857	419.117
	1044.46	416.865
	1192.96	415.807
	707.115	415.195
	319.569	414.133
	159.016	406.589
	454.342	405.659
	370.972	404.576
	479.73	403.472
	439.572	402.753
	512.982	401.568
	930.014	401.432
	710.48	398.971
	802.772	396.772
	340.02	396.107
	478.015	394.031
	717.158	390.565
	505.539	388.656
	470.233	385.318
	463.321	385.209
	367.676	381.637
	698.116	380.608
	384.562	379.121
	442.788	376.693
	208.542	374.085
	541.128	373.36
	591.243	367.199
	590.344	365.497
	536.182	363.897
	264.17	363.019
	185.036	360.471
	405.467	358.19
	268.369	355.434
	353.301	355.224
	513.581	354.285
	410.486	353.699
	274.138	351.769
	513.742	351.743
	1055.96	351.605
	220.927	350.744
	440.298	350.343
	511.331	349.937
	331.537	349.646
	387.462	348.331
	598.503	348.288
	277.448	345.201
	302.892	343.556
	128.482	342.852
	176.933	340.984
	1001.69	340.861
	767.09	339.025
	354.031	336.014
	87.7163	335.734
	247.575	334.84
	499.494	331.363
	718.606	331.318
	496.652	326.202
	341.483	326.189
	548.461	325.775
	181.789	325.69
	469.259	325.093
	555.418	324.998
	434.543	320.592
	1374.81	319.671
	953.173	318.774
	991.401	318.023
	1204.92	316.301
	1003.96	313.803
	95.047	313.12
	346.069	311.287
	358.43	306.001
	147.205	303.739
	764.586	303.431
	1095.07	301.733
	1527.58	298.635
	1110.14	295.537
	305.617	293.41
	1122.9	292.851
	896.794	291.583
	828.394	290.28
	260.745	287.449
	92.9073	287.243
	264.894	286.836
	868.255	284.327
	677.361	283.259
	--	281.089
	1195.02	276.049
	567.625	275.923
	814.632	270.821
	348.581	268.908
	289.806	266.005
	265.94	265.113
	375.731	263.084
	902.749	254.756
	1151.55	254.689
	387.615	249.032
	762.589	240.134
	1036.33	230.361
	1313.18	--
	56.1588	483.841
	425.535	483.667
	407.286	480.458
	383.327	477.725
	458.013	473.706
	1016.86	470.96
	382.454	467.974
	1486.52	467.071
	875.097	466.937
	904.02	466.447
	839.628	465.004
	588.399	460.18
	555.472	458.671
	618.693	455.786
	381.8	454.452
	390.457	452.844
	708.561	452.645
	164.384	451.857
	362.74	451.446
	1148.59	451.382
	680.676	450.147
	1595.81	450.018
	667.722	449.843
	336.965	449.295
	262.124	448.13
	647.076	447.225
	307.495	444.063
	425.89	443.596
	746.322	443.097
	1238.21	441.383
	1293.69	439.304
	1362.36	439.205
	1555.76	437.892
	664.993	437.793
	562.973	437.494
	206.798	436.268
	365.692	435.439
	536.05	435.166
	598.71	435.055
	703.135	434.031
	1299.82	433.974
	1453.67	433.272
	1325.79	430.8
	1055.99	430.226
	1228.37	429.989
	843.385	427.411
	668.468	426.946
	548.64	426.871
	641.393	424.231
	735.588	422.407
	597.259	419.514
	1062.86	418.563
	1314.78	414.234
	1166.45	413.919
	899.181	412.805
	963.591	410.639
	806.197	409.383
	702.888	408.562
	321.719	406.548
	698.63	406.359
	577.631	401.522
	470.684	401.463
	708.211	401.174
	952.36	400.562
	1180.03	400.002
	797.551	399.087
	1334.72	398.592
	627.322	397.654
	430.796	395.606
	475.102	394.717
	174.816	392.198
	865.88	389.601
	1023.28	388.484
	522.701	387.009
	713.336	386.308
	195.673	385.794
	725.832	384.121
	638.692	383.816
	748.27	383.19
	629.196	381.247
	622.426	380.312
	349.052	378.98
	338.986	378.602
	219.434	377.764
	485.859	377.456
	554.748	377.061
	287.595	377.036
	435.342	376.74
	332.654	374.645
	335.388	374.629
	338.787	373.52
	665.857	373.173
	465.96	367.504
	251.929	365.457
	171.642	364.653
	468.046	364.633
	443.143	364.623
	303.931	363.992
	424.622	363.72
	957.674	362.743
	557.898	362.522
	402.621	361.912
	811.378	361.777
	523.095	361.76
	115.706	360.367
	420.358	358.793
	1253.42	357.472
	369.451	356.383
	589.185	356.295
	385.749	349.681
	468.823	346.862
	645.638	346.364
	527.199	345.313
	854.474	344.83
	238.838	343.71
	871.636	343.389
	1116.95	342.966
	1345.84	341.732
	1665.79	338.605
	323.913	338.055
	428.303	336.788
	667.178	334.767
	483.241	333.199
	359.168	331.48
	293.299	330.421
	196.42	329.663
	717.676	329.491
	421.88	329.276
	1069.43	326.084
	1124.4	325.698
	1382.01	325.334
	177.268	325.194
	585.804	324.185
	848.812	323.533
	179.76	319.812
	261.131	319.636
	366.873	319.375
	365.78	319.174
	376.119	316.808
	313.209	309.165
	681.939	308.548
	968.128	306.803
	1026.47	304.998
	1108.3	304.813
	782.854	303.352
	1116.16	302.486
	294.603	302.283
	477.133	301.489
	614.276	300.515
	316.282	300.495
	585.301	299.176
	255.674	294.754
	323.785	294.563
	1249.62	290.446
	1048.62	288.927
	945.246	284.683
	1503.1	283.04
	1289.49	282.379
	931.895	281.25
	777.655	280.755
	607.327	279.54
	1143.79	278.732
	1219.78	277.86
	432.191	277.398
	1252.56	275.779
	1307.9	274.585
	1005.35	273.95
	718.369	272.818
	805.608	270.256
	1650.65	268.268
	1518.83	267.687
	778.845	266.653
	771.167	264.724
	917.07	264.661
	416.042	264.562
	--	264.521
	1298.61	261.004
	1530.42	260.767
	1515.72	260.72
	468.405	255.471
	763.217	251.768
	1447.06	240.325
	148.519	239.952
	494.49	238.883
	597.22	234.95
	849.162	234.617
	925.117	229.951
	1123.33	227.116
	1828.68	223.283
	1211.22	220.817
	706.571	213.427
	824.522	206.497
	1732.58	--
	1026.41	479.149
	372.387	478.223
	1911.47	478.162
	361.677	477.282
	272.712	471.289
	526.705	470.109
	956.894	467.547
	1177.66	465.376
	1416.4	464.396
	1100.94	457.839
	1246.34	455.743
	596.702	454.851
	614.781	451.969
	847.805	447.99
	599.806	446.816
	240.494	442.651
	1096.9	441.859
	1967.55	440.924
	156.178	440.235
	482.808	437.791
	1021.64	429.791
	1352.36	427.228
	1477.53	426.115
	1177.74	412.329
	1326.24	405.423
	1159.15	402.334
	417.123	398.105
	838.744	393.577
	674.81	385.746
	284.235	385.306
	734.649	385.249
	908.96	384.427
	521.82	384.008
	271.331	381.019
	1125.98	380.657
	1339.28	377.896
	1459.97	377.749
	1024.61	372.947
	938.335	372.204
	1385.02	370.073
	687.171	363.622
	789.683	360.951
	727.641	357.577
	779.677	356.7
	657.081	355.067
	754.821	353.024
	710.172	346.181
	1084.66	345.977
	196.511	342.541
	691.686	341.085
	1279.26	328.957
	1737.38	326.085
	1045.94	323.274
	1369.81	322.307
	1137.64	321.229
	418.667	320.456
	647.093	318.538
	646.85	316.869
	535.143	314.43
	714.463	310.56
	872.511	307.737
	732.521	306.047
	1022.82	304.971
	937.936	301.032
	630.931	296.837
	372.667	296.218
	1522.05	295.851
	1642.09	294.5
	1704.69	287.515
	1090.67	286.442
	371.516	284.406
	523.78	276.787
	682.48	276.49
	587.47	271.8
	795.805	268.564
	995.403	268.356
	598.403	267.082
	963.359	266.84
	1162.35	266.208
	1125.11	263.702
	303.11	258.844
	300.612	256.604
	507.955	255.515
	635.077	253.524
	492.502	252.972
	415.904	252.197
	499.162	234.182
	542.856	225.399
	953.349	223.448
	782.824	219.728
	855.14	219.668
	655.014	216.559
	380.845	216.525
	467.91	213.385
	577.481	--
	217.332	571.866
	624.702	570.033
	301.023	568.321
	414.898	565.217
	276.784	563.836
	681.244	560.122
	745.633	558.77
	559.946	558.476
	351.509	557.784
	356.657	556.686
	318.876	556.405
	272.06	554.627
	288.212	552.588
	487	551.768
	338.78	522.764
	661.272	522.732
	365.279	513.768
	468.775	513.599
	190.784	512.48
	842.192	512.255
	416.738	511.975
	336.536	511.701
	359.255	510.212
	295.892	504.519
	270.389	500.076
	722.986	500.055
	574.706	499.413
	452.263	498.12
	628.62	495.835
	189.383	489.437
	668.523	488.57
	522.984	485.845
	475.399	478.137
	350.773	473.6
	314.591	473.149
	435.604	469.107
	489.369	454.219
	457.279	434.435
	259.875	430.359
	531.111	422.492
	762.057	420.37
	1024.09	418.288
	714.795	414.648
	430.515	409.391
	411.841	405.569
	427.939	400.804
	347.362	378.005
	228.996	367.41
	246.549	357.681
	377.161	--
	608.606	266.15
	326.404	264.733
	247.033	263.139
	530.168	261.235
	604.069	259.935
	966.472	258.715
	893.292	258.421
	772.681	257.729
	684.218	257.576
	763.031	255.953
	729.829	253.648
	1151.99	253.068
	687.536	251.843
	222.625	251.74
	291.43	251.248
	251.879	251.141
	347.483	249.312
	474.201	248.12
	391.77	246.551
	303.114	245.187
	339.93	244.74
	644.51	244.559
	853.589	243.3
	345.399	239.322
	574.566	239.174
	612.563	238.666
	525.646	236.805
	751.573	235.815
	906.848	235.111
	185.901	234.157
	264.477	233.066
	309.645	233.06
	200.824	231
	229.339	230.234
	449.228	230.123
	252.377	229.341
	424.092	229.232
	759.589	229.221
	474.662	229.211
	568.578	228.92
	427.948	226.844
	579.266	226.785
	201.143	226.469
	720.979	226.22
	144.68	225.437
	172.502	225.174
	352.535	224.215
	234.436	223.86
	186.765	223.266
	536.078	222.685
	359.356	221.892
	312.697	221.44
	252.924	221.336
	273.664	221.05
	230.919	220.702
	296.61	220.67
	682.756	220.482
	--	220.438
	456.661	220.188
	789.662	220.077
	403.112	219.664
	546.338	219.039
	363.764	219.037
	487.64	219.026
	201.187	218.781
	723.158	218.562
	259.4	218.461
	404.186	217.634
	357.55	217.283
	1571.8	217.282
	835.892	216.979
	1572.76	216.832
	516.021	215.879
	689.021	213.883
	270.515	213.293
	84.7614	212.63
	112.899	212.572
	122.474	212.43
	319.546	212.232
	594.55	210.914
	543.738	210.763
	416.502	209.497
	758.72	209.427
	1139.77	209.267
	1241.21	208.466
	833.815	208.231
	563.52	208.174
	1095.97	208.16
	508.62	208.025
	668.143	207.894
	706.035	207.86
	606.616	207.85
	505.108	207.638
	598.899	207.588
	556.151	207.211
	673.225	206.154
	749.023	205.963
	995.318	205.812
	787.615	205.756
	475.574	205.418
	703.799	205.356
	370.775	204.93
	272.563	204.697
	316.067	204.584
	742.658	204.463
	649.979	203.718
	426.627	203.518
	614.825	203.372
	574.091	203.046
	841.164	202.308
	961.374	202.176
	388.906	201.676
	617.28	201.16
	591.779	201.084
	295.836	201.046
	346.8	200.755
	483.489	200.726
	551.023	200.287
	491.46	200.136
	560.534	199.777
	949.838	199.312
	837.697	199.089
	473.783	198.795
	356.868	198.595
	238.821	197.569
	429.941	197.489
	661.116	196.827
	516.219	195.602
	650.095	195.468
	501.349	194.405
	385.627	193.868
	545.077	193.592
	675.81	193.507
	522.949	193.414
	341.964	191.327
	672.434	190.784
	226.854	190.453
	224.518	190.197
	226.846	189.847
	483.888	188.573
	340.683	187.319
	513.134	187.141
	642.607	186.776
	409.87	186.753
	630.022	184.546
	343.263	184.493
	722.199	184.418
	854.553	184.096
	450.282	182.705
	516.728	182.297
	486.876	181.964
	243.895	181.359
	370.225	180.168
	435.989	180.05
	352.088	179.53
	500.33	179.183
	661.936	178.577
	398.003	178.188
	598.356	178.044
	899.716	177.847
[truncated: 2,195 more rows]

## Sheet: Extended Data Fig 3d
Deep-sequencing of nectin1b alleles in 2 nectin1-KO cell lines before and after zebrafish media withdrawal (passage 4)
Cell line #1										Cell line #2
		Passage										Passage
Alleles		0	1	2	3	6	7			Alleles		0	1	2	3	6	7
-12:13D	13D	63.4293	56.7191	55.2264	53.8964	0.693722	0.0970874			-7:12D	12D	52.1037	37.3333	15.8011	3.47107	0.0627353	0
-3:1I,5:6D	5D	29.0767	31.4165	36.4449	37.456	0.104058	0.0970874			-12:13D	13D	11.9308	51.2821	74.5856	94.7107	2.44668	2.01149
no variant	wt	1.79856	5.62954	3.29793	3.06687	96.9476	98.3495			no variant	wt	32.9683	6.5641	7.40331	0.991736	93.7265	97.4138
-8:1D,-2:1I	1D, 1I	1.79856	2.36077	1.62102	1.91051	0	0

## Sheet: Extended Data Fig 3h
Deep sequencing of NECTIN1 CRISPR loci in NECTIN1-KO A375 cell lines
NECTIN1 gRNA#3
% alleles	clone 1	clone 2			Allele sequence
Total	99.9	100		WT	ATGGCAACTGGTACCTGCAGCGG
119547883, '1I'	33				ATGGCAACTGGTACCTGGCAGCGG
119547882, '2I'	33				ATGGCAACTGGTACCTGCCCAGCGG
119547855, '26D'	33				ATGGCAACTGGTACCTGCAx
119547886, '4D'		34			ATGGCAACAGxxxxCTGCAGCGG
119547885, '1D'		33			ATGGCAACTGGTACxTGCAGCGG
119547883, '1I'		33			ATGGCAACTGGTACCTGACAGCGG
119547879, '3D'
119547882, '3I'
NECTIN1 gRNA#4
% alleles	clone 3				Allele sequence
Total	100			WT	GGGACCCATCAACTACAGCCTGG
119545947, '1I'	33				GGGACCCATCAACTACAAGCCTGG
119545947, '2D'	33				GGGACCCATCAACTAxxGCCTGG
119545929, '18D'	33				GGGACCCATCAACTACAx

## Sheet: Extended Data Fig 3j
test_id	gene_id	gene	locus	WT1	WT2	WT3	KO1	KO2	KO3
ENSG00000110400	ENSG00000110400	NECTIN1	11:119608422-119729084	11.0568	13.0393	10.7311	2.5431	6.60412	4.88351
				Average	SD	p
WT	11.0568	13.0393	10.7311	11.6091	1.24928
KO	2.5431	6.60412	4.88351	4.67691	2.03838	0.0119038
WT#1	11.0568
WT#2	13.0393
WT#3	10.7311
KO#1	2.5431
KO#2	6.60412
KO#3	4.88351
