# Supplementary material for: Loss of NECTIN1 triggers melanoma dissemination upon local IGF1 depletion
Source: Nat Genet. 2022 Oct 13;54(12):1839–52. doi: 10.1038/s41588-022-01191-z (PMC9729115; doi:10.1038/s41588-022-01191-z)
Supplement: Source Data Extended Data Fig. 4 — Statistical Source Data. [file 41588_2022_1191_MOESM19_ESM.xlsx]

## Sheet: Extended Data Fig 4d
Quantification of spheroid circularity in low attachment conditions
ImageJ	Open image, Image type 16 bits, Process Find edges, Adjust Threshold 20 (Dark background) Apply, Magic wand, Analyze measure, Circularity
Exp date		Circularity			Circularity
04.03.19	WT1	0.096			WT#1	WT#2	WT#3	KO#1	KO#2	KO#3			WT#1	WT#2	WT#3	KO#1	KO#2	KO#3
	WT2	0.144			0.096	0.144	0.206	0.038	0.01	0.054			9.6	14.4	20.6	3.8	1	5.4
	WT3	0.206			0.093	0.176	0.111	0.045	0.101	0.023			9.3	17.6	11.1	4.5	10.1	2.3
	KO1	0.038			0.088	0.14	0.096	0.038	0.043	0.021			8.8	14	9.6	3.8	4.3	2.1
	KO2	0.010			0.133	0.146	0.147	0.019	0.038	0.01			13.3	14.6	14.7	1.9	3.8	1
	KO3	0.054			0.111	0.133	0.107	0.003	0.031	0.011			11.1	13.3	10.7	0.3	3.1	1.1
11.06.18	WT1	0.093		Average	0.1042	0.1478	0.1334	0.0286	0.0446	0.0238
	WT1	0.088		SD	0.0182401	0.0165288	0.0448698	0.0172714	0.0339455	0.0178522
	WT2	0.176		p-value	8.23423e-10
	WT2	0.140
	KO1	0.045
	KO1	0.038		x100	WT#1	WT#2	WT#3	KO#1	KO#2	KO#3
	KO2	0.101		Average	10.42	14.78	13.34	2.86	4.46	2.38
	KO2	0.043		SD	1.82401	1.65288	4.48698	1.72714	3.39455	1.78522
	KO3	0.023
	KO3	0.021
	WT3	0.111
	WT3	0.096
11.17.18	WT1	0.133
	WT1	0.111
	WT2	0.146
	WT2	0.133
	WT3	0.147
	WT3	0.107
	KO1	0.019
	KO1	0.003
	KO2	0.038
	KO2	0.031
	KO3	0.010
	KO3	0.011

## Sheet: Extended Data Fig 4e
Quantification of transwell assays
ImageJ	A375 cells
CRISPR
	Exp 1			mean		Exp 2			Exp 3				Average
	WT#1	176	165	170.5		WT#1	100		WT#1	240		WT#1	170.167	170.167
	WT#2	55	54	54.5		WT#2	73		WT#2	140		WT#2	89.1667
	WT#3	11	12	11.5		WT#3	21		WT#3	109		WT#3	47.1667
	KO#1	624	568	596		KO#1	1307		KO#1	761		KO#1	888	888
	KO#2	445	533	489		KO#2	400		KO#2	313		KO#2	400.667
	KO#3	776	722	749		KO#3	1754		KO#3	471		KO#3	991.333
		Exp1	Exp2	Exp3		Average	SD	p-value
	WT#1	1.00196	0.587659	1.41038	WT#1	1	0.411365	0.00306432
	WT#2	0.320274	0.428991	0.822723	WT#2	0.523996	0.264354
	WT#3	0.0675808	0.123408	0.640548	WT#3	0.277179	0.315923
	KO#1	3.50245	7.68071	4.47209	KO#1	5.21841	2.18683
	KO#2	2.87365	2.35064	1.83937	KO#2	2.35455	0.517151
	KO#3	4.40157	10.3075	2.76787	KO#3	5.82566	3.96644
	WT#1	WT#2	WT#3	KO#1	KO#2	KO#3
	1.00196	0.320274	0.0675808	3.50245	2.87365	4.40157
	0.587659	0.428991	0.123408	7.68071	2.35064	10.3075
	1.41038	0.822723	0.640548	4.47209	1.83937	2.76787

## Sheet: Extended Data Fig 4f
Quantification of transwell assays
ImageJ	A375 cells
shRNA	Rescue
	Exp 1				Exp 2				Exp 3
	GFP shCTRL	709	968		GFP shCTRL	612	472		GFP shCTRL	239	187
	GFP shNECTIN1	1309	1576		GFP shNECTIN1	2217	1826		GFP shNECTIN1	2531	2159
	NECTIN1 shCTRL	747	840		NECTIN1 shCTRL	365	361		NECTIN1 shCTRL	217	175
	NECTIN1 shNECTIN1	512	501		NECTIN1 shNECTIN1	1188	943		NECTIN1 shNECTIN1	1750	1557
	Exp 1	mean	ratio		Exp 2	mean	ratio		Exp 3	mean	ratio		Average
	GFP shCTRL	838.5	1.5786		GFP shCTRL	542	1.0204		GFP shCTRL	213	0.401004		531.167
	GFP shNECTIN1	1442.5	2.71572		GFP shNECTIN1	2021.5	3.80577		GFP shNECTIN1	2345	4.41481		1936.33
	NECTIN1 shCTRL	793.5	1.49388		NECTIN1 shCTRL	363	0.683401		NECTIN1 shCTRL	196	0.368999		450.833
	NECTIN1 shNECTIN1	506.5	0.953561		NECTIN1 shNECTIN1	1065.5	2.00596		NECTIN1 shNECTIN1	1653.5	3.11296		1075.17
	Exp1	Exp2	Exp3	Average	SD	p-value			Average	SD
GFP shCTRL	1.5786	1.0204	0.401004	1	0.589063	0.0154184	GFP	shctrl	1	0.589063
GFP shNECTIN1	2.71572	3.80577	4.41481	3.64543	0.860818	0.341917		shNECTIN1	3.64543	0.860818
NECTIN1 shCTRL	1.49388	0.683401	0.368999	0.848761	0.580386	0.399169	NECTIN1	shctrl	0.848761	0.580386
NECTIN1 shNECTIN1	0.953561	2.00596	3.11296	2.02416	1.07981	0.00960883		shNECTIN1	2.02416	1.07981
	GFP shCTRL	GFP shNECTIN1	NECTIN1 shCTRL	NECTIN1 shNECTIN1
	1.5786	2.71572	1.49388	0.953561
	1.0204	3.80577	0.683401	2.00596
	0.401004	4.41481	0.368999	3.11296

## Sheet: Extended Data Fig 4i
Quantification of transwell assays
ImageJ
		Exp 1	Exp 2	Exp 3	Exp 4	Mean	SD	p-value						RPMI		CJM		A375		SKMEL2		COLO		G361
RPMI	shCTRL	100	78	85	151	103.5	32.9697							shCTRL	shNECTIN1	shCTRL	shNECTIN1	shCTRL	shNECTIN1	shCTRL	shNECTIN1	shCTRL	shNECTIN1	shCTRL	shNECTIN1
	shNECTIN1	283	134	314	422	288.25	118.845	0.0285494						100	283	2758	3347	1402	2762	10	31	14	53	267	991
CJM	shCTRL	2758	2242	2305	2016	2330.25	310.992							78	134	2242	3406	1570	2020	24	72	3	17	323	966
	shNECTIN1	3347	3406	3858	3720	3582.75	245.912	0.0150909						85	314	2305	3858	1337	2953	32	84	11	39	318	991
A375	shCTRL	1402	1570	1337	1145	1363.5	175.66							151	422	2016	3720	1145	2847	15	61	5	31	154	1022
	shNECTIN1	2762	2020	2953	2847	2645.5	424.257	0.0208394
SKMEL2	shCTRL	10	24	32	15	20.25	9.74252
	shNECTIN1	31	72	84	61	62	22.701	0.00953706
COLO	shCTRL	14	3	11	5	8.25	5.12348
	shNECTIN1	53	17	39	31	35	15.0555	0.0136503
G361	shCTRL	267	323	318	154	265.5	78.5218
	shNECTIN1	991	966	991	1022	992.5	22.9274	0.000700586
	RPMI7951		CJM		A375		SKMEL2		COLO679		G361
	shCTRL	shNECTIN1	shCTRL	shNECTIN1	shCTRL	shNECTIN1	shCTRL	shNECTIN1	shCTRL	shNECTIN1	shCTRL	shNECTIN1
Average	103.5	288.25	2330.25	3582.75	1363.5	2645.5	20.25	62	8.25	35	265.5	992.5
SD	32.9697	118.845	310.992	245.912	175.66	424.257	9.74252	22.701	5.12348	15.0555	78.5218	22.9274
p-value		0.0285494		0.0150909		0.0208394		0.00953706		0.0136503		0.000700586
