# Supplementary material for: Loss of NECTIN1 triggers melanoma dissemination upon local IGF1 depletion
Source: Nat Genet. 2022 Oct 13;54(12):1839–52. doi: 10.1038/s41588-022-01191-z (PMC9729115; doi:10.1038/s41588-022-01191-z)
Supplement: Source Data Extended Data Fig. 5 — Statistical Source Data. [file 41588_2022_1191_MOESM21_ESM.xlsx]

## Sheet: Extended Data Fig 5c
Analysis of stress fibers on a-actinin IF in A375 cells
		Fibers/cell
	shCTRL +FBS 1	2	0	0	0	0	0	0	0	0	0	0	0
	shCTRL +FBS 2	0	0	0	0	0	0	0	0
	shCTRL +FBS 3	0	0	0	0	0	0	0	0	0
	shCTRL -FBS 1	8	4	5	12	5	14	8	6	5
	shCTRL -FBS 2	4	6	3	4	6	5	6	8	4
	shCTRL -FBS 3	5	9	10	6	4	3	8	11
	shNECTIN1 +FBS 1	0	0	0	0	0	0	0	0
	shNECTIN1 +FBS 2	1	0	0	0	0	0	0	0	0
	shNECTIN1 +FBS 3	0	0	0	0	0	0	0	0
	shNECTIN1 -FBS 1	13	8	14	6	10	9	5	12
	shNECTIN1 -FBS 2	10	3	9	20	11	10	9
	shNECTIN1 -FBS 3	8	6	11	9	17
	shCTRL +FBS	shCTRL -FBS	shNECTIN1 +FBS	shNECTIN1 -FBS				Mean	shCTRL	+FBS	0.0689655		p-value
	2	8	0	13						-FBS	6.5		1.36276e-11
	0	4	0	8					shNECTIN1	+FBS	0.0416667		2.07222e-10
	0	5	0	14						-FBS	9.85		0.0016443
	0	12	0	6
	0	5	0	10				SD	shCTRL	+FBS	0.371391
	0	14	0	9						-FBS	2.84605
	0	8	0	5					shNECTIN1	+FBS	0.204124
	0	6	0	12						-FBS	3.61685
	0	5	1	10
	0	4	0	3
	0	6	0	9
	0	3	0	18
	0	4	0	11
	0	6	0	10
	0	5	0	9
	0	6	0	8
	0	8	0	6
	0	4	0	11
	0	5	0	9
	0	9	0	16
	0	10	0
	0	6	0
	0	4	0
	0	3	0
	0	8
	0	11
	0
	0
	0
Mean	0.0689655	6.5	0.0416667	9.85
SD	0.371391	2.84605	0.204124	3.61685
p-value	1.36276e-11		2.07222e-10	0.0016443

## Sheet: Extended Data Fig 5d
Quantification of transwell assays
ImageJ	A375 cells
CRISPR	Exp1	40K	4K		Exp2	40K	4K		Exp3	40K	4K		Exp4	40K	4K
	WT	85	21		WT	41	29		WT	90	56		WT	59	28
	KO	896	29		KO	729	34		KO	1148	95		KO	1033	61
	Comparison 4K/40K
		40K	4K	Average	40K	4K	Ratio	40K	4K
	WT	85	21	WT	68.75	33.5	WT	1.23636	0.305455
		41	29	KO	951.5	54.75		0.596364	0.421818
		90	56					1.30909	0.814545
		59	28	SD	40K	4K		0.858182	0.407273
	KO	896	29	WT	0.333886	0.224239	KO	13.0327	0.421818
		729	34	KO	2.6268	0.440606		10.6036	0.494545
		1148	95					16.6982	1.38182
		1033	61	Average	40K	4K		15.0255	0.887273
				WT	1	0.487273			3.05455
				KO	13.84	0.796364			4.21818
									8.14545
					Average	SD	p		4.07273
			40K	WT	1	0.333886	0.00203674	0.039263	4.21818
				KO	13.84	2.6268		0.0716945	4.94545
			4K	WT	4.87273	2.24239	0.272789		13.8182
				KO	7.96364	4.40606			8.87273
			high		low
			WT	KO	WT	KO
			1.23636	13.0327	3.05455	4.21818
			0.596364	10.6036	4.21818	4.94545
			1.30909	16.6982	8.14545	13.8182
			0.858182	15.0255	4.07273	8.87273

## Sheet: Extended Data Fig 5e
Quantification of cell proliferation
A375	Cell counts after 3 days
CRISPR		Exp1	Exp2	Exp3	Exp4	average	SD	average	p
	WT1	126	85	96	102	102.25	17.3277	100.667
	WT2	146	116	72	72	101.5	36.1985
	WT3	111	105	89	88	98.25	11.5289
	KO1	68	48	46	24	46.5	17.9907	59.5833
	KO2	76	68	48	22	53.5	24.0763
	KO3	99	80	82	54	78.75	18.5719		0.000209175
Ratio		Exp1	Exp2	Exp3	Exp4	average	SD	average	p
	WT1	1.25166	0.844371	0.953642	1.01325	1.01573	0.17213	1		WT#1	1.01325
	WT2	1.45033	1.15232	0.715232	0.715232	1.00828	0.359588			WT#2	0.715232
	WT3	1.10265	1.04305	0.884106	0.874172	0.975993	0.114526			WT#3	0.874172
	KO1	0.675497	0.476821	0.456954	0.238411	0.461921	0.178716	0.591887		KO#1	0.238411
	KO2	0.754967	0.675497	0.476821	0.218543	0.531457	0.239168			KO#2	0.218543
	KO3	0.983444	0.794702	0.81457	0.536424	0.782285	0.184489		0.000209175	KO#3	0.536424
		Exp1	Exp2	Exp3	Exp4	average	SD	p
	WT	1.26821	1.01325	0.850993	0.86755	1	0.193097
	KO	0.804636	0.649007	0.582781	0.331126	0.591887	0.19715	0.00603837
	WT1	WT2	WT3	KO1	KO2	KO3
	1.25166	1.45033	1.10265	0.675497	0.754967	0.983444
	0.844371	1.15232	1.04305	0.476821	0.675497	0.794702
	0.953642	0.715232	0.884106	0.456954	0.476821	0.81457
	1.01325	0.715232	0.874172	0.238411	0.218543	0.536424

## Sheet: Extended Data Fig 5f
Quantification of colony numbers in matrigel
CRISPR		Exp1			Exp2			Exp3
		WT1	WT2	WT3	WT1	WT2	WT3	WT1	WT2	WT3
	WT	63	62	106	29	39	82	50	48	91
	KO	21	12	49	0	7	16	6	14	28
		KO1	KO2	KO3	KO1	KO2	KO3	KO1	KO2	KO3
		WT1	WT2	WT3	KO1	KO2	KO3
		63	62	106	21	12	49
		29	39	82	0	7	16
		50	48	91	6	14	28
	average	47.3333	49.6667	93	9	11	31
	SD	17.1561	11.5902	12.1244	10.8167	3.60555	16.7033
	p	0.000389915
			average	SD	p-value
		WT1	47.3333	17.1561	0.0290841
		WT2	49.6667	11.5902
		WT3	93	12.1244
		KO1	9	10.8167
		KO2	11	3.60555
		KO3	31	16.7033
		WT#1	47.3333
		WT#2	49.6667			,
		WT#3	93
		KO#1	9
		KO#2	11
		KO#3	31
