# Supplementary material for: Loss of NECTIN1 triggers melanoma dissemination upon local IGF1 depletion
Source: Nat Genet. 2022 Oct 13;54(12):1839–52. doi: 10.1038/s41588-022-01191-z (PMC9729115; doi:10.1038/s41588-022-01191-z)
Supplement: Source Data Extended Data Fig. 6 — Statistical Source Data. [file 41588_2022_1191_MOESM22_ESM.xlsx]

## Sheet: Extended Data Fig 6a
	GO biological process	FDR
	regulation of multicellular organismal development (GO:2000026)	1.05E-04
	cell-cell adhesion (GO:0098609)	8.03E-04
	extracellular matrix organization (GO:0030198)	2.66E-03
	positive regulation of cell migration (GO:0030335)	7.54E-03
	cell migration (GO:0016477)	7.98E-03
	regulation of smooth muscle cell migration (GO:0014910)	1.12E-02
	positive regulation of developmental process (GO:0051094)	1.40E-02
	epithelium development (GO:0060429)	1.75E-02
	skin development (GO:0043588)	1.76E-02
	cell-cell junction assembly (GO:0007043)	2.20E-02

## Sheet: Extended Data Fig 6d
Quantification of transwell assays
ImageJ	A375 cells
										Ratio
Matrigel		Exp1	Exp2	Exp3	Exp4	Average	SD	p-value			Exp1	Exp2	Exp3	Exp4	Average	SD	p-value
	shCTRL	518	225	275	433	362.75	136.275			shCTRL	1.42798	0.620262	0.758098	1.19366	1	0.375672
	shNECTIN1	1496	1733	1304	1475	1502	176.38	0.002707		shNECTIN1	4.12405	4.77739	3.59476	4.06616	4.14059	0.486231	0.002707
Collagen-I		Exp1	Exp2	Exp3	Exp4	Average	SD	p-value			Exp1	Exp2	Exp3	Exp4	Average	SD	p-value
	shCTRL	18	27	25	31	25.25	5.43906			shCTRL	0.712871	1.06931	0.990099	1.22772	1	0.215408
	shNECTIN1	57	95	103	99	88.5	21.2525	0.0048886		shNECTIN1	2.25743	3.76238	4.07921	3.92079	3.50495	0.841681	0.0048886
Fibronectin		Exp1	Exp2	Exp3	Exp4	Average	SD	p-value			Exp1	Exp2	Exp3	Exp4	Average	SD	p-value
	shCTRL	831	1302	936	624	923.25	283.828			shCTRL	0.900081	1.41024	1.01381	0.675873	1	0.307423
	shNECTIN1	2146	2872	2656	2580	2563.5	304.58	0.00587885		shNECTIN1	2.3244	3.11075	2.87679	2.79448	2.7766	0.3299	0.00587885
Laminin		Exp1	Exp2	Exp3	Exp4	Average	SD	p-value			Exp1	Exp2	Exp3	Exp4	Average	SD	p-value
	shCTRL	674	866	653	520	678.25	142.535			shCTRL	0.993734	1.27682	0.962772	0.766679	1	0.210151
	shNECTIN1	2548	2769	2845	2278	2610	254.672	0.0025929		shNECTIN1	3.75673	4.08257	4.19462	3.35864	3.84814	0.375484	0.0025929
Vitronectin		Exp1	Exp2	Exp3	Exp4	Average	SD	p-value			Exp1	Exp2	Exp3	Exp4	Average	SD	p-value
	shCTRL	599	624	678	809	677.5	93.6607			shCTRL	0.884133	0.921033	1.00074	1.1941	1	0.138245
	shNECTIN1	2051	2547	2118	2631	2336.75	294.558	0.00967633		shNECTIN1	3.02731	3.75941	3.1262	3.88339	3.44908	0.434772	0.00967633
	Collagen-I		Fibronectin		Laminin		Vitronectin					Average	SD	p-value
	shCTRL	shNECTIN1	shCTRL	shNECTIN1	shCTRL	shNECTIN1	shCTRL	shNECTIN1		Matrigel	shCTRL	1	0.375672	0
	0.712871	2.25743	0.900081	2.3244	0.993734	3.75673	0.884133	3.02731			shNECTIN1	4.14059	0.486231	0.002707
	1.06931	3.76238	1.41024	3.11075	1.27682	4.08257	0.921033	3.75941		Collagen-I	shCTRL	1	0.215408	0
	0.990099	4.07921	1.01381	2.87679	0.962772	4.19462	1.00074	3.1262			shNECTIN1	3.50495	0.841681	0.0048886
	1.22772	3.92079	0.675873	2.79448	0.766679	3.35864	1.1941	3.88339		Fibronectin	shCTRL	1	0.307423	0
											shNECTIN1	2.7766	0.3299	0.00587885
										Laminin	shCTRL	1	0.210151	0
											shNECTIN1	3.84814	0.375484	0.0025929
										Vitronectin	shCTRL	1	0.138245	0
											shNECTIN1	3.44908	0.434772	0.00967633

## Sheet: Extended Data Fig 6e
FPKM values of select ECM protein genes in A375 cells
gene_id	gene_name	WT1	WT2	WT3
ENSG00000108821	COL1A1	0.673463	1.1273	0.251304
ENSG00000164692	COL1A2	0.00949041	0.0604781	0
ENSG00000139219	COL2A1	2.49735	3.31621	3.30521			WT1	WT2	WT3
ENSG00000168542	COL3A1	0.0285139	0	0.0210964		COL1A1	0.673463	1.1273	0.251304
ENSG00000130635	COL5A1	3.17998	4.46956	2.93137		COL1A2	0.00949041	0.0604781	0
ENSG00000187498	COL4A1	25.4422	25.2049	28.6757		FN1	25.8167	25.4927	7.46474
ENSG00000134871	COL4A2	80.6344	73.886	76.9018		VTN	0.628964	0.87895	1.09458
ENSG00000169031	COL4A3	0.253953	0.0173681	0.158094		LAMA1	0.0364774	0.195933	0.152402
ENSG00000188153	COL4A5	1.15261	1.26408	1.76255		LAMA2	1.62763	0.497246	0.337918
ENSG00000081052	COL4A4	0.0793724	0.189871	0.352672		LAMA3	0.362822	0.580754	1.15172
ENSG00000197565	COL4A6	0.157475	0.0848208	0.177781		LAMA4	25.2537	32.8141	75.6925
ENSG00000204262	COL5A2	30.9579	21.2336	8.52505		LAMA5	27.0347	21.0338	11.4493
ENSG00000080573	COL5A3	5.62076	3.6219	2.17811		LAMB1	120.609	130.473	138.787
ENSG00000142156	COL6A1	36.7203	40.9099	32.1678		LAMB2	84.7454	67.4628	88.0616
ENSG00000142173	COL6A2	11.255	16.0476	11.6032		LAMB3	7.02916	7.96456	6.61796
ENSG00000163359	COL6A3	0.547403	0.948053	0.936667		LAMB4	0.117913	0.0259417	0.105025
ENSG00000172752	COL6A5	0	0	0		LAMC1	134.687	112.481	114.199
ENSG00000206384	COL6A6	0.052554	0.0142865	0.0619333		LAMC2	3.66333	2.97264	1.30988
ENSG00000114270	COL7A1	8.39608	7.5687	7.12323		LAMC3	0.143836	0.0752862	0.0150883
ENSG00000144810	COL8A1	4.98849	8.31328	6.29766
ENSG00000171812	COL8A2	0.200482	0.19957	0.209646
ENSG00000112280	COL9A1	0.0915431	0.10313	0.128391
ENSG00000049089	COL9A2	1.03217	1.83654	1.79249
ENSG00000092758	COL9A3	69.7476	85.6836	111.672
ENSG00000123500	COL10A1	0.170851	0.127191	0.231844
ENSG00000060718	COL11A1	0.144835	0.310768	0.50426
ENSG00000204248	COL11A2	1.57714	1.85068	2.00841
ENSG00000111799	COL12A1	9.1325	11.8439	4.93153
ENSG00000197467	COL13A1	5.32262	3.59171	2.06722
ENSG00000187955	COL14A1	0.169305	0.142085	0.0893397
ENSG00000204291	COL15A1	0.0445298	0.163789	0.145046
ENSG00000084636	COL16A1	13.1364	15.7494	19.029
ENSG00000065618	COL17A1	0.0972509	0.258399	0.136459
ENSG00000182871	COL18A1	10.8614	8.66438	7.06483
ENSG00000082293	COL19A1	7.50745	9.82696	27.6423
ENSG00000101203	COL20A1	0.0985358	0	0.039886
ENSG00000124749	COL21A1	0.0784193	0.0679776	0.0530395
ENSG00000169436	COL22A1	0.0119019	0.0154613	0.0495136
ENSG00000050767	COL23A1	0.0160619	0.0153565	0.0100394
ENSG00000171502	COL24A1	0.196025	0.344275	0.522664
ENSG00000188517	COL25A1	0	0	0.287306
ENSG00000160963	COL26A1	0	0.0275064	0.0084905
ENSG00000196739	COL27A1	11.0033	12.9427	8.10011
ENSG00000215018	COL28A1	0.0686038	0.0190884	0.0185176
ENSG00000115414	FN1	25.8167	25.4927	7.46474
ENSG00000109072	VTN	0.628964	0.87895	1.09458
ENSG00000101680	LAMA1	0.0364774	0.195933	0.152402
ENSG00000196569	LAMA2	1.62763	0.497246	0.337918
ENSG00000053747	LAMA3	0.362822	0.580754	1.15172
ENSG00000112769	LAMA4	25.2537	32.8141	75.6925
ENSG00000130702	LAMA5	27.0347	21.0338	11.4493
ENSG00000091136	LAMB1	120.609	130.473	138.787
ENSG00000172037	LAMB2	84.7454	67.4628	88.0616
ENSG00000196878	LAMB3	7.02916	7.96456	6.61796
ENSG00000091128	LAMB4	0.117913	0.0259417	0.105025
ENSG00000135862	LAMC1	134.687	112.481	114.199
ENSG00000058085	LAMC2	3.66333	2.97264	1.30988
ENSG00000050555	LAMC3	0.143836	0.0752862	0.0150883
