# Supplementary material for: Loss of NECTIN1 triggers melanoma dissemination upon local IGF1 depletion
Source: Nat Genet. 2022 Oct 13;54(12):1839–52. doi: 10.1038/s41588-022-01191-z (PMC9729115; doi:10.1038/s41588-022-01191-z)
Supplement: Source Data Extended Data Fig. 7 — Statistical Source Data. [file 41588_2022_1191_MOESM23_ESM.xlsx]

## Sheet: Extended Data Fig 7b
Quantification of phosphokinase assay on A375 cells expressing shNECTIN1 or shCTRL
ImageJ
		Hck	Fyn	Src	TOR	PRAS40	Chk2	Yes	Lyn	CREB	EGFR	p38a	FAK	Fgr	Lck	HSP27	MSK1/2	ERK1/2	PDGFRb	STAT6	STAT2	AMPK2a	AMPKa1	JNK1/2/3	STAT5a/b	STAT5b	STAT5a	b-cat	AKT1/2/3	GSK3a/b	HSP60	STAT3	STAT3	p70 S6K	p70 S6K	AKT1/2/3	WNK1	p27	RSK1/2/3	p53	p53	p53	PYK2	PLC-g1	eNOS	c-Jun
Exp1	shCTRL	3.8115	-3.1785	10.9995	3.8805	25.8335	-2.1885	-2.3705	-5.3445	-0.4435	-7.3995	-1.4395	3.0165	-8.6595	-7.7855	-6.8795	0.0615	23.2595	-9.3725	-2.1295	-1.0175	0.7705	-3.3165	19.3125	6.8405	-6.1055	-7.1355	2.6905	-1.4195	29.7755	13.4005	-4.2865	-5.7875	-2.0575	-4.9895	-5.1985	16.2285	-9.0555	-5.9105	-7.4795	-0.3115	-0.2355	-10.0375	-5.8025	-9.6505	-5.1455
	shNECTIN1	7.0171	0.0741	12.6171	8.7161	32.7981	3.4591	2.7401	-0.5399	5.0061	-3.9649	1.4281	7.2481	-4.8989	-4.5709	-1.7189	3.2311	25.7231	-5.0859	2.0061	3.7341	4.2911	2.6191	21.8241	10.7861	-1.5029	-4.1019	3.7291	6.3421	37.4161	14.9421	-2.1599	-4.2119	0.8261	-1.2679	0.9131	20.5241	-6.8549	-3.8209	-4.8689	1.7351	1.4061	-5.6879	-2.8019	-6.1099	-3.3329
	shCTRL	5.2415	-2.1375	12.9235	6.9825	21.6605	0.4795	-1.2555	-3.9925	9.1225	-5.7435	0.5055	4.2455	-7.6295	-6.5285	-4.3885	3.2115	36.0205	-7.8455	-0.2635	0.9805	1.7595	-4.0085	21.0385	8.2525	-4.8465	-5.3665	10.9345	-2.3795	39.7205	17.3705	1.5525	-4.9895	-0.3685	-1.4945	-3.7805	10.0175	-8.5735	-3.4835	-4.8445	0.5215	2.5475	-8.8535	-5.1725	-9.2835	-6.0125
	shNECTIN1	2.137	-2.827	13.269	7.699	18.815	-0.976	-0.395	-3.064	4.018	-5.289	-0.27	6.396	-5.85	-4.586	-2.739	6.233	37.958	-7.679	-0.36	1.365	3.255	-4.18	19.006	9.307	-3.413	-4.201	13.718	-1.409	35.916	14.069	1.457	-6.263	-0.855	-2.776	-2.88	12.781	-8.796	-4.899	-7.591	-0.908	-0.039	-10.063	-8.094	-10.447	-6.498
Exp2	shCTRL	5.646	5.233	17.302	16.25	27.687	13.717	12.272	0.67	7.745	6.746	4.807	6.416	-4.439	-2.958	6.57	19.919	27.201	-1.372	11.714	20.064	14.88	5.547	15.44	10.233	10.74	5.749	9.008	16.709	29.89	13.877	-1.883	8.836	18.258	2.555	16.778	21.51	-6.99	-1.51	-5.503	15.746	7.116	0.584	-5.935	-8.457	4.531
	shNECTIN1	12.713	9.279	20.813	15.878	28.414	15.435	13.607	2.969	8.68	5.241	4.149	8.856	-3.737	-3.174	5.611	18.025	23.925	0.77	15.081	22.319	15.431	1.221	10.421	12.309	11.693	5.873	8.542	15.972	28.14	19.619	1.746	11.084	19.822	4.7	18.556	23.555	-5.881	3.332	-2.799	17.182	7.758	4.013	-3.23	-8.307	7.099
	shCTRL	9.265	8.714	21.002	18.951	17.888	15.807	13.742	2.252	13.832	6.131	5.596	8.901	-4.145	-2.207	9.126	20.598	30.993	0.787	15.571	23.159	18.477	5.071	13.649	11.589	12.517	6	14.846	6.792	31.051	24.284	5.676	12.256	20.752	7.994	19.436	13.5	-4.848	6.269	-3.462	18.589	6.434	6.024	-1.738	-7.88	9.567
	shNECTIN1	10.577	12.423	22.915	22.361	11.598	15.388	16.229	5.631	11.171	9.294	10.846	10.188	1.013	2.126	10.315	26.142	39.221	4.734	20.21	28.937	23.684	10.286	21.319	17.253	19.574	17.321	19.745	16	33.461	14.974	5.158	10.124	20.014	4.273	17.813	12.914	-5.929	3.752	-4.165	16.592	5.046	5.492	-2.08	-7.295	8.869
		Hck	Fyn	Src	TOR	PRAS40	Chk2	Yes	Lyn	CREB	EGFR	p38a	FAK	Fgr	Lck	HSP27	MSK1/2	ERK1/2	PDGFRb	STAT6	STAT2	AMPK2a	AMPKa1	JNK1/2/3	STAT5a/b	STAT5b	STAT5a	b-cat	AKT1/2/3	GSK3a/b	HSP60	STAT3	STAT3	p70 S6K	p70 S6K	AKT1/2/3	WNK1	p27	RSK1/2/3	p53	p53	p53	PYK2	PLC-g1	eNOS	c-Jun
	shCTRL	3.8115	-3.1785	10.9995	3.8805	25.8335	-2.1885	-2.3705	-5.3445	-0.4435	-7.3995	-1.4395	3.0165	-8.6595	-7.7855	-6.8795	0.0615	23.2595	-9.3725	-2.1295	-1.0175	0.7705	-3.3165	19.3125	6.8405	-6.1055	-7.1355	2.6905	-1.4195	29.7755	13.4005	-4.2865	-5.7875	-2.0575	-4.9895	-5.1985	16.2285	-9.0555	-5.9105	-7.4795	-0.3115	-0.2355	-10.0375	-5.8025	-9.6505	-5.1455
	shCTRL	5.2415	-2.1375	12.9235	6.9825	21.6605	0.4795	-1.2555	-3.9925	9.1225	-5.7435	0.5055	4.2455	-7.6295	-6.5285	-4.3885	3.2115	36.0205	-7.8455	-0.2635	0.9805	1.7595	-4.0085	21.0385	8.2525	-4.8465	-5.3665	10.9345	-2.3795	39.7205	17.3705	1.5525	-4.9895	-0.3685	-1.4945	-3.7805	10.0175	-8.5735	-3.4835	-4.8445	0.5215	2.5475	-8.8535	-5.1725	-9.2835	-6.0125
	shCTRL	5.646	5.233	17.302	16.25	27.687	13.717	12.272	0.67	7.745	6.746	4.807	6.416	-4.439	-2.958	6.57	19.919	27.201	-1.372	11.714	20.064	14.88	5.547	15.44	10.233	10.74	5.749	9.008	16.709	29.89	13.877	-1.883	8.836	18.258	2.555	16.778	21.51	-6.99	-1.51	-5.503	15.746	7.116	0.584	-5.935	-8.457	4.531
	shCTRL	9.265	8.714	21.002	18.951	17.888	15.807	13.742	2.252	13.832	6.131	5.596	8.901	-4.145	-2.207	9.126	20.598	30.993	0.787	15.571	23.159	18.477	5.071	13.649	11.589	12.517	6	14.846	6.792	31.051	24.284	5.676	12.256	20.752	7.994	19.436	13.5	-4.848	6.269	-3.462	18.589	6.434	6.024	-1.738	-7.88	9.567
	shNECTIN1	7.0171	0.0741	12.6171	8.7161	32.7981	3.4591	2.7401	-0.5399	5.0061	-3.9649	1.4281	7.2481	-4.8989	-4.5709	-1.7189	3.2311	25.7231	-5.0859	2.0061	3.7341	4.2911	2.6191	21.8241	10.7861	-1.5029	-4.1019	3.7291	6.3421	37.4161	14.9421	-2.1599	-4.2119	0.8261	-1.2679	0.9131	20.5241	-6.8549	-3.8209	-4.8689	1.7351	1.4061	-5.6879	-2.8019	-6.1099	-3.3329
	shNECTIN1	2.137	-2.827	13.269	7.699	18.815	-0.976	-0.395	-3.064	4.018	-5.289	-0.27	6.396	-5.85	-4.586	-2.739	6.233	37.958	-7.679	-0.36	1.365	3.255	-4.18	19.006	9.307	-3.413	-4.201	13.718	-1.409	35.916	14.069	1.457	-6.263	-0.855	-2.776	-2.88	12.781	-8.796	-4.899	-7.591	-0.908	-0.039	-10.063	-8.094	-10.447	-6.498
	shNECTIN1	12.713	9.279	20.813	15.878	28.414	15.435	13.607	2.969	8.68	5.241	4.149	8.856	-3.737	-3.174	5.611	18.025	23.925	0.77	15.081	22.319	15.431	1.221	10.421	12.309	11.693	5.873	8.542	15.972	28.14	19.619	1.746	11.084	19.822	4.7	18.556	23.555	-5.881	3.332	-2.799	17.182	7.758	4.013	-3.23	-8.307	7.099
	shNECTIN1	10.577	12.423	22.915	22.361	11.598	15.388	16.229	5.631	11.171	9.294	10.846	10.188	1.013	2.126	10.315	26.142	39.221	4.734	20.21	28.937	23.684	10.286	21.319	17.253	19.574	17.321	19.745	16	33.461	14.974	5.158	10.124	20.014	4.273	17.813	12.914	-5.929	3.752	-4.165	16.592	5.046	5.492	-2.08	-7.295	8.869
		Hck	Fyn	Src	TOR	PRAS40	Chk2	Yes	Lyn	CREB	EGFR	p38a	FAK	Fgr	Lck	HSP27	MSK1/2	ERK1/2	PDGFRb	STAT6	STAT2	AMPK2a	AMPKa1	JNK1/2/3	STAT5a/b	STAT5b	STAT5a	b-cat	AKT1/2/3	GSK3a/b	HSP60	STAT3	STAT3	p70 S6K	p70 S6K	AKT1/2/3	WNK1	p27	RSK1/2/3	p53	p53	p53	PYK2	PLC-g1	eNOS	c-Jun
Average	shCTRL	5.991	2.15775	15.5568	11.516	23.2672	6.95375	5.597	-1.60375	7.564	-0.0665	2.36725	5.64475	-6.21825	-4.86975	1.107	10.9475	29.3685	-4.45075	6.223	10.7965	8.97175	0.82325	17.36	9.22875	3.07625	-0.18825	9.36975	4.9255	32.6093	17.233	0.26475	2.57875	9.146	1.01625	6.80875	15.314	-7.36675	-1.15875	-5.32225	8.63625	3.9655	-3.07075	-4.662	-8.81775	0.735
	shNECTIN1	8.11102	4.73728	17.4035	13.6635	22.9063	8.32652	8.04528	1.24903	7.21877	1.32027	4.03827	8.17202	-3.36823	-2.55123	2.86703	13.4078	31.7068	-1.81523	9.23427	14.0888	11.6653	2.48653	18.1425	12.4138	6.58778	3.72277	11.4335	9.22628	33.7333	15.901	1.55027	2.68328	9.95177	1.23228	8.60052	17.4435	-6.86522	-0.408975	-4.85598	8.65028	3.54277	-1.56148	-4.05148	-8.03973	1.53428
SD	shCTRL	2.32021	5.75518	4.48699	7.22365	4.38322	9.12174	8.58942	3.63942	5.94053	7.54587	3.38303	2.58609	2.26682	2.70789	7.91904	10.8316	5.44384	4.9214	8.74405	12.5783	9.02837	5.19103	3.40595	2.10048	9.91523	7.03856	5.07218	8.86861	4.77572	5.02282	4.33077	9.31083	12.0246	5.58061	13.1039	4.85009	1.89685	5.26873	1.67085	9.92501	3.44859	7.70384	1.97751	0.799982	7.58338
	shNECTIN1	4.62403	7.27235	5.22829	6.84599	9.53588	8.37901	8.10944	3.82807	3.3114	7.08444	4.88984	1.68719	3.04594	3.18767	6.20376	10.6226	7.99795	5.61714	9.98244	13.6299	9.72525	5.96918	5.29187	3.45111	10.9572	10.2233	6.88037	8.4225	4.06966	2.51387	2.99043	9.19268	11.5287	3.81175	11.1786	5.44964	1.36299	4.58658	2.0157	9.575	3.53187	7.5306	2.73648	1.83895	7.59322
p-value		0.389716	0.101099	0.0657391	0.170881	0.906605	0.446436	0.082152	0.0402547	0.889998	0.32312	0.33601	0.0265012	0.0645737	0.0979693	0.259261	0.213369	0.39343	0.0689946	0.0668255	0.073774	0.0814159	0.540798	0.795859	0.0524077	0.0915729	0.221565	0.171927	0.178537	0.686671	0.708444	0.27814	0.928135	0.41953	0.905661	0.346971	0.127949	0.538127	0.685771	0.749453	0.989809	0.688835	0.358136	0.692017	0.4905	0.401044
Ratio		Hck	Fyn	Src	TOR	PRAS40	Chk2	Yes	Lyn	CREB	EGFR	p38a	FAK	Fgr	Lck	HSP27	MSK1/2	ERK1/2	PDGFRb	STAT6	STAT2	AMPK2a	AMPKa1	JNK1/2/3	STAT5a/b	STAT5b	STAT5a	b-cat	AKT1/2/3	GSK3a/b	HSP60	STAT3	STAT3	p70 S6K	p70 S6K	AKT1/2/3	WNK1	p27	RSK1/2/3	p53	p53	p53	PYK2	PLC-g1	eNOS	c-Jun
	shCTRL	0.636204	-1.47306	0.707056	0.336966	1.11029	-0.314722	-0.42353	3.3325	-0.058633	111.271	-0.60809	0.53439	1.39259	1.59875	-6.21454	0.00561772	0.791988	2.10582	-0.342198	-0.0942435	0.0858807	-4.02855	1.11247	0.741216	-1.98472	37.9044	0.287147	-0.288194	0.9131	0.777607	-16.1907	-2.2443	-0.224962	-4.90972	-0.763503	1.05972	1.22924	5.10076	1.40533	-0.0360689	-0.0593872	3.26875	1.24464	1.09444	-7.00068
	shCTRL	0.874896	-0.990615	0.830733	0.60633	0.930944	0.0689556	-0.224317	2.48948	1.20604	86.3684	0.213539	0.752115	1.22695	1.34062	-3.96432	0.293355	1.2265	1.76274	-0.0423429	0.0908165	0.196116	-4.86912	1.2119	0.894216	-1.57546	28.5073	1.167	-0.483098	1.21807	1.00798	5.86402	-1.93485	-0.0402908	-1.4706	-0.555241	0.65414	1.16381	3.00626	0.910235	0.060385	0.642416	2.88317	1.1095	1.05282	-8.18027
	shCTRL	0.942414	2.42521	1.11219	1.41108	1.18996	1.9726	2.1926	-0.417771	1.02393	-101.444	2.03063	1.13663	0.713866	0.607423	5.93496	1.8195	0.926196	0.308263	1.88237	1.85838	1.65854	6.73793	0.889401	1.10882	3.49126	-30.5392	0.961392	3.39235	0.916611	0.805257	-7.11237	3.42647	1.99628	2.51415	2.46418	1.4046	0.948858	1.30313	1.03396	1.82325	1.79448	-0.190182	1.27306	0.959088	6.16463
	shCTRL	1.54649	4.03847	1.35002	1.64562	0.768806	2.27316	2.45524	-1.40421	1.82866	-92.1955	2.36392	1.57686	0.666586	0.453206	8.2439	1.88153	1.05531	-0.176824	2.50217	2.14505	2.05946	6.15973	0.786233	1.25575	4.06892	-31.8725	1.58446	1.37895	0.952214	1.40916	21.4391	4.75269	2.26897	7.86617	2.85456	0.881546	0.658092	-5.41014	0.650477	2.15244	1.62249	-1.96174	0.372801	0.893652	13.0163
	shNECTIN1	1.17127	0.0343413	0.811037	0.756869	1.40963	0.497444	0.489566	0.336648	0.661832	59.6226	0.603274	1.28404	0.787826	0.938631	-1.55276	0.295145	0.875874	1.14271	0.322369	0.345862	0.47829	3.18142	1.25715	1.16875	-0.488549	21.7896	0.397994	1.28761	1.14741	0.867063	-8.15826	-1.63331	0.0903236	-1.24763	0.134107	1.34022	0.930519	3.29743	0.91482	0.200909	0.354583	1.85228	0.601008	0.692909	-4.53456
	shNECTIN1	0.356702	-1.31016	0.852942	0.668548	0.808647	-0.140356	-0.0705735	1.91052	0.5312	79.5338	-0.114056	1.13309	0.940779	0.941732	-2.47425	0.569354	1.29247	1.72533	-0.0578499	0.12643	0.362805	-5.07744	1.09482	1.00848	-1.10947	22.3161	1.46407	-0.286062	1.10141	0.816399	5.50331	-2.4287	-0.0934835	-2.73161	-0.422985	0.834596	1.19401	4.22783	1.42628	-0.105138	-0.00983483	3.27705	1.73616	1.18477	-8.84082
	shNECTIN1	2.12202	4.30031	1.33788	1.37878	1.2212	2.21967	2.43112	-1.85129	1.14754	-78.812	1.75267	1.56889	0.600973	0.651779	5.06865	1.64649	0.814648	-0.173005	2.42343	2.06724	1.71995	1.48315	0.600288	1.33377	3.80106	-31.1979	0.911657	3.24272	0.862945	1.13846	6.5949	4.29821	2.16729	4.62485	2.72532	1.53814	0.798317	-2.87551	0.525905	1.98952	1.95637	-1.30685	0.692836	0.942077	9.6585
	shNECTIN1	1.76548	5.75739	1.47299	1.94173	0.498469	2.21291	2.89959	-3.51115	1.47686	-139.759	4.58169	1.80486	-0.162908	-0.436573	9.31798	2.38794	1.33548	-1.06364	3.24763	2.68022	2.63984	12.4944	1.22805	1.86948	6.36294	-92.0106	2.10731	3.2484	1.02612	0.868914	19.4825	3.92593	2.18828	4.20467	2.61619	0.843281	0.804833	-3.23797	0.782564	1.9212	1.27248	-1.78849	0.44616	0.827309	12.0667
		Hck	Fyn	Src	TOR	PRAS40	Chk2	Yes	Lyn	CREB	EGFR	p38a	FAK	Fgr	Lck	HSP27	MSK1/2	ERK1/2	PDGFRb	STAT6	STAT2	AMPK2a	AMPKa1	JNK1/2/3	STAT5a/b	STAT5b	STAT5a	b-cat	AKT1/2/3	GSK3a/b	HSP60	STAT3	STAT3	p70 S6K	p70 S6K	AKT1/2/3	WNK1	p27	RSK1/2/3	p53	p53	p53	PYK2	PLC-g1	eNOS	c-Jun
Average	shCTRL	1	1	1	1	1	1	1	1	1	1	1	1	1	1	1	1	1	1	1	1	1	1	1	1	1	1	1	1	1	1	1	1	1	1	1	1	1	1	1	1	1	1	1	1	1
	shNECTIN1	1.35387	2.19547	1.11871	1.18648	0.984486	1.19742	1.43743	-0.778815	0.954359	-19.8538	1.70589	1.44772	0.541668	0.523892	2.58991	1.22473	1.07962	0.407847	1.48389	1.30494	1.30022	3.02038	1.04508	1.34512	2.1415	-19.7757	1.22026	1.87317	1.03447	0.922708	5.85562	1.04053	1.0881	1.21257	1.26316	1.13906	0.93192	0.352945	0.912391	1.00162	0.893399	0.5085	0.869042	0.911766	2.08745
SD	shCTRL	0.387282	2.66721	0.288427	0.627271	0.188386	1.31177	1.53465	2.26932	0.785368	113.472	1.4291	0.458141	0.364543	0.556064	7.1536	0.989413	0.185363	1.10575	1.40512	1.16504	1.00631	6.30554	0.196195	0.227602	3.22315	37.3894	0.541336	1.80055	0.146453	0.291465	16.3579	3.6106	1.31474	5.49138	1.92457	0.31671	0.257489	4.54691	0.313936	1.14923	0.869648	2.50878	0.424177	0.090724	10.3175
	shNECTIN1	0.771829	3.37034	0.336079	0.594476	0.409841	1.20496	1.44889	2.38695	0.437785	106.533	2.06562	0.298896	0.489839	0.654586	5.60412	0.970326	0.272331	1.26207	1.60412	1.26243	1.08399	7.25076	0.304831	0.373952	3.56187	54.307	0.734317	1.70998	0.124801	0.145875	11.2953	3.56478	1.26052	3.7508	1.64179	0.35586	0.185019	3.95821	0.378731	1.1087	0.890649	2.45236	0.586976	0.208551	10.3309
p-value		0.389716	0.101099	0.0657391	0.170881	0.906605	0.446436	0.082152	0.0402547	0.889998	0.32312	0.33601	0.0265012	0.0645737	0.0979693	0.259261	0.213369	0.39343	0.0689946	0.0668255	0.073774	0.0814159	0.540798	0.795859	0.0524077	0.0915729	0.221565	0.171927	0.178537	0.686671	0.708444	0.27814	0.928135	0.41953	0.905661	0.346971	0.127949	0.538127	0.685771	0.749453	0.989809	0.688835	0.358136	0.692017	0.4905	0.401044
Ranked		FAK	Hck	STAT5a/b	AMPK2a	MSK1/2	b-cat	TOR	WNK1	Src	ERK1/2	JNK1/2/3	GSK3a/b	p53	PRAS40	CREB	HSP60	p53
Average	shCTRL	1	1	1	1	1	1	1	1	1	1	1	1	1	1	1	1	1
	shNECTIN1	1.44772	1.35387	1.34512	1.30022	1.22473	1.22026	1.18648	1.13906	1.11871	1.07962	1.04508	1.03447	1.00162	0.984486	0.954359	0.922708	0.893399
SD	shCTRL	0.458141	0.387282	0.227602	1.00631	0.989413	0.541336	0.627271	0.31671	0.288427	0.185363	0.196195	0.146453	1.14923	0.188386	0.785368	0.291465	0.869648
	shNECTIN1	0.298896	0.771829	0.373952	1.08399	0.970326	0.734317	0.594476	0.35586	0.336079	0.272331	0.304831	0.124801	1.1087	0.409841	0.437785	0.145875	0.890649
p-value		0.0265012	0.389716	0.0524077	0.0814159	0.213369	0.171927	0.170881	0.127949	0.0657391	0.39343	0.795859	0.686671	0.989809	0.906605	0.889998	0.708444	0.688835
									FAK		Hck		STAT5a/b		AMPK2a		MSK1/2		b-cat
									shCTRL	shNECTIN1	shCTRL	shNECTIN1	shCTRL	shNECTIN1	shCTRL	shNECTIN1	shCTRL	shNECTIN1	shCTRL	shNECTIN1
									0.53439	1.28404	0.636204	1.17127	0.741216	1.16875	0.0858807	0.47829	0.00561772	0.295145	0.287147	0.397994
									0.752115	1.13309	0.874896	0.356702	0.894216	1.00848	0.196116	0.362805	0.293355	0.569354	1.167	1.46407
									1.13663	1.56889	0.942414	2.12202	1.10882	1.33377	1.65854	1.71995	1.8195	1.64649	0.961392	0.911657
									1.57686	1.80486	1.54649	1.76548	1.25575	1.86948	2.05946	2.63984	1.88153	2.38794	1.58446	2.10731

## Sheet: Extended Data Fig 7c
Quantification of transwell assays
ImageJ	A375 cells
												Ratios
Exp1	SRC	AMPK	ROCK	RAC1	Untreated	FAK	JNK	PKC	WNT		Average shCTRL		SRC	AMPK	ROCK	RAC1	Untreated	FAK	JNK	PKC	WNT
shCTRL					550						716						0.768156
shNECTIN1		448	1476		1433	707	1191		1454					0.814545	2.68364		2.60545	1.28545	2.16545		2.64364
Exp2	SRC	AMPK	ROCK	RAC1	Untreated	FAK	JNK	PKC	WNT				SRC	AMPK	ROCK	RAC1	Untreated	FAK	JNK	PKC	WNT
shCTRL					377												0.526536
shNECTIN1	1150	1404	1857	2095	1937	942	1840	1109	1923				3.0504	3.72414	4.92573	5.55703	5.13793	2.49867	4.88064	2.94164	5.1008
Exp3	SRC	AMPK	ROCK	RAC1	Untreated	FAK	JNK	PKC	WNT				SRC	AMPK	ROCK	RAC1	Untreated	FAK	JNK	PKC	WNT
shCTRL					1219												1.70251
shNECTIN1	2514	3037	2128	3028	4102	2528	3746	4270	3472				2.06235	2.49139	1.74569	2.484	3.36505	2.07383	3.07301	3.50287	2.84824
Exp4	SRC	AMPK	ROCK	RAC1	Untreated	FAK	JNK	PKC	WNT				SRC	AMPK	ROCK	RAC1	Untreated	FAK	JNK	PKC	WNT
shCTRL					718												1.00279
shNECTIN1	1664		1715	1315	1458	749	1552	1623	1385				1.15		2.38858	1.83148	2.03064	1.04318	2.16156	2.26045	1.92897
												Average	SRC	AMPK	ROCK	RAC1	Untreated	FAK	JNK	PKC	WNT
												shCTRL					1
												shNECTIN1	2.08758	2.34336	2.93591	3.29084	3.28477	1.72528	3.07017	2.90165	3.13041
												SD	0.95045	1.46043	1.38314	1.98952	1.35092	0.677825	1.28087	0.622177	1.37143
																	0.507101
											Ranked	shCTRL	shNECTIN1 + inhibitor											shCTRL	shNECTIN1 + inhibitor
												Veh.	Veh.	RAC1	WNT	JNK	ROCK	PKC	AMPK	SRC	FAK			Veh.	Veh.	RAC1	WNT	JNK	ROCK	PKC	AMPK	SRC	FAK
											Average	1	3.28477	3.29084	3.13041	3.07017	2.93591	2.90165	2.34336	2.08758	1.72528			0.768156	2.60545	5.55703	2.64364	2.16545	2.68364	2.94164	0.814545	3.0504	1.28545
											SD	0.507101	1.35092	1.68952	1.37143	1.28087	1.38314	0.622177	1.46043	0.95045	0.677825			0.526536	5.13793	2.484	5.1008	4.88064	4.92573	3.50287	3.72414	2.06235	2.49867
																								1.70251	3.36505	1.83148	2.84824	3.07301	1.74569	2.26045	2.49139	1.15	2.07383
																								1.00279	2.03064		1.92897	2.16156	2.38858				1.04318

## Sheet: Extended Data Fig 7d
Quantification of transwell assays
A375	ImageJ
		shNECTIN1
	shCTRL	veh	FAK#2	SRC#2
	776	2179	345	597
	718	1458	815
	350	603	309	183
	915	2654		1961
	1129	2332	2004	391
	978	1452	790	536
average	811	1779.67	852.6	733.6
SD	269.156	751.582	686.333	704.406
	shCTRL	veh	FAK#2	SRC#2
	0.956843	2.80799	0.444588	0.76933
	0.885327	2.03064	1.1351
	0.431566	1.72286	0.882857	0.522857
	1.12824	2.90055		2.14317
	1.39211	2.06554	1.77502	0.346324
	1.20592	1.48466	0.807771	0.548057
average	1	2.16871	1.00907	0.865948
SD	0.331881	0.572831	0.494383	0.729624
p-value		0.0055076	0.0457133	0.00518976
	shCTRL	shNECTIN1 + inhibitor
	Vehicle	Vehicle	FAKi	SRCi
Average	1	2.16871	1.00907	0.865948
SD	0.331881	0.572831	0.494383	0.729624

## Sheet: Extended Data Fig 7f
Quantification of transwell assays
ImageJ	A375 cells
		Exp 1	Exp 2	Exp 3	Exp 4	Average	SD	p
	shCTRL siCTRL	939	311	268	267	446.25	329.14
	shNECTIN1 siCTRL	2645	1849	1907	1664	2016.25	431.785	0.000171894
	shNECTIN1 siFAK	1222	1110	789	1038	1039.75	183.511	0.0127234
	shNECTIN1 siSRC	1130	1340	1227	1207	1226	86.7448	0.0489808
Ratio		Exp 1	Exp 2	Exp 3	Exp 4	Average	SD	p
	shCTRL siCTRL	2.1042	0.696919	0.60056	0.598319	1	0.737568
	shNECTIN1 siCTRL	5.92717	4.14342	4.27339	3.72885	4.51821	0.967585	0.000171894
	shNECTIN1 siFAK	2.73838	2.48739	1.76807	2.32605	2.32997	0.411229	0.0127234
	shNECTIN1 siSRC	2.53221	3.0028	2.74958	2.70476	2.74734	0.194386	0.0489808
			Average	SD	p value
	shCTRL	siCTRL	1	0.737568
	shNECTIN1 + siRNA	siCTRL	4.51821	0.967585	0.000171894
		siFAK	2.32997	0.411229	0.0127234
		siSRC	2.74734	0.194386	0.0489808
	shCTRL siCTRL	shNECTIN1 siCTRL	shNECTIN1 siFAK	shNECTIN1 siSRC
	2.1042	5.92717	2.73838	2.53221
	0.696919	4.14342	2.48739	3.0028
	0.60056	4.27339	1.76807	2.74958
	0.598319	3.72885	2.32605	2.70476

## Sheet: Extended Data Fig 7g
Quantification of transwell assays with matrigel
ImageJ	A375 cells
		Exp1	Exp2	Exp3	Exp4	Average	SD	p-value
	shCTRL DMSO	225	275	433	348	320.25	90.5589
	shCTRL FAKi	858	167	285	301	402.75	309.327
	shCTRL SRCi	16	15	4	39	18.5	14.7083
	shNECTIN1 DMSO	1733	1304	1475	1386	1474.5	185.944	0.00226753
	shNECTIN1 FAKi	393	1081	609	526	652.25	299.359	0.0370977
	shNECTIN1 SRCi	106	95	506	335	260.5	197.553	0.00367399
ratio			Exp1	Exp2	Exp3	Exp4	Average	SD	p-value
	shCTRL	DMSO	0.702576	0.858704	1.35207	1.08665	1	0.282776
		FAKi	2.67916	0.521468	0.88993	0.939891	1.25761	0.965891
		SRCi	0.049961	0.0468384	0.0124902	0.12178	0.0577674	0.0459275
	shNECTIN1	DMSO	5.4114	4.07182	4.60578	4.32787	4.60422	0.58062	0.00226753
		FAKi	1.22717	3.37549	1.90164	1.64247	2.03669	0.934765	0.0370977
		SRCi	0.330991	0.296643	1.58002	1.04606	0.813427	0.61687	0.00367399
		shCTRL	shNECTIN1 + inhibitor
		Vehicle	Vehicle	FAKi	SRCi
	Average	1	4.60422	2.03669	0.813427
	SD	0.282776	0.58062	0.934765	0.61687
		shCTRL	shNECTIN1 + inhibitor
		DMSO	DMSO	FAKi	SRCi
		0.702576	5.4114	1.22717	0.330991
		0.858704	4.07182	3.37549	0.296643
		1.35207	4.60578	1.90164	1.58002
		1.08665	4.32787	1.64247	1.04606

## Sheet: Extended Data Fig 7h
Quantification of Western Blots
A375 shCTRL/shNECTIN1 -FBS + inhibitors				ImageJ
Exp1								Exp2								Exp3						Exp4
	+FBS	+FBS	+FBS +Echi	+FBS +PF	+FBS +Dasa				+FBS	+FBS	+FBS +Echi	+FBS +PF	+FBS +Dasa				-FBS	-FBS	-FBS +Echi	-FBS +PF	-FBS +Dasa		+FBS	+FBS	+FBS +Echi	+FBS +PF	+FBS +Dasa
	shCTRL	shNECTIN1	shNECTIN1	shNECTIN1	shNECTIN1	Background			shCTRL	shNECTIN1	shNECTIN1	shNECTIN1	shNECTIN1	Background			shCTRL	shNECTIN1	shNECTIN1	shNECTIN1	shNECTIN1	Background	shCTRL	shNECTIN1	shNECTIN1	shNECTIN1	shNECTIN1	Background
FAK	101.294	72.514	96.768	106.589	125.479	217.745		FAK	113.692	83.475	103.244	130.465	96.653	200.894		FAK	135.265	107.55	125.285	129.604	133.489	220.04	111.891	87.427	95.994	102.285	89.72	224.565
pFAK	104.952	64.874	146.142	179.143	163.751	202.891		pFAK	108.771	76.996	123.835	190.108	91.566	210.545		pFAK	68.7	49.783	103.681	160.376	156.282	164.136	74.268	51.989	89.08	168.554	102.772	191.988
pSRC	114.251	78.202	100.497	121.392	176.396	178.273		pSRC	111.271	82.35	92.955	130.765	111.626	152.622		pSRC	99.392	57.071	80.671	127.723	178.135	183.88	120.603	80.162	90.744	137.48	165.365	187.716
SRC	124.199	105.773	89.932	98.843	43.592	196.025		SRC	129.237	128.235	122.418	117.826	56.964	187.886		SRC	98.235	98.937	96.877	109.55	30.515	177.544	126.808	117.2	93.163	86.11	30.513	155.537
GAPDH	119.305	114.548	125.688	122.858	130.383	233.783		GAPDH	112.152	107.15	95.633	94.362	90.422	219.091		GAPDH	110.931	129.765	119.61	117.159	123.261	219.544	82.314	93.472	85.448	69.433	69.808	205.59
	+FBS	+FBS	+FBS +Echi	+FBS +PF	+FBS +Dasa				+FBS	+FBS	+FBS +Echi	+FBS +PF	+FBS +Dasa				-FBS	-FBS	-FBS +Echi	-FBS +PF	-FBS +Dasa		+FBS	+FBS	+FBS +Echi	+FBS +PF	+FBS +Dasa
	shCTRL	shNECTIN1	shNECTIN1	shNECTIN1	shNECTIN1				shCTRL	shNECTIN1	shNECTIN1	shNECTIN1	shNECTIN1				shCTRL	shNECTIN1	shNECTIN1	shNECTIN1	shNECTIN1		shCTRL	shNECTIN1	shNECTIN1	shNECTIN1	shNECTIN1
FAK	116.451	145.231	120.977	111.156	92.266			FAK	87.202	117.419	97.65	70.429	104.241			FAK	84.775	112.49	94.755	90.436	86.551		112.674	137.138	128.571	122.28	134.845
pFAK	97.939	138.017	56.749	23.748	39.14			pFAK	101.774	133.549	86.71	20.437	118.979			pFAK	95.436	114.353	60.455	3.76	7.854		117.72	139.999	102.908	23.434	89.216
pSRC	64.022	100.071	77.776	56.881	1.877			pSRC	41.351	70.272	59.667	21.857	40.996			pSRC	84.488	126.809	103.209	56.157	5.745		67.113	107.554	96.972	50.236	22.351
SRC	71.826	90.252	106.093	97.182	152.433			SRC	58.649	59.651	65.468	70.06	130.922			SRC	79.309	78.607	80.667	67.994	147.029		28.729	38.337	62.374	69.427	125.024
GAPDH	114.478	119.235	108.095	110.925	103.4			GAPDH	106.939	111.941	123.458	124.729	128.669			GAPDH	108.613	89.779	99.934	102.385	96.283		123.276	112.118	120.142	136.157	135.782
	+FBS	+FBS	+FBS +Echi	+FBS +PF	+FBS +Dasa	+FBS	+FBS	+FBS +Echi	+FBS +PF	+FBS +Dasa	-FBS	-FBS	-FBS +Echi	-FBS +PF	-FBS +Dasa	+FBS	+FBS	+FBS +Echi	+FBS +PF	+FBS +Dasa
	shCTRL	shNECTIN1	shNECTIN1	shNECTIN1	shNECTIN1	shCTRL	shNECTIN1	shNECTIN1	shNECTIN1	shNECTIN1	shCTRL	shNECTIN1	shNECTIN1	shNECTIN1	shNECTIN1	shCTRL	shNECTIN1	shNECTIN1	shNECTIN1	shNECTIN1
FAK	116.451	145.231	120.977	111.156	92.266	87.202	117.419	97.65	70.429	104.241	84.775	112.49	94.755	90.436	86.551	112.674	137.138	128.571	122.28	134.845
pFAK	97.939	138.017	56.749	23.748	39.14	101.774	133.549	86.71	20.437	118.979	95.436	114.353	60.455	3.76	7.854	117.72	139.999	102.908	23.434	89.216
pSRC	64.022	100.071	77.776	56.881	1.877	41.351	70.272	59.667	21.857	40.996	84.488	126.809	103.209	56.157	5.745	67.113	107.554	96.972	50.236	22.351
SRC	71.826	90.252	106.093	97.182	152.433	58.649	59.651	65.468	70.06	130.922	79.309	78.607	80.667	67.994	147.029	28.729	38.337	62.374	69.427	125.024
GAPDH	114.478	119.235	108.095	110.925	103.4	106.939	111.941	123.458	124.729	128.669	108.613	89.779	99.934	102.385	96.283	123.276	112.118	120.142	136.157	135.782
pSRC/GAPDH	0.559252	0.839275	0.719515	0.512788	0.0181528	0.386678	0.627759	0.483298	0.175236	0.318616	0.777881	1.41246	1.03277	0.548489	0.0596679	0.544413	0.959293	0.807145	0.368956	0.164609
pFAK/GAPDH	0.855527	1.15752	0.524992	0.214091	0.37853	0.951701	1.19303	0.702344	0.163851	0.92469	0.878679	1.27372	0.604949	0.0367241	0.081572	0.95493	1.24868	0.856553	0.17211	0.657053
			Exp1	Exp2	Exp3	Exp4	Average	SD	p-value
pFAK/GAPDH	shCTRL	+FBS	0.855527	0.951701	0.878679	0.95493	0.91021	0.0506816
	shNECTIN1	+FBS	1.15752	1.19303	1.27372	1.24868	1.21824	0.0526824	0.00237179
	shNECTIN1	+FBS +Echi	0.524992	0.702344	0.604949	0.856553	0.67221	0.142697	0.00339747
	shNECTIN1	+FBS +PF	0.214091	0.163851	0.0367241	0.17211	0.146694	0.076542	0.00041501
	shNECTIN1	+FBS +Dasa	0.37853	0.92469	0.081572	0.657053	0.510461	0.362596	0.0349969
pSRC/GAPDH	shCTRL	+FBS	0.559252	0.386678	0.777881	0.544413	0.567056	0.160787
	shNECTIN1	+FBS	0.839275	0.627759	1.41246	0.959293	0.959696	0.3315	0.0214962
	shNECTIN1	+FBS +Echi	0.719515	0.483298	1.03277	0.807145	0.760682	0.227177	0.0463201
	shNECTIN1	+FBS +PF	0.512788	0.175236	0.548489	0.368956	0.401367	0.169553	0.0167802
	shNECTIN1	+FBS +Dasa	0.0181528	0.318616	0.0596679	0.164609	0.140262	0.133927	0.0310782
ratio							Average	SD	p-value
pFAK/GAPDH	shCTRL	+FBS	0.939923	1.04559	0.965359	1.04913	1	0.0556813
	shNECTIN1	+FBS	1.27171	1.31072	1.39937	1.37186	1.33841	0.0578795	0.00237179
	shNECTIN1	+FBS +Echi	0.576781	0.771629	0.664626	0.94105	0.738522	0.156774	0.00339747
	shNECTIN1	+FBS +PF	0.23521	0.180015	0.0403469	0.189088	0.161165	0.0840927	0.00041501
	shNECTIN1	+FBS +Dasa	0.415871	1.01591	0.089619	0.72187	0.560818	0.398365	0.0349969
pSRC/GAPDH	shCTRL	+FBS	0.986237	0.681905	1.37179	0.960069	1	0.283546
	shNECTIN1	+FBS	1.48006	1.10705	2.49086	1.69171	1.69242	0.584598	0.0214962
	shNECTIN1	+FBS +Echi	1.26886	0.852293	1.82129	1.4234	1.34146	0.400625	0.0463201
	shNECTIN1	+FBS +PF	0.904299	0.309028	0.967257	0.650653	0.707809	0.299007	0.0167802
	shNECTIN1	+FBS +Dasa	0.0320124	0.561878	0.105224	0.290288	0.24735	0.236179	0.0310782
pFAK/GAPDH	Veh	1	0.0556813
	Veh	1.33841	0.0578795
	ITGi	0.738522	0.156774
	FAKi	0.161165	0.0840927
	SRCi	0.560818	0.398365
pSRC/GAPDH	Veh	1	0.283546
	Veh	1.69242	0.584598
	ITGi	1.34146	0.400625
	FAKi	0.707809	0.299007
	SRCi	0.24735	0.236179
