# Supplementary material for: Loss of NECTIN1 triggers melanoma dissemination upon local IGF1 depletion
Source: Nat Genet. 2022 Oct 13;54(12):1839–52. doi: 10.1038/s41588-022-01191-z (PMC9729115; doi:10.1038/s41588-022-01191-z)
Supplement: Source Data Extended Data Fig. 8 — Statistical Source Data. [file 41588_2022_1191_MOESM25_ESM.xlsx]

## Sheet: Extended Data Fig 8b
Scoring of p-fak IHC signal intensity on tissue-sections of transplanted adult zebrafish
	ctrl-KO (n=19)	nectin1-KO (n=28)
	0	2
	0	2
	0	3
	0	2
	0	2
	1	2
	0	3
	2	2
	0	3
	0	2
	1	2
	0	3
	1	3
	0	3
	1	2
	0	1
	0	0
	1	2
	1	2
		1
		1
		1
		1
		0
		1
		2
		2
		1

## Sheet: Extended Data Fig 8d
Deep-sequencing of nectin1 and fak1 CRISPR loci in zebrafish tumors
		JA1	JA2	JA3	JA4	JA5	JA6	JA7	JA8	JA9
Sample name		2020-042	2020-044	2020-046	2020-047	2020-048	2020-052	2020-050	2020-051	2020-049					% of total
											Average	Median					1	2	3	4	5	6	7	8	9					1	2	3	4	5	6	7	8	9				tumor#1				tumor#2
nectin1b	total	20.9	69	56.5	70.7	70.2	83	85	90.8	84.4	70.0556	70.7			nectin1b	total	20.9	69	56.5	70.7	70.2	83	85	90.8	84.4		nectin1a	1D	nectin1a	12.8528												nectin1a	nectin1b	fak1a	fak1b	nectin1a	nectin1b	fak1a	fak1b
alleles	(43226550, '13D')	99.5	95.8	22.2					62.2						alleles	(43226550, '13D')	20.7955	66.102	12.543	0	0	0	0	56.4776	0			3D		4.9648												57.8051	70.4879	47.25	62.9515	41.3772	69.9894	72.1966	61.5996
	(43226560, '1D')		3.9	39.4	99.7	99.7	99.8									(43226560, '1D')	0	2.691	22.261	70.4879	69.9894	82.834	0	0	0			12D		3.8976	4.9049	1.28	57.8051				30.3002					33.7273	0.2121	41.85	3.3565	41.1249	0.2106	2.0034	2.3004
	(43226560, '8I')			16.6												(43226560, '8I')	0	0	9.379	0	0	0	0	0	0			1D		1.9952												0.3676		0.9	2.192	1.5979
	(43226560, '1I')			10.5				6.5								(43226560, '1I')	0	0	5.9325	0	0	0	5.525	0	0			25D		1.4848					9.2617
	(43226555, '14D')			3.6												(43226555, '14D')	0	0	2.034	0	0	0	0	0	0			2D		1.4384			33.7273
	(43226560, '2D')			2.4												(43226560, '2D')	0	0	1.356	0	0	0	0	0	0			15D		1.4384
	(43226556, '7D')							66.7								(43226556, '7D')	0	0	0	0	0	0	56.695	0	0			2D		1.2528
	(43226555, '12D')							26.2								(43226555, '12D')	0	0	0	0	0	0	22.27	0	0			1D		1.2528		4.096
	(43226553, '5D')								32							(43226553, '5D')	0	0	0	0	0	0	0	29.056	0			13D		1.2064		4.672			3.8514		63.2352
	(43226562, '44I')									48.2						(43226562, '44I')	0	0	0	0	0	0	0	0	40.6808			9I		1.16
	(43226549, '18D')									47.9						(43226549, '18D')	0	0	0	0	0	0	0	0	40.4276			3I		1.16
	#alleles per tumor	1	2	6	1	1	1	3	2	2	2.11111	2				other	0.1045	0.207	2.9945	0.2121	0.2106	0.166	0.51	5.2664	3.2916			15D		1.16					24.6673
											Average	Median																1I				10.368
nectin1a	total	46.4	63.7	64	91.9	84.1	91.7	57.6	94.1	30.6	69.3444	64			nectin1a	total	46.4	63.7	64	91.9	84.1	91.7	57.6	94.1	30.6			5D				10.368
alleles	(22565792, '1D')	27.7													alleles	(22565792, '1D')	12.8528	0	0	0	0	0	0	0	0			10D				4.352
	(22565789, '3D')	10.7														(22565789, '3D')	4.9648	0	0	0	0	0	0	0	0			12I				4.224
	(22565785, '12D')	8.4	7.7	2	62.9				32.2							(22565785, '12D')	3.8976	4.9049	1.28	57.8051	0	0	0	30.3002	0			14I				3.776
	(22565790, '1D')	4.3														(22565790, '1D')	1.9952	0	0	0	0	0	0	0	0			1D				3.776
	(22565769, '25D')	3.2					10.1									(22565769, '25D')	1.4848	0	0	0	0	9.2617	0	0	0			12D				3.52
	(22565790, '2D')	3.1			36.7											(22565790, '2D')	1.4384	0	0	33.7273	0	0	0	0	0			7D				3.008
	(22565785, '15D')	3.1														(22565785, '15D')	1.4384	0	0	0	0	0	0	0	0			2D				1.344
	(22565788, '2D')	2.7														(22565788, '2D')	1.2528	0	0	0	0	0	0	0	0			20D			26.1807
	(22565791, '1D')	2.7		6.4												(22565791, '1D')	1.2528	0	4.096	0	0	0	0	0	0			8D			13.6318
	(22565781, '13D')	2.6		7.3			4.2		67.2							(22565781, '13D')	1.2064	0	4.672	0	0	3.8514	0	63.2352	0			7I			12.3578
	(22565776, '9I')	2.5														(22565776, '9I')	1.16	0	0	0	0	0	0	0	0			19I			1.5288
	(22565794, '3I')	2.5														(22565794, '3I')	1.16	0	0	0	0	0	0	0	0			3I						41.3772
	(22565777, '15D')	2.5					26.9									(22565777, '15D')	1.16	0	0	0	0	24.6673	0	0	0			15I						41.1249
	(22565797, '1I')			16.2												(22565797, '1I')	0	0	10.368	0	0	0	0	0	0			4I							43.0073
	(22565789, '5D')			16.2												(22565789, '5D')	0	0	10.368	0	0	0	0	0	0			18D							3.2095
	(22565785, '10D')			6.8												(22565785, '10D')	0	0	4.352	0	0	0	0	0	0			12D								56.6784
	(22565792, '12I')			6.6												(22565792, '12I')	0	0	4.224	0	0	0	0	0	0			11I										14.5962
	(22565792, '14I')			5.9												(22565792, '14I')	0	0	3.776	0	0	0	0	0	0			1D										14.5656
	(22565787, '1D')			5.9												(22565787, '1D')	0	0	3.776	0	0	0	0	0	0			other		11.136	5.096	9.216	0.3676	1.5979	7.7028	0.9216	0.5646	1.4382
	(22565786, '12D')			5.5												(22565786, '12D')	0	0	3.52	0	0	0	0	0	0		nectin1b	13D	nectin1b	20.7955	66.102	12.543	0	0	0	0	56.4776	0
	(22565784, '7D')			4.7												(22565784, '7D')	0	0	3.008	0	0	0	0	0	0			1D		0	2.691	22.261	70.4879	69.9894	82.834	0	0	0
	(22565789, '2D')			2.1												(22565789, '2D')	0	0	1.344	0	0	0	0	0	0			8I		0	0	9.379	0	0	0	0	0	0
	(22565780, '20D')		41.1													(22565780, '20D')	0	26.1807	0	0	0	0	0	0	0			1I		0	0	5.9325	0	0	0	5.525	0	0
	(22565784, '8D')		21.4													(22565784, '8D')	0	13.6318	0	0	0	0	0	0	0			14D		0	0	2.034	0	0	0	0	0	0
	(22565790, '7I')		19.4													(22565790, '7I')	0	12.3578	0	0	0	0	0	0	0			2D		0	0	1.356	0	0	0	0	0	0
	(22565794, '19I')		2.4													(22565794, '19I')	0	1.5288	0	0	0	0	0	0	0			7D		0	0	0	0	0	0	56.695	0	0
	(22565788, '3I')					49.2										(22565788, '3I')	0	0	0	0	41.3772	0	0	0	0			12D		0	0	0	0	0	0	22.27	0	0
	(22565793, '15I')					48.9										(22565793, '15I')	0	0	0	0	41.1249	0	0	0	0			5D		0	0	0	0	0	0	0	29.056	0
	(22565790, '4I')						46.9									(22565790, '4I')	0	0	0	0	0	43.0073	0	0	0			44I		0	0	0	0	0	0	0	0	40.6808
	(22565776, '18D')						3.5									(22565776, '18D')	0	0	0	0	0	3.2095	0	0	0			18D		0	0	0	0	0	0	0	0	40.4276
	(22565791, '12D')							98.4								(22565791, '12D')	0	0	0	0	0	0	56.6784	0	0			other		0.1045	0.207	2.9945	0.2121	0.2106	0.166	0.51	5.2664	3.2916
	(22565789, '11I')									47.7						(22565789, '11I')	0	0	0	0	0	0	0	0	14.5962		fak1b	1D	fak1b	24.7758	48.735	21.9325	62.9515	61.5996	46.943	44.6468	60.8034	59.248
	(22565801, '1D')									47.6						(22565801, '1D')	0	0	0	0	0	0	0	0	14.5656			1D		3.7128	5.8725	0.6792	0	0	4.9634	16.7024	0	9.7888
	#alleles per tumor	13	5	12	2	2	5	1	2	2	4.88889	2				other	11.136	5.096	9.216	0.3676	1.5979	7.7028	0.9216	0.5646	1.4382			13D		1.9635	0	2.6885	0	0	0	0	0	1.6928
											Average	Median																1I		1.785	4.59	2.0659	3.3565	0	3.8272	17.1039	0	2.4288
fak1a	total	55.9	76.8	41.9	90	74.2	95.2	81.8	98	79.5	77.0333	79.5			fak1a	total	55.9	76.8	41.9	90	74.2	95.2	81.8	98	79.5			1I		1.1067	5.805	0	0	0	0	0	0	0
alleles	(30856175, '1D')	36.7	83.3	27.8	52.5	97.3	6.8	26.3	3.1						alleles	(30856175, '1D')	20.5153	63.9744	11.6482	47.25	72.1966	6.4736	21.5134	3.038	0			14I		0	0	0	0	0	0	0	32.1296	0
	(30856167, '9D')	36.2														(30856167, '9D')	20.2358	0	0	0	0	0	0	0	0			other		2.3562	2.4975	0.9339	2.192	2.3004	4.0664	1.8469	0.467	0.4416
	(30856175, '21I')	25.5														(30856175, '21I')	14.2545	0	0	0	0	0	0	0	0		fak1a	1D	fak1a	20.5153	63.9744	11.6482	47.25	72.1966	6.4736	21.5134	3.038	0
	(30856169, '11D')			33.5												(30856169, '11D')	0	0	14.0365	0	0	0	0	0	0			9D		20.2358	0	0	0	0	0	0	0	0
	(30856175, '10I')			25.7												(30856175, '10I')	0	0	10.7683	0	0	0	0	0	0			21I		14.2545	0	0	0	0	0	0	0	0
	(30856172, '1D')			2.3			92.4									(30856172, '1D')	0	0	0.9637	0	0	87.9648	0	0	0			11D		0	0	14.0365	0	0	0	0	0	0
	(30856175, '2D')		14.5							55						(30856175, '2D')	0	11.136	0	0	0	0	0	0	43.725			10I		0	0	10.7683	0	0	0	0	0	0
	(30856175, '13D')				46.5			49.6								(30856175, '13D')	0	0	0	41.85	0	0	40.5728	0	0			1D		0	0	0.9637	0	0	87.9648	0	0	0
	(30856161, '15D')							21.4								(30856161, '15D')	0	0	0	0	0	0	17.5052	0	0			2D		0	11.136	0	0	0	0	0	0	43.725
	(30856173, '2I')+(30856177, '2D')								78.2							(30856173, '2I')+(30856177, '2D')	0	0	0	0	0	0	0	76.636	0			13D		0	0	0	41.85	0	0	40.5728	0	0
	(30856174, '2D')								18							(30856174, '2D')	0	0	0	0	0	0	0	17.64	0			15D		0	0	0	0	0	0	17.5052	0	0
	(30856175, '6D')									43.8						(30856175, '6D')	0	0	0	0	0	0	0	0	34.821			2I		0	0	0	0	0	0	0	76.636	0
	#alleles per tumor	3	2	4	2	1	2	3	3	2	2.44444	2				other	0.8944	1.6896	4.4833	0.9	2.0034	0.7616	2.2086	0.686	0.954			2D		0	0	0	0	0	0	0	17.64	0
											Average	Median																6D		0	0	0	0	0	0	0	0	34.821
fak1b	total	35.7	67.5	28.3	68.5	63.9	59.8	80.3	93.4	73.6	63.4444	67.5			fak1b	total	35.7	67.5	28.3	68.5	63.9	59.8	80.3	93.4	73.6			other		0.8944	1.6896	4.4833	0.9	2.0034	0.7616	2.2086	0.686	0.954
alleles	(1853799, '1D')	69.4	72.2	77.5	91.9	96.4	78.5	55.6	65.1	80.5					alleles	(1853799, '1D')	24.7758	48.735	21.9325	62.9515	61.5996	46.943	44.6468	60.8034	59.248
	(1853801, '1D')	10.4	8.7	2.4			8.3	20.8		13.3						(1853801, '1D')	3.7128	5.8725	0.6792	0	0	4.9634	16.7024	0	9.7888
	(1853787, '13D')	5.5		9.5						2.3						(1853787, '13D')	1.9635	0	2.6885	0	0	0	0	0	1.6928
	(1853799, '1I')	5	6.8	7.3	4.9		6.4	21.3		3.3						(1853799, '1I')	1.785	4.59	2.0659	3.3565	0	3.8272	17.1039	0	2.4288
	(1853801, '1I')	3.1	8.6													(1853801, '1I')	1.1067	5.805	0	0	0	0	0	0	0
	(1853799, '14I')								34.4							(1853799, '14I')	0	0	0	0	0	0	0	32.1296	0
	#alleles per tumor	5	4	4	2	1	3	3	2	4	3.11111	3				other	2.3562	2.4975	0.9339	2.192	2.3004	4.0664	1.8469	0.467	0.4416
[truncated: 28 more columns]

## Sheet: Extended Data Fig 8e
Recording of melanoma initiation over time in genetically engineered zebrafish
Tg(mitf:BRAFV600E);tp53-/-
Pooled data of 2 independent experiments
number of fish in the tank			24	25	24	26	26	24	24
genotype			ctrl	ctrl	ctrl	ptk2	ptk2	ptk2	ptk2
	week
	8			1					1
	9		0	1	0	0	1	0	2
	10		1	1	1	3	1	2	2
	11		4	2	1	6	1	4	3
	12		8	4	3	12	2	6	3
	13		9	6	7	12	3	7	4
	14		11	9	9	17	6	9	6
	15		12	12	10	18	9	11	8
	16		12	15	12	20	9	11	9
	17		13	17	15	20	9	12	10
	18		13	19	17	21	15	14	12
	19		14	21	18	22	21	14	15
	20		15	21	18	23	22	16	16
	21		16	22	19	23	22	17	18
	22
	23
	week	ctrl	ptk2		week	nectin1-KO + ctrl-KO (n=73)	nectin1-KO + fak-KO (n=100)
	0	100	100		0	100	100
	8	98.6301	99		8	100	100
	9	98.6301	97		8	98.6301	99
	10	95.8904	92		9	98.6301	99
	11	90.411	86		9	98.6301	97
	12	79.4521	77		10	98.6301	97
	13	69.863	74		10	95.8904	92
	14	60.274	62		11	95.8904	92
	15	53.4247	54		11	90.411	86
	16	46.5753	51		12	90.411	86
	17	38.3562	49		12	79.4521	77
	18	32.8767	38		13	79.4521	77
	19	27.3973	28		13	69.863	74
	20	26.0274	23		14	69.863	74
	21	21.9178	20		14	60.274	62
					15	60.274	62
					15	53.4247	54
					16	53.4247	54
					16	46.5753	51
					17	46.5753	51
					17	38.3562	49
					18	38.3562	49
					18	32.8767	38
					19	32.8767	38
					19	27.3973	28
					20	27.3973	28
					20	26.0274	23
					21	26.0274	23
					21	21.9178	20
					22	21.9178	20

## Sheet: Extended Data Fig 8f
pH3 staining nectin1 / fak zebrafish tumors											Pictures taken with 40x objective
manual count of p-H3 foci (blinded)											Each picture is 0.312x0.251 mm
5-7 pictures/tumor											1 mm2 equals 12,78 pictures
Tumor number	Histology number	Pic 1	Pic 2	Pic 3	Pic 4	Pic 5	Pic 6	Pic 7	Sum	Pic number	foci per mm2	Genotype
2020-042	551	3	2	5	3	2			15	5	38	nectin1/fak					ctrl	fak
2020-043	552	3	5	5	6	5			24	5	61	nectin1/ctrl					61	38
2020-044	553	23	20	25	16	10			94	5	240	nectin1/fak					105	240
2020-045	554	6	5	11	9	10			41	5	105	nectin1/ctrl					232	130
2020-046	555	0	5	5	21	15	15		61	6	130	nectin1/fak					138	187
2020-047	556	21	7	15	19	11	15		88	6	187	nectin1/fak					100	213
2020-048	557	20	26	24	10	8	12		100	6	213	nectin1/fak					415	66
2020-049	558	4	5	3	5	9			26	5	66	nectin1/fak					273	115
2020-050	559	13	7	7	10	8			45	5	115	nectin1/fak						40
2020-051	560	7	1	6	3	2	0		19	6	40	nectin1/fak						95
2020-052	561	5	6	14	7	5			37	5	95	nectin1/fak
2020-066	563	5	8	1	22	30	43		109	6	232	nectin1/ctrl				total	189.143	124.889	p
2020-067	564	14	15	9	10	6			54	5	138	nectin1/ctrl				SD	125.129	74.2571	0.2587
2020-068	565	14	9	11	5	4	4		47	6	100	nectin1/ctrl
2020-069	566	18	27	19	51	50	30		195	6	415	nectin1/ctrl				control-KO (n=7)	189.143	125.129
2020-070	567	29	41	30	8	12	8		128	6	273	nectin1/ctrl				fak-KO (n=9)	124.889	74.2571

## Sheet: Extended Data Fig 8h
Quantification of signal intensity on WB
ImageJ
	RPMI	CJM	A375	SKMEL2	COLO	G361	Background
p-FAK	55.395	103.666	69.772	66.158	152.299	126.986	167.163
NECTIN1	32.57	54.937	69.689	50.671	147.465	177.229	186.251
	RPMI	CJM	A375	SKMEL2	COLO	G361
p-FAK	111.768	63.497	97.391	101.005	14.864	40.177
NECTIN1	153.681	131.314	116.562	135.58	38.786	9.022
	RPMI	111.768	153.681
	CJM	63.497	131.314
	A375	97.391	116.562
	SKMEL2	101.005	135.58
	COLO	14.864	38.786
	G361	40.177	9.022
