# Supplementary material for: Loss of NECTIN1 triggers melanoma dissemination upon local IGF1 depletion
Source: Nat Genet. 2022 Oct 13;54(12):1839–52. doi: 10.1038/s41588-022-01191-z (PMC9729115; doi:10.1038/s41588-022-01191-z)
Supplement: Source Data Extended Data Fig. 9 — Statistical Source Data. [file 41588_2022_1191_MOESM27_ESM.xlsx]

## Sheet: Extended Data Fig 9c
Analysis Type:	PANTHER Overrepresentation Test (Released 20190711)
Annotation Version and Release Date:	GO Ontology database Released 2019-12-09
Analyzed List:	upload_1 (Homo sapiens)
Reference List:	Homo sapiens (all genes in database)
Test Type:	FISHER
Correction:	FDR
GO biological process complete	FDR			GO biological process complete	91
nucleosome assembly (GO:0006334)	2.62e-09			Response to external signal	22
chromatin silencing (GO:0006342)	3.29e-06			DNA replication, transcription, translation	17
negative regulation of transcription by RNA polymerase II (GO:0000122)	4.16e-06			Organ development	15
cellular response to oxidative stress (GO:0034599)	0.000158			Protein folding and trafficking	9
apoptotic process (GO:0006915)	0.00017			Cell proliferation	8
regulation of small molecule metabolic process (GO:0062012)	0.000178			Mitochondria, metabolism	4
detection of chemical stimulus involved in sensory perception of smell (GO:0050911)	0.000263			Apoptosis	4
cellular response to oxygen-containing compound (GO:1901701)	0.000273
cellular response to glucose starvation (GO:0042149)	0.000807
negative regulation of cell population proliferation (GO:0008285)	0.00113
positive regulation of DNA biosynthetic process (GO:2000573)	0.00186
positive regulation of protein localization to nucleus (GO:1900182)	0.00195
positive regulation of epithelial cell proliferation (GO:0050679)	0.00198
cellular response to lipid (GO:0071396)	0.002
positive regulation of neuron apoptotic process (GO:0043525)	0.00256
nucleosome positioning (GO:0016584)	0.00344
positive regulation of organelle organization (GO:0010638)	0.00383
cellular response to organic cyclic compound (GO:0071407)	0.00424
response to drug (GO:0042493)	0.00485
transcription by RNA polymerase II (GO:0006366)	0.0054
liver regeneration (GO:0097421)	0.00565
positive regulation of erythrocyte differentiation (GO:0045648)	0.00567
negative regulation of chromatin silencing (GO:0031936)	0.00658
PERK-mediated unfolded protein response (GO:0036499)	0.00719
positive regulation of transcription from RNA polymerase II promoter in response to endoplasmic reticulum stress (GO:1990440)	0.00722
cellular response to leukemia inhibitory factor (GO:1990830)	0.00821
chromosome condensation (GO:0030261)	0.00824
chaperone cofactor-dependent protein refolding (GO:0051085)	0.0089
establishment of protein localization to mitochondrion (GO:0072655)	0.00954
protein stabilization (GO:0050821)	0.0103
connective tissue development (GO:0061448)	0.0104
response to abiotic stimulus (GO:0009628)	0.011
regulation of steroid biosynthetic process (GO:0050810)	0.0113
positive regulation of protein import (GO:1904591)	0.0115
mitotic cell cycle phase (GO:0098763)	0.0115
renal absorption (GO:0070293)	0.0116
G1/S transition of mitotic cell cycle (GO:0000082)	0.0125
positive regulation of tau-protein kinase activity (GO:1902949)	0.0127
cell division (GO:0051301)	0.0128
protein refolding (GO:0042026)	0.0129
ribonucleoprotein complex biogenesis (GO:0022613)	0.0129
response to estradiol (GO:0032355)	0.013
negative regulation of signal transduction (GO:0009968)	0.0135
epithelial cell proliferation (GO:0050673)	0.0136
negative regulation of ossification (GO:0030279)	0.0139
muscle organ development (GO:0007517)	0.0163
mitochondrion organization (GO:0007005)	0.0164
viral entry into host cell (GO:0046718)	0.0168
negative regulation of vascular smooth muscle cell differentiation (GO:1905064)	0.0173
positive regulation of supramolecular fiber organization (GO:1902905)	0.0213
response to inorganic substance (GO:0010035)	0.0216
cellular response to hormone stimulus (GO:0032870)	0.0217
response to peptide (GO:1901652)	0.0265
nucleobase-containing small molecule interconversion (GO:0015949)	0.0274
negative regulation of cell death (GO:0060548)	0.0277
epithelium development (GO:0060429)	0.0277
cellular response to acid chemical (GO:0071229)	0.0286
cellular response to antibiotic (GO:0071236)	0.0289
positive regulation of pri-miRNA transcription by RNA polymerase II (GO:1902895)	0.0308
nuclear DNA replication (GO:0033260)	0.0326
positive regulation of peptidase activity (GO:0010952)	0.0347
regulation of neuron projection regeneration (GO:0070570)	0.0352
regulation of response to wounding (GO:1903034)	0.0352
mammary gland alveolus development (GO:0060749)	0.0354
middle ear morphogenesis (GO:0042474)	0.0356
amino acid import (GO:0043090)	0.0357
innate immune response in mucosa (GO:0002227)	0.0358
anatomical structure formation involved in morphogenesis (GO:0048646)	0.0379
roof of mouth development (GO:0060021)	0.038
regulation of intracellular signal transduction (GO:1902531)	0.038
regulation of apoptotic signaling pathway (GO:2001233)	0.0381
cellular response to mycotoxin (GO:0036146)	0.0383
cell morphogenesis involved in differentiation (GO:0000904)	0.0388
antibacterial humoral response (GO:0019731)	0.0389
nucleoside monophosphate biosynthetic process (GO:0009124)	0.039
mitotic nuclear division (GO:0140014)	0.039
cell surface receptor signaling pathway (GO:0007166)	0.0394
negative regulation of mitotic cell cycle (GO:0045930)	0.0416
DNA replication initiation (GO:0006270)	0.0435
regulation of DNA replication (GO:0006275)	0.0457
nephron development (GO:0072006)	0.046
platelet degranulation (GO:0002576)	0.0461
regulation of protein folding (GO:1903332)	0.0465
purine nucleobase biosynthetic process (GO:0009113)	0.0467
adaptive immune response (GO:0002250)	0.0467
calcineurin-NFAT signaling cascade (GO:0033173)	0.0468
cellular response to growth factor stimulus (GO:0071363)	0.0469
protein transmembrane import into intracellular organelle (GO:0044743)	0.0484
mitochondrial transmembrane transport (GO:1990542)	0.0485
artery morphogenesis (GO:0048844)	0.0486
behavior (GO:0007610)	0.0493
