# Supplementary material for: Loss of NECTIN1 triggers melanoma dissemination upon local IGF1 depletion
Source: Nat Genet. 2022 Oct 13;54(12):1839–52. doi: 10.1038/s41588-022-01191-z (PMC9729115; doi:10.1038/s41588-022-01191-z)
Supplement: Source Data Extended Data Fig. 10 — Statistical Source Data. [file 41588_2022_1191_MOESM29_ESM.xlsx]

## Sheet: Extended Data Fig 10a
Recording of melanoma initiation over time in genetically engineered zebrafish
Tg(mitf:BRAFV600E);tp53-/-
Pooled data of 2 independent experiments
number of fish in the tank				21	21	22	23	22	20	21	20
genotype				GFP	GFP	GFP	GFP	CD8-IGF1R	CD8-IGF1R	CD8-IGF1R	CD8-IGF1R
		week						1		1
		7						1	1	1	2
		8		0	0	1	0	4	2	3	4
		9		0	0	1	1	8	4	5	6
		10		0	1	1	1	8	5	7	7
		11		1	1	2	2	9	7	10	9
		12		1	2	2	3	13	9	11	11
		13		3	4	3	3	19	11	13	13
		14		6	8	4	3	19	14	15	16
		15		8	9	7	5	20	16	19	18
		16		11	10	10	7	21	18	19	19
		17		12	12	11	10	21	18	20	20
		18		13	14	13	12
		19		15	15	14	15
		20		16	16	16	15
		21		16	17	18	17
		22
		23
		week	GFP	IGF1R*		week	nectin1-KO + GFP (n=87)	nectin1-KO + IGF1R* (n=83)
		0	100	100		0	100	100
		6	100	97.5904		6	100	100
		7	100	93.9759		6	100	97.5904
		8	98.8506	84.3373		7	100	97.5904
		9	97.7011	72.2892		7	100	93.9759
		10	96.5517	67.4699		8	100	93.9759
		11	93.1034	57.8313		8	98.8506	84.3373
		12	90.8046	46.988		9	98.8506	84.3373
		13	85.0575	32.5301		9	97.7011	72.2892
		14	75.8621	22.8916		10	97.7011	72.2892
		15	66.6667	12.0482		10	96.5517	67.4699
		16	56.3218	7.22892		11	96.5517	67.4699
		17	48.2759	4.81928		11	93.1034	57.8313
		18	40.2299			12	93.1034	57.8313
		19	32.1839			12	90.8046	46.988
		20	27.5862			13	90.8046	46.988
		21	21.8391			13	85.0575	32.5301
						14	85.0575	32.5301
						14	75.8621	22.8916
						15	75.8621	22.8916
						15	66.6667	12.0482
						16	66.6667	12.0482
						16	56.3218	7.22892
						17	56.3218	7.22892
						17	48.2759	4.81928
						18	48.2759	4.81928
						18	40.2299
						19	40.2299
						19	32.1839
						20	32.1839
						20	27.5862
						21	27.5862
						21	21.8391
						22	21.8391

## Sheet: Extended Data Fig 10b
pH3 staining nectin1 / IGF1R zebrafish tumors											Pictures taken with 40x objective
manual count of p-H3 foci (blinded)											Each picture is 0.312x0.251 mm
5-7 pictures/tumor											1 mm2 equals 12,78 pictures
Tumor number	Histology number	Pic 1	Pic 2	Pic 3	Pic 4	Pic 5	Pic 6	Pic 7	Sum	Pic number	foci per mm2	Genotype
2020-160	579	7	16	21	34	43	27		148	6	315	GFP					GFP	CD8-IGF1R
2020-161	580	4	21	25	8	3			61	5	156	GFP					315	281
2020-162	581	10	8	6	11	10	8	19	72	7	131	GFP					156	166
2020-163	582	22	20	10	10	12			74	5	189	GFP					131	156
2020-164	583	17	19	23	25	21			105	5	268	GFP					189	1063
2020-165	584	8	10	12	9	8	8		55	6	117	GFP					268	136
2020-166	585	30	19	28	13	15	15		120	6	256	GFP					117	292
2020-167	586	3	1	3	2	2			11	5	28	GFP					256	64
2020-168	587	10	23	25	25	27			110	5	281	CD8-IGF1R					28	187
2020-169	588	24	5	15	7	15	12		78	6	166	CD8-IGF1R
2020-170	589	10	7	15	17	12			61	5	156	CD8-IGF1R
2020-171	590	93	72	106	74	93	61		499	6	1063	CD8-IGF1R				total	182.5	293.125	p
2020-172	591	11	10	10	12	6	15		64	6	136	CD8-IGF1R				SD	93.9802	319.881	0.37481
2020-173	592	19	25	14	17	35	27		137	6	292	CD8-IGF1R
2020-174	593	9	10	3	4	1	3		30	6	64	CD8-IGF1R				GFP (n=8)	182.5	93.9802
2020-175	594	10	11	30	17	10	10		88	6	187	CD8-IGF1R				IGF1R* (n=8)	293.125	319.881

## Sheet: Extended Data Fig 10c
Organ involvement
Number of organs per fish
GFP		IGF1R*
Fish 1	0	Fish 1	0
Fish 2	2	Fish 2	0
Fish 3	2	Fish 3	1
Fish 4	1	Fish 4	3
Fish 5	3	Fish 5	1
Fish 6	3	Fish 6	1
Fish 7	1	Fish 7	2
Fish 8	3	Fish 8	0
Number of fish per organ
	GFP (n=8)	IGF1R* (n=8)
Gills	5	1
Thymus	3	1
Kidney	3	3
Spleen	0	1
Liver	4	2
Intestine	0	0

## Sheet: Extended Data Fig 10d
Sample Id	IGF1R: mRNA expression z-scores relative to all samples (log RNA Seq V2 RSEM)	Progression Free Status	Progression Free Survival (Months)
TCGA-EE-A2GB-06	-4.2876	0:CENSORED	59.2761
TCGA-GF-A3OT-06	-3.1317	1:PROGRESSION	8.15334
TCGA-WE-AAA4-06	-2.6545	1:PROGRESSION	17.1943
TCGA-D3-A1Q7-06	-2.5752	1:PROGRESSION	30.2791
TCGA-FR-A7U9-06	-2.5205	1:PROGRESSION	3.12325
TCGA-EE-A29M-06	-2.404	0:CENSORED	56.8432
TCGA-EB-A3Y7-01	-2.3949	0:CENSORED	10.7177
TCGA-D3-A2J8-06	-2.3824	1:PROGRESSION	57.1062
TCGA-FR-A7UA-06	-2.3685	0:CENSORED	38.2681
TCGA-W3-A828-06	-2.204	0:CENSORED	121.084
TCGA-GN-A266-06	-2.1762	1:PROGRESSION	3.58352
TCGA-D3-A1Q9-06	-2.1673	1:PROGRESSION	1.44656
TCGA-BF-A5ES-01	-2.155	0:CENSORED	16.1094
TCGA-EE-A2MF-06	-2.0608	1:PROGRESSION	265.345
TCGA-EE-A2M5-06	-2.0415	1:PROGRESSION	17.6546
TCGA-FS-A1ZF-06	-2.0008	1:PROGRESSION	15.4519
TCGA-D3-A2JE-06	-1.9981	1:PROGRESSION	4.89858
TCGA-ER-A1A1-06	-1.9358	1:PROGRESSION	64.7993
TCGA-GF-A6C9-06	-1.9218	0:CENSORED	15.7806
TCGA-D3-A3CF-06	-1.9172	1:PROGRESSION	4.24105
TCGA-D3-A8GN-06	-1.9005	1:PROGRESSION	25.8737
TCGA-D3-A51H-06	-1.8835	1:PROGRESSION	27.5504
TCGA-EB-A553-01	-1.8247	0:CENSORED	7.43006
TCGA-FS-A1YX-06	-1.7893	1:PROGRESSION	48.5912
TCGA-EE-A3JE-06	-1.7281	1:PROGRESSION	6.37801
TCGA-RP-A693-06	-1.6772	0:CENSORED	0.328764
TCGA-EB-A5VV-06	-1.6505	0:CENSORED	7.03554
TCGA-GN-A26C-01	-1.6273	1:PROGRESSION	19.4957
TCGA-3N-A9WB-06	-1.5786	1:PROGRESSION	14.0053
TCGA-D9-A6EG-06	-1.5676	1:PROGRESSION	13.0848
TCGA-EB-A6L9-06	-1.5385	0:CENSORED	36.4599
TCGA-ER-A19A-06	-1.503	1:PROGRESSION	53.1611
TCGA-D9-A3Z1-06	-1.4726	1:PROGRESSION	11.0136
TCGA-EB-A4OZ-01	-1.4656	0:CENSORED	20.3833
TCGA-D3-A3C8-06	-1.422	1:PROGRESSION	1.8082
TCGA-DA-A3F2-06	-1.4156	1:PROGRESSION	14.1368
TCGA-ER-A3ET-06	-1.3663	1:PROGRESSION	80.0539
TCGA-EB-A4OY-01	-1.3572	0:CENSORED	32.1202
TCGA-EB-A42Y-01	-1.3404	1:PROGRESSION	23.7038
TCGA-W3-AA1V-06	-1.3389	1:PROGRESSION	40.0763
TCGA-D3-A3CC-06	-1.2907	1:PROGRESSION	3.15613
TCGA-D3-A1Q4-06	-1.2894	0:CENSORED	112.043
TCGA-EB-A6R0-01	-1.2855	0:CENSORED	19.9888
TCGA-D3-A2JA-06	-1.2469	1:PROGRESSION	1.31505
TCGA-D3-A51F-06	-1.2445	0:CENSORED	55.7254
TCGA-EE-A182-06	-1.2231	1:PROGRESSION	8.87661
TCGA-FW-A3I3-06	-1.1873	0:CENSORED	17.4573
TCGA-GN-A267-06	-1.1825	1:PROGRESSION	14.9916
TCGA-EB-A5SF-01	-1.1525	0:CENSORED	12.1314
TCGA-GN-A4U8-06	-1.1481	0:CENSORED	48.8871
TCGA-EE-A2GK-06	-1.1455	1:PROGRESSION	49.2488
TCGA-FR-A2OS-01	-1.1412	1:PROGRESSION	9.30401
TCGA-D3-A3MR-06	-1.1405	1:PROGRESSION	102.18
TCGA-3N-A9WD-06	-1.1365	1:PROGRESSION	10.0602
TCGA-GN-A263-01	-1.1215	1:PROGRESSION	1.28218
TCGA-D3-A2JK-06	-1.078	1:PROGRESSION	8.58073
TCGA-HR-A2OH-06	-1.0717	1:PROGRESSION	65.8842
TCGA-DA-A95Z-06	-1.0632	0:CENSORED	13.019
TCGA-EE-A2A0-06	-1.0575	1:PROGRESSION	40.9968
TCGA-ER-A19W-06	-1.044	1:PROGRESSION	135.648
TCGA-D3-A2J7-06	-1.0385	1:PROGRESSION	0.427393
TCGA-FS-A4F2-06	-1.0227	1:PROGRESSION	50.1364
TCGA-EE-A29L-06	-1.0147	1:PROGRESSION	1.8082
TCGA-FS-A1ZD-06	-1.0129	1:PROGRESSION	49.2159
TCGA-EB-A3XF-01	-1.0106	0:CENSORED	9.13963
TCGA-EE-A20I-06	-0.992	1:PROGRESSION	1.74245
TCGA-D3-A8GJ-06	-0.9837	1:PROGRESSION	47.4406
TCGA-D3-A51K-06	-0.9642	0:CENSORED	32.9421
TCGA-ER-A19P-06	-0.9594	1:PROGRESSION	143.078
TCGA-OD-A75X-06	-0.9479	1:PROGRESSION	295.46
TCGA-EB-A6QZ-01	-0.9402	1:PROGRESSION	4.24105
TCGA-EB-A5UL-06	-0.9346	0:CENSORED	29.2928
TCGA-EB-A3XC-01	-0.9297	1:PROGRESSION	2.43285
TCGA-EE-A2MI-06	-0.9294	1:PROGRESSION	87.8785
TCGA-D3-A5GL-06	-0.9119	1:PROGRESSION	35.901
TCGA-D9-A6EC-06	-0.9095	0:CENSORED	77.5553
TCGA-D3-A1Q8-06	-0.9077	1:PROGRESSION	4.83282
TCGA-BF-A3DM-01	-0.9072	0:CENSORED	19.7587
TCGA-D9-A6EA-06	-0.901	0:CENSORED	25.1833
TCGA-FR-A3R1-01	-0.9004	1:PROGRESSION	22.2902
TCGA-D3-A5GO-06	-0.8982	1:PROGRESSION	24.8874
TCGA-FS-A1ZN-01	-0.8919	1:PROGRESSION	11.8684
TCGA-FS-A1Z4-06	-0.8588	1:PROGRESSION	28.0764
TCGA-W3-A824-06	-0.8532	1:PROGRESSION	79.1005
TCGA-GN-A26D-06	-0.8443	1:PROGRESSION	20.4491
TCGA-ER-A197-06	-0.8323	1:PROGRESSION	3.6164
TCGA-EB-A44N-01	-0.8155	1:PROGRESSION	3.78078
TCGA-EE-A2MG-06	-0.7716	1:PROGRESSION	84.9854
TCGA-DA-A95Y-06	-0.7714	1:PROGRESSION	11.1122
TCGA-EE-A2MM-06	-0.7602	1:PROGRESSION	44.6132
TCGA-D3-A8GE-06	-0.7268	1:PROGRESSION	1.93971
TCGA-D3-A5GN-06	-0.7249	1:PROGRESSION	42.0489
TCGA-ER-A42H-01	-0.7176	1:PROGRESSION	8.51497
TCGA-EB-A44R-06	-0.7173	0:CENSORED	10.3561
TCGA-EE-A3JD-06	-0.7104	1:PROGRESSION	11.967
TCGA-GN-A4U7-06	-0.7099	1:PROGRESSION	6.01637
TCGA-W3-AA21-06	-0.6972	1:PROGRESSION	97.051
TCGA-GN-A4U5-01	-0.6861	0:CENSORED	38.0051
TCGA-WE-A8K5-06	-0.6709	1:PROGRESSION	49.2488
TCGA-EB-A6QY-01	-0.6676	1:PROGRESSION	1.18355
TCGA-GF-A2C7-01	-0.6674	0:CENSORED	0.690403
TCGA-ER-A2NB-01	-0.6639	1:PROGRESSION	15.156
TCGA-EE-A20F-06	-0.6608	0:CENSORED	91.5606
TCGA-FS-A1ZM-06	-0.654	0:CENSORED	101.259
TCGA-EB-A4IS-01	-0.6518	0:CENSORED	25.4463
TCGA-WE-A8ZY-06	-0.6325	1:PROGRESSION	45.6653
TCGA-BF-AAP0-06	-0.6278	0:CENSORED	14.9259
TCGA-EE-A3AC-06	-0.6146	0:CENSORED	64.0431
TCGA-BF-A1PZ-01	-0.6141	0:CENSORED	28.0435
TCGA-DA-A95W-06	-0.607	0:CENSORED	37.3475
TCGA-EE-A2M8-06	-0.6006	1:PROGRESSION	16.3724
TCGA-RP-A694-06	-0.5894	0:CENSORED	0.690403
TCGA-Z2-AA3S-06	-0.5839	1:PROGRESSION	89.6538
TCGA-EE-A29P-06	-0.5701	1:PROGRESSION	54.8378
TCGA-D3-A2JH-06	-0.5675	1:PROGRESSION	18.7066
TCGA-WE-AA9Y-06	-0.5667	0:CENSORED	12.1642
TCGA-DA-A1IC-06	-0.5641	1:PROGRESSION	63.4514
TCGA-D3-A3BZ-06	-0.5615	1:PROGRESSION	76.9307
TCGA-D3-A1Q3-06	-0.5596	1:PROGRESSION	16.6683
TCGA-D3-A2JO-06	-0.5462	1:PROGRESSION	1.64382
TCGA-DA-A1I5-06	-0.5437	0:CENSORED	135.023
TCGA-DA-A1IB-06	-0.5425	1:PROGRESSION	7.98895
TCGA-FS-A4FB-06	-0.5346	1:PROGRESSION	26.7285
TCGA-FR-A728-01	-0.5299	1:PROGRESSION	2.10409
TCGA-FS-A1Z0-06	-0.5202	1:PROGRESSION	180.919
TCGA-D3-A2JD-06	-0.5105	1:PROGRESSION	2.79449
TCGA-D3-A2JP-06	-0.5061	1:PROGRESSION	7.46293
TCGA-D3-A3MO-06	-0.5036	1:PROGRESSION	1.54519
TCGA-D3-A51N-06	-0.4944	1:PROGRESSION	0.591774
TCGA-WE-A8ZT-06	-0.4944	1:PROGRESSION	2.26847
TCGA-D3-A1Q6-06	-0.493	1:PROGRESSION	1.57807
TCGA-EE-A3JB-06	-0.4894	1:PROGRESSION	47.1447
TCGA-EE-A2MU-06	-0.4732	0:CENSORED	53.2597
TCGA-EE-A2GI-06	-0.4648	0:CENSORED	48.7228
TCGA-ER-A2NG-06	-0.4578	1:PROGRESSION	25.1833
TCGA-D9-A6E9-06	-0.4554	0:CENSORED	9.89578
TCGA-D3-A5GS-06	-0.4495	1:PROGRESSION	1.44656
TCGA-EB-A44O-01	-0.4272	1:PROGRESSION	1.97258
TCGA-D3-A3C6-06	-0.4215	1:PROGRESSION	47.3748
TCGA-D3-A8GK-06	-0.4198	1:PROGRESSION	51.1227
TCGA-D3-A51R-06	-0.414	1:PROGRESSION	33.4024
TCGA-D9-A4Z3-01	-0.412	1:PROGRESSION	3.28763
TCGA-GN-A4U9-06	-0.4067	1:PROGRESSION	4.96433
TCGA-WE-AAA0-06	-0.4014	1:PROGRESSION	21.3696
TCGA-WE-A8ZN-06	-0.3993	1:PROGRESSION	47.6378
TCGA-FW-A3R5-06	-0.3978	0:CENSORED	36.953
TCGA-EB-A3XD-01	-0.3971	0:CENSORED	38.1366
TCGA-EE-A3J4-06	-0.3907	1:PROGRESSION	46.9803
TCGA-DA-A1I0-06	-0.3839	1:PROGRESSION	19.6929
TCGA-FS-A4FC-06	-0.3754	1:PROGRESSION	54.4104
TCGA-EE-A181-06	-0.3666	1:PROGRESSION	25.9066
TCGA-QB-A6FS-06	-0.3604	1:PROGRESSION	2.07121
TCGA-GN-A262-06	-0.3593	1:PROGRESSION	95.6044
TCGA-EB-A5SG-06	-0.359	1:PROGRESSION	45.1064
TCGA-FW-A5DY-06	-0.3558	0:CENSORED	19.2984
TCGA-EB-A5VU-01	-0.3512	1:PROGRESSION	7.13417
TCGA-DA-A1I4-06	-0.3356	1:PROGRESSION	29.2271
TCGA-EE-A2GD-06	-0.3326	1:PROGRESSION	121.281
TCGA-ER-A19E-06	-0.3141	1:PROGRESSION	2.10409
TCGA-EB-A3Y6-01	-0.3135	0:CENSORED	4.14242
TCGA-D3-A2J6-06	-0.3133	1:PROGRESSION	14.7286
TCGA-ER-A19J-06	-0.3123	1:PROGRESSION	3.22188
TCGA-EE-A2MH-06	-0.3001	1:PROGRESSION	14.4656
TCGA-EE-A2ME-06	-0.2874	1:PROGRESSION	88.8648
TCGA-D3-A8GP-06	-0.2854	1:PROGRESSION	17.5888
TCGA-EE-A29G-06	-0.2827	1:PROGRESSION	23.8682
TCGA-FS-A1ZR-06	-0.2814	1:PROGRESSION	4.99721
TCGA-W3-AA1W-06	-0.2769	1:PROGRESSION	11.0136
TCGA-W3-AA1O-06	-0.2765	1:PROGRESSION	4.01091
TCGA-DA-A3F8-06	-0.2643	0:CENSORED	43.3639
TCGA-ER-A19K-01	-0.2583	1:PROGRESSION	6.93691
TCGA-EB-A5UN-06	-0.2482	1:PROGRESSION	55.5282
TCGA-FS-A4F5-06	-0.2332	1:PROGRESSION	28.7339
TCGA-D3-A2JN-06	-0.2232	0:CENSORED	66.476
TCGA-EB-A41A-01	-0.2165	0:CENSORED	8.6136
TCGA-EB-A3XB-01	-0.2127	0:CENSORED	26.1696
TCGA-FS-A1Z7-06	-0.2025	1:PROGRESSION	4.47118
TCGA-EE-A2MR-06	-0.1975	1:PROGRESSION	103.1
TCGA-EE-A2MP-06	-0.1971	1:PROGRESSION	11.9999
TCGA-D3-A8GB-06	-0.1908	1:PROGRESSION	11.4081
TCGA-ER-A19G-06	-0.1904	0:CENSORED	302.068
TCGA-EE-A29E-06	-0.1548	0:CENSORED	63.7801
TCGA-EB-A44P-01	-0.1438	0:CENSORED	24.3614
TCGA-DA-A1I2-06	-0.1331	1:PROGRESSION	153.828
TCGA-EE-A2GS-06	-0.1304	1:PROGRESSION	51.4515
TCGA-EE-A29H-06	-0.1088	1:PROGRESSION	40.4708
TCGA-ER-A2NC-06	-0.1063	1:PROGRESSION	38.0379
TCGA-EE-A2MK-06	-0.1031	0:CENSORED	180.393
TCGA-EE-A29C-06	-0.0992	1:PROGRESSION	6.70678
TCGA-ER-A19T-06	-0.0942	1:PROGRESSION	3.87941
TCGA-FS-A1ZB-06	-0.0898	1:PROGRESSION	48.0324
TCGA-D3-A5GU-06	-0.0816	1:PROGRESSION	101.062
TCGA-3N-A9WC-06	-0.0759	1:PROGRESSION	56.0542
TCGA-D3-A1QB-06	-0.0742	1:PROGRESSION	0
TCGA-EB-A5FP-01	-0.0678	1:PROGRESSION	0.789032
TCGA-EE-A2GC-06	-0.0463	0:CENSORED	67.4294
TCGA-EE-A29N-06	-0.0461	1:PROGRESSION	15.7149
TCGA-GN-A26A-06	-0.0461	1:PROGRESSION	24.6573
TCGA-WE-A8K1-06	-0.0454	0:CENSORED	49.0515
TCGA-GF-A6C8-06	-0.0381	0:CENSORED	2.03833
TCGA-EB-A5SH-06	-0.0314	1:PROGRESSION	35.0133
TCGA-BF-A3DJ-01	-0.0245	1:PROGRESSION	7.13417
TCGA-FR-A726-01	-0.0078	1:PROGRESSION	8.97524
TCGA-WE-A8ZX-06	-0.0058	1:PROGRESSION	10.7177
TCGA-EE-A17X-06	0.0119	1:PROGRESSION	17.4573
TCGA-DA-A1IA-06	0.0197	1:PROGRESSION	65.9171
TCGA-DA-A1I1-06	0.0203	1:PROGRESSION	183.812
TCGA-D9-A3Z4-01	0.0238	1:PROGRESSION	6.31226
TCGA-EB-A42Z-01	0.0391	0:CENSORED	14.4985
TCGA-W3-AA1Q-06	0.0403	1:PROGRESSION	35.0462
TCGA-EB-A57M-01	0.0536	0:CENSORED	15.5176
TCGA-FS-A1ZK-06	0.0684	1:PROGRESSION	12.0656
TCGA-W3-AA1R-06	0.0747	1:PROGRESSION	34.0928
TCGA-D3-A8GI-06	0.0768	1:PROGRESSION	1.64382
TCGA-D3-A2JF-06	0.0796	1:PROGRESSION	0.821909
TCGA-FR-A3YN-06	0.0957	0:CENSORED	92.9743
TCGA-ER-A19Q-06	0.1036	1:PROGRESSION	41.3913
TCGA-D3-A51J-06	0.1054	1:PROGRESSION	66.0157
TCGA-ER-A2NF-06	0.1172	1:PROGRESSION	7.56156
TCGA-WE-A8ZQ-06	0.1305	1:PROGRESSION	57.7638
TCGA-EE-A2GL-06	0.1394	1:PROGRESSION	76.569
TCGA-D9-A4Z2-01	0.1477	1:PROGRESSION	2.63011
TCGA-EB-A3HV-01	0.15	0:CENSORED	1.28218
TCGA-ER-A42L-06	0.1543	1:PROGRESSION	125.325
TCGA-GF-A769-01	0.1545	1:PROGRESSION	35.1777
TCGA-FS-A1ZU-06	0.1581	1:PROGRESSION	22.323
TCGA-FS-A4F4-06	0.1593	1:PROGRESSION	66.6732
TCGA-EE-A180-06	0.1599	1:PROGRESSION	27.9449
TCGA-EE-A2GJ-06	0.174	1:PROGRESSION	24.0984
TCGA-FR-A8YC-06	0.1772	1:PROGRESSION	34.8161
TCGA-ER-A198-06	0.1773	1:PROGRESSION	0
TCGA-EE-A3AH-06	0.1871	1:PROGRESSION	65.1281
TCGA-FW-A5DX-01	0.1901	0:CENSORED	21.0409
TCGA-EE-A2GH-06	0.1927	0:CENSORED	220.239
TCGA-FS-A1ZS-06	0.2048	1:PROGRESSION	94.0592
TCGA-DA-A1I8-06	0.2101	1:PROGRESSION	31.5942
TCGA-D3-A5GR-06	0.2152	1:PROGRESSION	0
TCGA-EE-A2MC-06	0.2154	1:PROGRESSION	29.4572
TCGA-ER-A19F-06	0.2154	0:CENSORED	26.3668
TCGA-BF-A5EO-01	0.218	0:CENSORED	23.1121
TCGA-IH-A3EA-01	0.2193	1:PROGRESSION	10.3232
TCGA-EE-A17Z-06	0.2208	1:PROGRESSION	4.53694
TCGA-GN-A9SD-06	0.2212	1:PROGRESSION	37.3804
TCGA-EB-A4P0-01	0.2272	0:CENSORED	10.7177
TCGA-FS-A1ZJ-06	0.2298	1:PROGRESSION	40.2735
TCGA-FS-A1ZH-06	0.2327	1:PROGRESSION	18.9697
TCGA-EB-A44Q-06	0.2337	0:CENSORED	13.8738
TCGA-D3-A1QA-06	0.2348	1:PROGRESSION	45.7968
TCGA-GN-A265-06	0.2446	1:PROGRESSION	3.25476
TCGA-EE-A2GP-06	0.247	1:PROGRESSION	8.25196
TCGA-BF-A3DN-01	0.2497	0:CENSORED	23.5723
TCGA-FS-A4F0-06	0.2518	1:PROGRESSION	28.6682
TCGA-EB-A5SE-01	0.2533	1:PROGRESSION	12.0656
TCGA-FW-A3TU-06	0.254	1:PROGRESSION	55.5939
TCGA-ER-A2NF-01	0.2664	1:PROGRESSION	7.56156
TCGA-EE-A29R-06	0.2756	1:PROGRESSION	14.0053
TCGA-ER-A194-01	0.2807	1:PROGRESSION	44.5146
TCGA-DA-A95X-06	0.2812	0:CENSORED	73.9389
TCGA-YG-AA3O-06	0.2876	1:PROGRESSION	32.8435
TCGA-EE-A2MT-06	0.2894	0:CENSORED	71.2102
TCGA-EE-A2GM-06	0.3053	1:PROGRESSION	40.0434
TCGA-FR-A7U8-06	0.3064	1:PROGRESSION	18.6409
TCGA-BF-A1PX-01	0.31	0:CENSORED	9.27113
TCGA-WE-A8JZ-06	0.318	0:CENSORED	24.0326
TCGA-ER-A42K-06	0.3219	1:PROGRESSION	6.77253
TCGA-ER-A19B-06	0.3291	1:PROGRESSION	27.2545
TCGA-D3-A51E-06	0.3318	0:CENSORED	174.836
TCGA-EE-A3J7-06	0.3322	1:PROGRESSION	41.753
TCGA-EE-A29D-06	0.3329	0:CENSORED	13.9725
TCGA-BF-A1Q0-01	0.3388	0:CENSORED	27.3202
TCGA-QB-AA9O-06	0.3412	1:PROGRESSION	18.0491
TCGA-DA-A1HV-06	0.3417	1:PROGRESSION	28.4709
TCGA-ER-A195-06	0.3475	1:PROGRESSION	35.4407
TCGA-EE-A3JH-06	0.3505	1:PROGRESSION	17.6546
TCGA-WE-AAA3-06	0.3545	0:CENSORED	21.4025
TCGA-D3-A8GM-06	0.359	0:CENSORED	107.144
TCGA-EE-A2ML-06	0.3634	1:PROGRESSION	163.823
TCGA-GF-A4EO-06	0.3653	0:CENSORED	19.4299
TCGA-D3-A8GV-06	0.369	1:PROGRESSION	128.086
TCGA-FR-A8YE-06	0.3692	0:CENSORED	104.415
TCGA-D3-A2JG-06	0.3875	1:PROGRESSION	107.802
TCGA-EE-A2A5-06	0.3933	1:PROGRESSION	33.7969
TCGA-EE-A3AA-06	0.4109	0:CENSORED	124.305
TCGA-FS-A1ZG-06	0.4156	1:PROGRESSION	4.60269
TCGA-EB-A5UM-01	0.4216	0:CENSORED	25.6107
TCGA-GN-A4U3-06	0.4216	1:PROGRESSION	74.7608
TCGA-EB-A4IQ-01	0.4229	1:PROGRESSION	11.0793
TCGA-GN-A264-06	0.4461	1:PROGRESSION	105.895
TCGA-EE-A3AF-06	0.4477	1:PROGRESSION	6.60815
TCGA-EB-A431-01	0.463	0:CENSORED	18.6738
TCGA-BF-A5ER-01	0.4685	0:CENSORED	10.7506
TCGA-YG-AA3P-06	0.4726	0:CENSORED	14.4327
TCGA-D9-A4Z6-06	0.4799	1:PROGRESSION	7.00266
TCGA-D9-A1JW-06	0.4853	1:PROGRESSION	0.328764
TCGA-D3-A8GS-06	0.4901	1:PROGRESSION	86.8264
TCGA-D3-A51T-06	0.4935	1:PROGRESSION	6.90403
TCGA-D9-A149-06	0.4958	1:PROGRESSION	42.4105
TCGA-ER-A19C-06	0.5127	1:PROGRESSION	48.8871
TCGA-GN-A4U4-06	0.5169	1:PROGRESSION	7.13417
TCGA-EB-A299-01	0.5209	0:CENSORED	12.4273
TCGA-ER-A2NH-06	0.526	0:CENSORED	41.5557
TCGA-FS-A1ZZ-06	0.5387	1:PROGRESSION	27.0244
TCGA-FS-A1YW-06	0.5404	1:PROGRESSION	216.918
TCGA-W3-A825-06	0.5468	1:PROGRESSION	63.024
TCGA-EE-A20H-06	0.5614	1:PROGRESSION	153.434
TCGA-ER-A2ND-06	0.5647	1:PROGRESSION	23.3422
TCGA-DA-A95V-06	0.5706	0:CENSORED	72.0978
TCGA-BF-A1PV-01	0.5738	0:CENSORED	0.460269
TCGA-D3-A2JC-06	0.5763	0:CENSORED	86.7607
TCGA-EE-A185-06	0.5769	1:PROGRESSION	2.79449
TCGA-D3-A3C7-06	0.5797	0:CENSORED	46.9803
TCGA-EB-A3XE-01	0.5831	0:CENSORED	5.91774
TCGA-EE-A2GT-06	0.5997	1:PROGRESSION	9.23826
TCGA-FS-A4F8-06	0.5997	1:PROGRESSION	174.836
TCGA-FR-A729-06	0.6107	1:PROGRESSION	207.088
TCGA-D9-A1JX-06	0.6193	1:PROGRESSION	6.41089
TCGA-ER-A19T-01	0.6297	1:PROGRESSION	3.87941
TCGA-ER-A19D-06	0.6306	1:PROGRESSION	11.7369
TCGA-EE-A3AG-06	0.6357	1:PROGRESSION	7.52869
TCGA-EE-A2GE-06	0.6562	1:PROGRESSION	173.456
TCGA-ER-A19N-06	0.6612	1:PROGRESSION	0
TCGA-D9-A1X3-06	0.6707	0:CENSORED	18.1149
TCGA-ER-A19M-06	0.6712	1:PROGRESSION	37.8736
TCGA-EE-A2A2-06	0.6731	0:CENSORED	59.6377
TCGA-ER-A19O-06	0.6738	1:PROGRESSION	10.1259
TCGA-EE-A3J5-06	0.676	1:PROGRESSION	15.3533
TCGA-ER-A196-01	0.6849	0:CENSORED	58.6843
TCGA-EB-A41B-01	0.6887	0:CENSORED	9.56702
TCGA-BF-A5EP-01	0.7232	0:CENSORED	11.0136
TCGA-D3-A2JL-06	0.7276	1:PROGRESSION	86.7278
TCGA-EE-A29B-06	0.7277	1:PROGRESSION	16.1094
TCGA-EE-A3AD-06	0.7452	1:PROGRESSION	18.2135
TCGA-FS-A4F9-06	0.7511	1:PROGRESSION	12.3615
TCGA-D3-A3CE-06	0.7618	1:PROGRESSION	0
TCGA-D3-A8GD-06	0.763	1:PROGRESSION	4.83282
TCGA-DA-A1I7-06	0.7632	1:PROGRESSION	24.8216
TCGA-EE-A2A1-06	0.7969	1:PROGRESSION	114.673
TCGA-D3-A8GC-06	0.8001	1:PROGRESSION	61.1171
TCGA-EE-A29Q-06	0.8056	1:PROGRESSION	41.2927
TCGA-EE-A2M7-06	0.8237	1:PROGRESSION	26.2682
TCGA-D3-A1Q1-06	0.8297	1:PROGRESSION	1.90683
TCGA-GN-A8LK-06	0.834	1:PROGRESSION	14.3341
TCGA-EE-A184-06	0.8484	1:PROGRESSION	43.0351
TCGA-EE-A3JI-06	0.8497	1:PROGRESSION	23.8354
TCGA-EB-A551-01	0.8701	0:CENSORED	19.397
TCGA-YD-A9TA-06	0.8747	0:CENSORED	49.183
TCGA-FR-A44A-06	0.8751	0:CENSORED	174.212
TCGA-FS-A1ZW-06	0.878	0:CENSORED	49.4789
TCGA-EE-A3J8-06	0.8806	1:PROGRESSION	34.027
TCGA-EE-A2MJ-06	0.8972	1:PROGRESSION	13.019
TCGA-EB-A5KH-06	0.8994	0:CENSORED	20.3505
TCGA-EE-A2GN-06	0.9152	1:PROGRESSION	79.6265
TCGA-D3-A8GQ-06	0.9202	1:PROGRESSION	19.0025
TCGA-EE-A2MQ-06	0.941	1:PROGRESSION	32.4161
TCGA-D9-A148-06	0.9427	1:PROGRESSION	140.941
TCGA-EE-A2GU-06	0.9475	0:CENSORED	94.8154
TCGA-ER-A199-06	0.9583	1:PROGRESSION	3.91229
TCGA-ER-A19S-06	0.9732	0:CENSORED	49.4789
TCGA-EE-A29S-06	0.9753	1:PROGRESSION	46.6187
TCGA-Z2-A8RT-06	0.9755	0:CENSORED	27.5833
TCGA-FS-A1YY-06	0.9823	1:PROGRESSION	222.803
TCGA-D3-A3MV-06	0.9979	1:PROGRESSION	0.526022
TCGA-HR-A2OG-06	1.0058	0:CENSORED	0.230134
TCGA-ER-A3ES-06	1.012	1:PROGRESSION	247.033
TCGA-FS-A4FD-06	1.0129	1:PROGRESSION	66.0815
TCGA-EE-A2A6-06	1.0137	1:PROGRESSION	49.4789
TCGA-EE-A29T-06	1.0219	1:PROGRESSION	246.014
TCGA-DA-A1HY-06	1.0325	0:CENSORED	144.886
TCGA-WE-A8ZM-06	1.0343	1:PROGRESSION	21.2381
TCGA-EE-A20B-06	1.037	0:CENSORED	133.807
TCGA-GN-A268-06	1.0386	1:PROGRESSION	29.8517
TCGA-EE-A2M6-06	1.0448	0:CENSORED	129.27
TCGA-EE-A29V-06	1.0526	1:PROGRESSION	3.15613
TCGA-DA-A3F5-06	1.07	1:PROGRESSION	224.907
TCGA-EE-A29A-06	1.0845	1:PROGRESSION	28.5038
TCGA-EE-A29X-06	1.1113	1:PROGRESSION	12.8547
TCGA-WE-A8ZO-06	1.1301	1:PROGRESSION	45.0735
TCGA-LH-A9QB-06	1.1328	0:CENSORED	368.774
TCGA-D3-A3ML-06	1.1345	1:PROGRESSION	1.05204
TCGA-EB-A24C-01	1.1551	1:PROGRESSION	15.2875
TCGA-FS-A1ZQ-06	1.159	1:PROGRESSION	129.533
TCGA-ER-A19H-06	1.1621	0:CENSORED	152.349
TCGA-D3-A5GT-01	1.1632	1:PROGRESSION	9.56702
TCGA-EB-A430-01	1.1787	0:CENSORED	0
TCGA-FS-A1ZC-06	1.1874	1:PROGRESSION	339.744
TCGA-Z2-AA3V-06	1.1915	0:CENSORED	15.9779
TCGA-WE-A8K6-06	1.1988	1:PROGRESSION	8.41635
TCGA-EE-A2MS-06	1.2341	1:PROGRESSION	61.9062
TCGA-BF-A1PU-01	1.2365	1:PROGRESSION	15.9122
TCGA-DA-A1HW-06	1.2516	1:PROGRESSION	28.0107
TCGA-D3-A2J9-06	1.2521	1:PROGRESSION	7.59444
TCGA-FW-A3TV-06	1.2524	1:PROGRESSION	4.56981
TCGA-EE-A3JA-06	1.2532	1:PROGRESSION	17.7204
TCGA-FS-A1Z3-06	1.256	1:PROGRESSION	9.07387
TCGA-D3-A3CB-06	1.2601	0:CENSORED	166.519
TCGA-EE-A17Y-06	1.2609	1:PROGRESSION	10.4218
TCGA-EE-A3J3-06	1.2665	1:PROGRESSION	148.7
TCGA-EE-A3AB-06	1.273	0:CENSORED	122.727
TCGA-RP-A690-06	1.2819	0:CENSORED	0.197258
TCGA-ER-A193-06	1.2943	1:PROGRESSION	26.4983
TCGA-EB-A4XL-01	1.2959	0:CENSORED	25.5449
TCGA-ER-A3EV-06	1.3349	1:PROGRESSION	23.934
TCGA-BF-A3DL-01	1.3351	0:CENSORED	25.2819
TCGA-EE-A2GR-06	1.346	1:PROGRESSION	42.7721
TCGA-EE-A3AE-06	1.3554	0:CENSORED	54.509
TCGA-EB-A1NK-01	1.3712	0:CENSORED	34.1585
TCGA-EE-A2GO-06	1.3783	1:PROGRESSION	72.854
TCGA-D3-A8GL-06	1.3877	1:PROGRESSION	43.8242
TCGA-D9-A3Z3-06	1.3999	0:CENSORED	22.2902
TCGA-EE-A2MD-06	1.4215	1:PROGRESSION	44.1858
TCGA-DA-A3F3-06	1.4505	1:PROGRESSION	10.4876
TCGA-FS-A1ZT-06	1.5156	0:CENSORED	53.1611
TCGA-D3-A3MU-06	1.5544	1:PROGRESSION	24.6573
TCGA-D9-A4Z5-01	1.5839	0:CENSORED	7.16704
TCGA-FS-A1ZE-06	1.585	1:PROGRESSION	25.0189
TCGA-FR-A69P-06	1.6342	1:PROGRESSION	9.00812
TCGA-ER-A19L-06	1.6411	1:PROGRESSION	121.281
TCGA-FR-A8YD-06	1.655	1:PROGRESSION	36.2626
TCGA-EB-A24D-01	1.6662	1:PROGRESSION	16.4382
TCGA-EE-A2MN-06	1.7035	1:PROGRESSION	31.8572
TCGA-BF-A5EQ-01	1.7304	0:CENSORED	10.6191
TCGA-FS-A1ZY-06	1.7611	1:PROGRESSION	27.0901
TCGA-D3-A1Q5-06	1.7957	1:PROGRESSION	80.6128
TCGA-FS-A1ZA-06	1.9856	1:PROGRESSION	21.797
TCGA-YD-A89C-06	2.2295	0:CENSORED	6.90403
TCGA-FS-A1ZP-06	2.4354	1:PROGRESSION	74.7279
TCGA-GN-A8LL-06	2.7487	1:PROGRESSION	21.3696
TCGA-XV-AB01-06	2.7837	0:CENSORED	13.2492
TCGA-ER-A3PL-06	3.6048	1:PROGRESSION	31.0682
